# Supplementary material for: A transcriptomic analysis of the adult stage of the bovine lungworm, Dictyocaulus viviparus
Source: BMC Genomics. 2007 Sep 5;8:311. doi: 10.1186/1471-2164-8-311 (PMC2131760; doi:10.1186/1471-2164-8-311)
Supplement: Additional file 1 — Comparison of 2258 rESTs from Dictyocaulus viviparus with Caenorhabditis elegans data (Wormpep v 167). The table also provides corresponding RNAi phenotypes in C. elegans and information on homologues in parasitic nematodes. [file 1471-2164-8-311-S1.xls]

## Sheet: Contigs
Supplementary Table 1 for "A transcriptomic analysis of the adult stage of the bovine lungworm, Dictyocaulus viviparus"
Shoba Ranganathan, Shivashankar H. Nagaraj, Min Hu, Christina Strube, Thomas Schneider and Robin B. Gasser.
Comparison of 2258 rESTs from Dictyocaulus viviparus with C. elegans proteome (Wormpep v 167).The table also provides corresponding RNAi phenotypes and nematode parasite homologue information.
Contig ID	Number of ESTs	E-value	% identity (aa)	Bit Score	Description of C.elegans homologue	WB Gene ID	RNAi phenotype in C.elegans	Parasite Homologue (BLASTX Parasite Protein)	Parasite Homologue (BLASTN dbEST)
DvContig2	3	2e-22	0.46	102	locus:rpl-28 ribsomal protein L28 like status:Confirmed SW:Q21930 protein_id:CAA99898.1	WBGene00004442	EMB,LET embryonic_lethal |LVA larval_arrest	No parasite hit	gi|24330327|gb|CA033319.1|CA033319 pk01f02.y1 Ancylostoma ceylanicum adult Ancylostoma ceylanicum cDNA 5' similar to TR:Q21930 Q21930 R11D1.8 PROTEIN. [1] ;, mRNA sequence
DvContig3	2	3e-27	0.5	117	locus:hsp-16.41 heat shock protein status:Confirmed SW:P06581 protein_id:AAF60616.1	WBGene00002018	No observed phenotype is found.	gi|33413599|gb|AAN05752.1| heat shock protein 20 [Haemonchus contortus]	gi|14317864|gb|BG924192.1|BG924192 Oo_ad_03F07_LambdaGT11FOR Ostertagia ostertagi adults Ostertagia ostertagi cDNA clone Oo_ad_03F07 5' similar to sp|Q07160|HS20_NIPBR HEAT SHOCK PROTEIN HOMOLOG (HSP20), mRNA sequence
DvContig5	2	e-136	0.74	482	status:Confirmed TR:Q95Q68 protein_id:AAK68237.1	WBGene00016511	No observed phenotype is found.	No parasite hit	No parasite hit
DvContig7	4	0	0.79	637	calponin-like protein status:Confirmed TR:Q23050 protein_id:AAB04989.1	WBGene00020808	No observed phenotype is found.	No parasite hit	gi|27810067|gb|CB064489.1|CB064489 py08g12.y1 Haemonchus contortus whole worm pAMP1 v1 Haemonchus contortus cDNA 5' similar to TR:Q23050 Q23050 SIMILARITY TO CALPONIN-LIKE 26 AMINO ACID MOTIF. [1] ;, mRNA sequence
DvContig8	2	1e-10	0.31	63.2	testes-specific protein like status:Partially_confirmed TR:P90958 protein_id:CAA92136.1	WBGene00011462	No observed phenotype is found.	gi|29124855|gb|AAO63577.1| secreted protein 5 precursor [Ancylostoma caninum]	No parasite hit
DvContig9	2	2e-18	0.8	88.6	status:Partially_confirmed SW:Q6BEV5 protein_id:CAH04745.1	WBGene00023418	No observed phenotype is found.	No parasite hit	No parasite hit
DvContig11	2	1e-83	0.48	306	locus:vps-54 Zinc finger, C2H2 type status:Partially_confirmed SW:Q22639 protein_id:CAA97331.2	WBGene00006934	Unclassified |fat_content_reduced	No parasite hit	No parasite hit
DvContig13	2	2e-76	0.54	282	locus:ssq-2 status:Partially_confirmed TR:Q23057 protein_id:AAB04598.1	WBGene00006051	locomotion_abnormal	gi|33114628|gb|AAP94887.1| MFP3 [Ascaris suum]	No parasite hit
DvContig14	2	7e-39	0.53	157	status:Partially_confirmed TR:Q09518 protein_id:AAA64327.1	WBGene00016983	RIC aldicarb_resistant	No parasite hit	No parasite hit
DvContig15	3	4e-43	0.75	170	status:Confirmed TR:Q965Q1 protein_id:AAK84584.1	WBGene00021248	EMB,LET embryonic_lethal	No parasite hit	gi|9690065|gb|BE496730.1|BE496730 Hc_d11_08B11_SKPL Haemonchus contortus d11 mixed adult from David Knox Haemonchus contortus cDNA clone Hc_d11_08B11 5' similar to emb|CAB40895.1| (AJ238010) heat shock protein 10 - Oryzias latipes, mRNA sequence
DvContig16	3	3e-68	0.51	256	ser\/thr protein phosphatase status:Partially_confirmed TR:O45001 protein_id:AAK21497.1	WBGene00020985	No observed phenotype is found.	gi|29468357|gb|AAO85518.1|AF496634_1 putative serine/threonine phosphatase [Oesophagostomum dentatum]	No parasite hit
DvContig17	2	e-164	0.79	572	locus:gsa-1 guanine nucleotide-binding protein status:Confirmed TR:O18678 protein_id:AAB96733.2	WBGene00001745	GRO slow_growth |locomotion_abnormal	gi|14133505|gb|AAK54042.1|AF292561_1 G protein alpha subunit 2 [Strongyloides stercoralis]	gi|19556377|gb|BM964752.1|BM964752 kj87h08.y1 Ascaris suum female ovary Ascaris suum cDNA 5' similar to TR:O18678 O18678 G PROTEIN ALPHA SUBUNIT. [1] ;, mRNA sequence
DvContig19	4	6e-83	0.56	303	locus:asp-2 status:Confirmed TR:Q86NE0 protein_id:AAO25990.1	WBGene00000215	CED cell_death_abnormal	gi|1322391|emb|CAA96571.1| parasite pepsinogen [Haemonchus contortus]	gi|17972709|gb|BM279451.1|BM279451 Nb_ad1_07D06_M13 Nippostrongylus brasiliensis uni-zap adult library Nippostrongylus brasiliensis cDNA clone Nb_ad1_07D06 5' similar to ref|NP_505133.1| (NM_072732) protease - Caenorhabditis elegans, mRNA sequence
DvContig21	3	7e-94	0.46	340	vacuolar processing enzyme like status:Confirmed TR:Q17945 protein_id:CAA99935.1	WBGene00012144	EMB,LET embryonic_lethal	gi|83582514|emb|CAJ45481.1| legumain [Haemonchus contortus]	No parasite hit
DvContig22	9	1e-94	0.63	343	status:Confirmed TR:O02063 protein_id:AAB52899.1	WBGene00020661	LVA larval_arrest |PVL protruding_vulva |STP sterile_progeny	No parasite hit	gi|83655849|gb|DN152804.1|DN152804 HbGPS11.10M07 Heterorhabditis bacteriophora Dauer stage cDNA Library Heterorhabditis bacteriophora cDNA, mRNA sequence
DvContig24	3	5e-17	0.32	84.7	locus:vig-1 status:Confirmed TR:O16646 protein_id:AAB66119.1	WBGene00006924	EMB,LET embryonic_lethal	gi|50593074|gb|AAT79348.1| ALT-1 [Strongyloides ratti]	gi|27590943|gb|CB016207.1|CB016207 Hc_d11_52E08_SKPL Haemonchus contortus d11 mixed adult from David Knox Haemonchus contortus cDNA clone Hc_d11_52E08 5' similar to F56D12.5a CE11254 status:Confirmed TR:O16646, mRNA sequence
DvContig25	2	7e-21	0.61	97.1	locus:hmg-1.1 status:Confirmed TR:Q9U2A0 protein_id:CAB54448.2	WBGene00001971	No observed phenotype is found.	gi|455103|gb|AAA16307.1| high mobility group protein	gi|11068790|gb|BF186571.1|BF186571 Hc_egg_02A04_SKPL Haemonchus contortus egg SL1 from David Knox Haemonchus contortus cDNA clone Hc_egg_02A04 5' similar to gb|AAA16307.1| (U05269) high mobility group protein - Brugia malayi, mRNA sequence
DvContig27	2	1e-45	0.9	179	locus:exc-9 status:Confirmed TR:Q19641 protein_id:AAL27241.1	WBGene00017644	No observed phenotype is found.	gi|82570039|gb|ABB83610.1| UNC-97-like protein [Heterodera glycines]	gi|24773039|gb|CA408207.1|CA408207 pk25a03.x1 Ancylostoma ceylanicum adult Ancylostoma ceylanicum cDNA 3' similar to TR:Q19641 Q19641 COSMID F20D12. [1] ;, mRNA sequence
DvContig28	2	6e-34	0.5	141	status:Confirmed SW:Q09477 protein_id:AAA62297.3	WBGene00016200	No observed phenotype is found.	No parasite hit	No parasite hit
DvContig29	2	1e-40	0.39	163	locus:ubxn-2 status:Confirmed TR:Q9N2W5 protein_id:AAF60887.2	WBGene00022381	No observed phenotype is found.	No parasite hit	gi|28184806|gb|CB175916.1|CB175916 pk78e11.y1 Ancylostoma ceylanicum L3 Ancylostoma ceylanicum cDNA 5' similar to TR:Q9UNZ2 Q9UNZ2 P47. ;, mRNA sequence
DvContig30	3	2e-18	0.41	89.4	status:Confirmed TR:Q9N2X6 protein_id:AAF60880.2	WBGene00022287	No observed phenotype is found.	No parasite hit	No parasite hit
DvContig31	2	4e-13	0.32	71.6	status:Partially_confirmed TR:Q22349 protein_id:AAA97989.1	WBGene00020370	No observed phenotype is found.	No parasite hit	No parasite hit
DvContig32	3	5e-76	0.54	281	cuticulin status:Predicted TR:Q9XVN2 protein_id:CAB03116.1	WBGene00009961	No observed phenotype is found.	gi|9625064|gb|AAD28743.2| cuticulin-1 [Wuchereria bancrofti]	No parasite hit
DvContig33	2	e-114	0.78	408	locus:pab-1 RNA recognition motif. (aka RRM, RBD, or RNP domain) \; Poly-adenylate binding protein, unique domain. status:Confirmed TR:Q9U302 protein_id:CAA21572.1	WBGene00003902	GRO slow_growth |STP sterile_progeny	gi|18677184|gb|AAL78224.1|AF345796_1 hypothetical protein Hgg-30 [Heterodera glycines]	gi|28559451|gb|CB275866.1|CB275866 pl04f02.y1 Ancylostoma ceylanicum L3 Ancylostoma ceylanicum cDNA 5' similar to TR:Q17350 Q17350 POLYADENYLATE-BINDING PROTEIN. [2] TR:Q9U302 ;, mRNA sequence
DvContig34	2	2e-18	0.45	89	NADH dehydrogenase ND1 status:Confirmed	WBGene00010959	No observed phenotype is found.	gi|49146521|ref|YP_026081.1| NADH dehydrogenase subunit 1 [Steinernema carpocapsae]	gi|17972740|gb|BM279482.1|BM279482 Nb_ad1_07H06_M13 Nippostrongylus brasiliensis uni-zap adult library Nippostrongylus brasiliensis cDNA clone Nb_ad1_07H06 5' similar to pir|S26028 NADH dehydrogenase (ubiquinone) (EC 1.6.5.3) chain 1 -, mRNA sequence
DvContig35	3	7e-12	0.26	68.9	status:Partially_confirmed TR:Q23635 protein_id:AAC48204.1	WBGene00022649	No observed phenotype is found.	gi|117606762|gb|ABK42001.1| chitinase III [Acanthocheilonema viteae]	No parasite hit
DvContig36	2	6e-12	0.47	65.5	locus:rps-6 40S ribosomal protein S6 status:Confirmed SW:Q9NEN6 protein_id:CAB81996.1	WBGene00004475	maternal_sterile	No parasite hit	gi|24331858|gb|CA034214.1|CA034214 pw07h09.y1 Haemonchus contortus whole worm pAMP1 v1 Haemonchus contortus cDNA 5' similar to WP:CE24592 Y71A12B.L ;, mRNA sequence
DvContig37	2	3e-12	0.31	68.2	status:Confirmed TR:Q23170 protein_id:CAA98962.1	WBGene00012277	No observed phenotype is found.	No parasite hit	No parasite hit
DvContig38	2	3e-84	0.8	308	calcium binding protein status:Confirmed TR:Q23017 protein_id:AAB04578.1	WBGene00019760	MLT molt_defect |locomotion_abnormal |CLR clear	No parasite hit	gi|28914438|gb|CB333446.1|CB333446 py75a12.y1 Haemonchus contortus intestine SL1 TOPO v1 Haemonchus contortus cDNA 5' similar to TR:Q23017 Q23017 SIMILAR TO EF-HAND CALCIUM BINDING PROTEINS. [1] ;, mRNA sequence
DvContig39	2	4e-52	0.74	201	status:Confirmed TR:O44738 protein_id:AAB96722.1	WBGene00019003	No observed phenotype is found.	No parasite hit	gi|11410804|gb|BF422815.1|BF422815 Hc_d11_17D09_SKPL Haemonchus contortus d11 mixed adult from David Knox Haemonchus contortus cDNA clone Hc_d11_17D09 5' similar to pir|T32745 hypothetical protein F57B10.5 - Caenorhabditis elegans, mRNA sequence
DvContig40	2	2e-30	0.45	129	locus:star-2 status:Partially_confirmed TR:Q65CM6 protein_id:AAU20839.1	WBGene00006423	GRO slow_growth |LET,LVL larval_lethal |PRL paralyzed |SLU sluggish	No parasite hit	No parasite hit
DvContig41	2	7e-38	0.83	154	glutamate synthase status:Partially_confirmed TR:Q22275 protein_id:CAA90032.1	WBGene00012326	EMB,LET embryonic_lethal |LVA larval_arrest	No parasite hit	No parasite hit
DvContig43	2	9e-30	0.79	126	status:Partially_confirmed TR:Q65XW9 protein_id:AAU87812.1	WBGene00021936	No observed phenotype is found.	No parasite hit	No parasite hit
DvContig44	3	e-136	0.94	481	locus:egl-30 guanine nucleotide-binding protein status:Confirmed TR:Q17386 protein_id:AAB58071.1	WBGene00001196	EGL egg_laying_abnormal |PRL paralyzed	gi|14133507|gb|AAK54043.1|AF292562_1 G protein alpha subunit 3 [Strongyloides stercoralis]	gi|17148105|gb|BM139338.1|BM139338 Hc_ad_22A05_SKPL Haemonchus contortus adult from David Knox Haemonchus contortus cDNA clone Hc_ad_22A05 5' similar to pir|T15288 hypothetical protein M01D7.7 - Caenorhabditis elegans, mRNA sequence
DvContig45	4	e-103	0.48	372	status:Partially_confirmed TR:Q9BL86 protein_id:AAK29884.1	WBGene00021327	LVA larval_arrest |Unclassified	No parasite hit	No parasite hit
DvContig46	3	6e-15	0.28	78.2	status:Confirmed TR:Q20058 protein_id:CAA86334.2	WBGene00009445	EMB,LET embryonic_lethal	No parasite hit	No parasite hit
DvContig47	2	2e-45	0.68	179	locus:col-3 cuticle collagen status:Confirmed TR:Q27318 protein_id:CAA90997.1	WBGene00000594	Unclassified |fat_content_increased	No parasite hit	gi|14288603|gb|BG893993.1|BG893993 kt22e12.y1 Strongyloides ratti L1 pAMP1 v3 Chiapelli McCarter Strongyloides ratti cDNA 5' similar to TR:Q18302 Q18302 C29F4.1 PROTEIN. [1] ;contains element MER22 repetitive element ;, mRNA sequence
DvContig48	6	e-110	0.48	395	locus:asp-2 status:Confirmed TR:Q86NE0 protein_id:AAO25990.1	WBGene00000215	CED cell_death_abnormal	gi|1322391|emb|CAA96571.1| parasite pepsinogen [Haemonchus contortus]	gi|14288361|gb|BG893744.1|BG893744 kt13g10.y2 Strongyloides ratti L1 pAMP1 v3 Chiapelli McCarter Strongyloides ratti cDNA 5' similar to TR:O97367 O97367 ASPARTIC PROTEASE PRECURSOR ;, mRNA sequence
DvContig49	2	1e-32	0.53	136	locus:tag-164 status:Partially_confirmed TR:Q9XWB4 protein_id:CAA21771.1	WBGene00006509	No observed phenotype is found.	No parasite hit	No parasite hit
DvContig50	2	e-124	0.63	439	locus:cka-1 choline kinase status:Partially_confirmed TR:O17610 protein_id:CAB05129.1	WBGene00000509	No observed phenotype is found.	No parasite hit	No parasite hit
DvContig52	4	3e-24	0.48	107	status:Predicted TR:Q27317 protein_id:CAA92603.1	WBGene00009684	Unclassified |fat_content_increased	gi|33114622|gb|AAP94884.1| MFP1-alpha [Ascaris suum]	No parasite hit
DvContig53	2	4e-34	0.31	142	status:Partially_confirmed TR:Q9N3M5 protein_id:AAK29918.2	WBGene00021697	No observed phenotype is found.	No parasite hit	No parasite hit
DvContig55	2	2e-11	0.61	66.2	locus:tag-131 status:Partially_confirmed	WBGene00006478	No observed phenotype is found.	No parasite hit	No parasite hit
DvContig56	2	6e-80	0.89	293	locus:eft-4 status:Partially_confirmed TR:Q86NF5 protein_id:AAO21384.1	WBGene00001169	GRO slow_growth |EMB,LET embryonic_lethal	gi|80973236|gb|ABB53348.1| translation elongation factor 1-alpha [Ancylostoma ceylanicum]	gi|24559381|gb|CA341285.1|CA341285 pk13f03.x1 Ancylostoma ceylanicum adult Ancylostoma ceylanicum cDNA 3' similar to SW:EF1A_CAEEL P53013 ELONGATION FACTOR 1-ALPHA ;, mRNA sequence
DvContig57	2	4e-44	0.47	174	status:Confirmed TR:Q19202 protein_id:AAA68725.2	WBGene00017244	No observed phenotype is found.	No parasite hit	No parasite hit
DvContig58	4	3e-61	0.58	232	locus:rsp-1 pre-mRNA splicing factor like protein status:Confirmed SW:Q23121 protein_id:CAA91395.1	WBGene00004698	locomotion_abnormal	gi|1813684|gb|AAC47624.1| putative RNA binding protein [Brugia malayi]	gi|24331931|gb|CA034263.1|CA034263 pw08f12.y1 Haemonchus contortus whole worm pAMP1 v1 Haemonchus contortus cDNA 5' similar to TR:Q23121 Q23121 W02B12.3 PROTEIN. [1] ;, mRNA sequence
DvContig59	3	1e-58	0.49	223	status:Partially_confirmed TR:Q8MM16 protein_id:CAD44135.1	WBGene00008999	No observed phenotype is found.	No parasite hit	No parasite hit
DvContig60	2	6e-84	0.66	306	locus:rpl-1 status:Confirmed SW:Q9N4I4 protein_id:AAF36008.1	WBGene00004412	EMB,LET embryonic_lethal	No parasite hit	gi|21653006|gb|BQ625828.1|BQ625828 ph93c10.y1 Ostertagia ostertagi L3 SL1 TOPO v2 Ostertagia ostertagi cDNA 5' similar to WP:CE25552 Y71F9AL.13 ;, mRNA sequence
DvContig61	2	3e-23	0.3	105	Ubiquitin family status:Confirmed TR:Q20899 protein_id:CAA83606.1	WBGene00010155	Unclassified |fat_content_increased	No parasite hit	No parasite hit
DvContig63	2	6e-29	0.47	124	status:Confirmed TR:Q94404 protein_id:CAB03518.2	WBGene00013959	No observed phenotype is found.	No parasite hit	No parasite hit
DvContig65	2	3e-49	0.36	192	status:Confirmed TR:Q22254 protein_id:CAA88972.2	WBGene00011529	No observed phenotype is found.	No parasite hit	No parasite hit
DvContig68	2	6e-75	0.41	277	status:Predicted TR:Q18207 protein_id:CAA96597.1	WBGene00007739	No observed phenotype is found.	No parasite hit	No parasite hit
DvContig69	7	0	0.8	807	locus:pdi-2 protein disulfide isomerase status:Confirmed SW:Q17770 protein_id:AAK39152.1	WBGene00003963	EMB,LET embryonic_lethal |locomotion_abnormal |SLU sluggish |CLR clear	gi|63109357|gb|AAY33776.1| putative protein disulfide isomerase 2 [Dictyocaulus viviparus]	gi|24559594|gb|CA341498.1|CA341498 pk21h01.x1 Ancylostoma ceylanicum adult Ancylostoma ceylanicum cDNA 3' similar to TR:Q17770 Q17770 CODED FOR BY C. ELEGANS CDNA YK81H6.5. [1] ;, mRNA sequence
DvContig70	2	1e-21	0.5	99	status:Partially_confirmed TR:O44133 protein_id:AAB88317.1	WBGene00016057	No observed phenotype is found.	No parasite hit	No parasite hit
DvContig72	2	0	0.98	692	locus:gpb-1 guanine nucleotide-binding protein beta subunit status:Confirmed SW:P17343 protein_id:CAA88948.1	WBGene00001679	EMB,LET embryonic_lethal	gi|23304703|emb|CAD48139.1| hypothetical protein [Brugia malayi]	gi|28559747|gb|CB276162.1|CB276162 pl08d11.y1 Ancylostoma ceylanicum L3 Ancylostoma ceylanicum cDNA 5' similar to SW:GBB1_CAEEL P17343 GUANINE NUCLEOTIDE-BINDING PROTEIN BETA SUBUNIT 1. [1] ;, mRNA sequence
DvContig73	5	8e-60	0.4	227	vacuolar processing enzyme like status:Confirmed TR:Q17945 protein_id:CAA99935.1	WBGene00012144	EMB,LET embryonic_lethal	gi|83582514|emb|CAJ45481.1| legumain [Haemonchus contortus]	gi|121410366|gb|EB763501.1|EB763501 M21 Ascaris suum male and female cDNA libraries Ascaris suum cDNA, mRNA sequence
DvContig74	2	3e-85	0.52	311	protein kinase status:Partially_confirmed TR:Q9N4Q0 protein_id:AAF60861.1	WBGene00022102	No observed phenotype is found.	gi|33114630|gb|AAP94888.1| P34 [Ascaris suum]	No parasite hit
DvContig75	5	8e-69	0.47	257	locus:air-1 protein kinase status:Confirmed TR:Q21271 protein_id:AAA96180.2	WBGene00000098	EMB,LET embryonic_lethal |maternal_sterile	gi|665540|gb|AAC46513.1| cAMP-dependent protein kinase catalytic subunit	No parasite hit
DvContig76	3	e-107	0.59	386	status:Confirmed TR:P91268 protein_id:AAB42278.2	WBGene00017671	No observed phenotype is found.	No parasite hit	gi|20132181|gb|BQ099197.1|BQ099197 ph27f02.y2 Ostertagia ostertagi L3 pAMP1 v1 Ostertagia ostertagi cDNA 5' similar to TR:P91268 P91268 COSMID F21F3. [1] ;, mRNA sequence
DvContig77	3	7e-81	0.78	297	S-adenosylmethionine synthetase status:Partially_confirmed SW:P50306 protein_id:AAA82279.1	WBGene00015540	Unclassified |fat_content_reduced	gi|22073917|gb|AAK94489.1| putative S-adenosylmethionine synthetase [Heterodera glycines]	gi|120541236|gb|EH361119.1|EH361119 NPAC-aaa10g01.g1 N.brasiliensis_EST_L3N_SL1 Nippostrongylus brasiliensis cDNA similar to ref|NP_500872.1| S-adenosylmethionine synthetase family member (44.0 kD) [Caenorhabditis elegans] sp|P50305|METK_CAEEL Probabl
DvContig78	3	3e-36	0.64	148	Amine oxidase status:Partially_confirmed TR:Q19796 protein_id:AAA68248.1	WBGene00017806	No observed phenotype is found.	No parasite hit	No parasite hit
DvContig79	2	4e-80	0.78	294	Fructose-bisphosphate aldolase class-I status:Confirmed SW:P54216 protein_id:CAB03291.1	WBGene00011474	No observed phenotype is found.	gi|1945479|gb|AAB52600.1| fructose-bisphosphate aldolase [Onchocerca volvulus]	gi|14288257|gb|BG893647.1|BG893647 kt12e01.y2 Strongyloides ratti L1 pAMP1 v3 Chiapelli McCarter Strongyloides ratti cDNA 5' similar to SW:ALF1_CAEEL P54216 FRUCTOSE-BISPHOSPHATE ALDOLASE 1 ;, mRNA sequence
DvContig80	2	3e-55	0.48	212	status:Partially_confirmed TR:Q8MNT2 protein_id:AAM22066.1	WBGene00017775	No observed phenotype is found.	No parasite hit	No parasite hit
DvContig81	4	3e-13	0.3	72.4	locus:vap-1 status:Confirmed TR:Q8MQ79 protein_id:AAM54195.1	WBGene00006886	No observed phenotype is found.	gi|29124855|gb|AAO63577.1| secreted protein 5 precursor [Ancylostoma caninum]	gi|121410366|gb|EB763501.1|EB763501 M21 Ascaris suum male and female cDNA libraries Ascaris suum cDNA, mRNA sequence
DvContig82	2	3e-54	0.51	208	locus:spe-15 status:Partially_confirmed TR:Q9TZI9 protein_id:AAK18955.1	WBGene00004969	No observed phenotype is found.	gi|12697534|emb|CAC28360.1| myosin heavy chain [Toxocara canis]	No parasite hit
DvContig83	2	4e-33	0.55	138	high-density lipoprotein-binding protein status:Confirmed TR:Q17832 protein_id:CAA91144.2	WBGene00007463	GRO slow_growth |BMD organism_morphology_abnormal |DPY dumpy	No parasite hit	gi|28252988|gb|CB189596.1|CB189596 pk83b10.y1 Ancylostoma ceylanicum L3 Ancylostoma ceylanicum cDNA 5' similar to TR:Q17832 Q17832 C08H9.2 PROTEIN. [1] ;, mRNA sequence
DvContig84	2	8e-67	0.59	250	status:Partially_confirmed SW:Q22004 protein_id:CAA90664.1	WBGene00011303	No observed phenotype is found.	No parasite hit	gi|21653333|gb|BQ626155.1|BQ626155 ph94b05.y1 Ostertagia ostertagi L3 SL1 TOPO v2 Ostertagia ostertagi cDNA 5' similar to TR:Q22004 Q22004 R166.3 PROTEIN. [1] ;, mRNA sequence
DvContig86	15	4e-14	0.32	75.1	testes-specific protein like status:Partially_confirmed TR:P90958 protein_id:CAA92136.1	WBGene00011462	No observed phenotype is found.	gi|29124855|gb|AAO63577.1| secreted protein 5 precursor [Ancylostoma caninum]	gi|40304431|gb|CK348818.1|CK348818 hggfha5C03 Gland Cell LD PCR cDNA Library Heterodera glycines cDNA, mRNA sequence
DvContig87	2	2e-22	0.92	100	locus:his-14 histone H4 status:Predicted SW:P62784 protein_id:CAB05839.1	WBGene00001888	GRO slow_growth |EMB,LET embryonic_lethal	gi|1177238|emb|CAA93257.1| histone H4 [Ascaris lumbricoides]	gi|6934957|gb|AW409419.1|AW409419 SWYD25CAU12C02SK Brugia malayi young adult day 25 cDNA (SAW99MLW-BmYD25) Brugia malayi cDNA clone SWYD25CAU12C02 5', mRNA sequence
DvContig88	2	5e-98	0.51	354	locus:ndg-4 status:Confirmed TR:Q86MD1 protein_id:CAD88217.1	WBGene00003577	EMB,LET embryonic_lethal |BMD organism_morphology_abnormal	No parasite hit	gi|121410366|gb|EB763501.1|EB763501 M21 Ascaris suum male and female cDNA libraries Ascaris suum cDNA, mRNA sequence
DvContig89	2	8e-27	0.31	117	status:Partially_confirmed TR:Q9XVN0 protein_id:CAB03118.2	WBGene00009962	No observed phenotype is found.	No parasite hit	gi|121410366|gb|EB763501.1|EB763501 M21 Ascaris suum male and female cDNA libraries Ascaris suum cDNA, mRNA sequence
DvContig90	2	2e-65	0.56	245	locus:kin-10 KIN-10 casein kinase status:Confirmed SW:P28548 protein_id:CAB00053.1	WBGene00002196	GRO slow_growth |EMB,LET embryonic_lethal |PVL protruding_vulva	No parasite hit	gi|121410366|gb|EB763501.1|EB763501 M21 Ascaris suum male and female cDNA libraries Ascaris suum cDNA, mRNA sequence
DvContig91	3	e-102	0.7	367	locus:pyp-1 inorganic pyrophosphatase status:Confirmed SW:Q18680 protein_id:CAD89727.1	WBGene00008149	GRO slow_growth |EMB,LET embryonic_lethal	gi|29420791|dbj|BAC66617.1| inorganic pyrophosphatase [Ascaris suum]	gi|27590756|gb|CB016020.1|CB016020 Hc_d11_48G11_SKPL Haemonchus contortus d11 mixed adult from David Knox Haemonchus contortus cDNA clone Hc_d11_48G11 5' similar to C47E12.4 CE23601 locus:uba-1 inorganic pyrophosphatase, mRNA sequence
DvContig92	2	2e-17	0.52	85.5	AAA ATPase status:Partially_confirmed TR:Q21222 protein_id:CAB00040.1	WBGene00010562	GRO slow_growth |EMB,LET embryonic_lethal	No parasite hit	gi|121410366|gb|EB763501.1|EB763501 M21 Ascaris suum male and female cDNA libraries Ascaris suum cDNA, mRNA sequence
DvContig93	2	5e-19	0.68	92.8	status:Partially_confirmed TR:Q94314 protein_id:AAB09095.2	WBGene00022667	No observed phenotype is found.	No parasite hit	gi|121410366|gb|EB763501.1|EB763501 M21 Ascaris suum male and female cDNA libraries Ascaris suum cDNA, mRNA sequence
DvContig94	2	e-111	0.83	400	ATP synthase alpha and beta subunits, ATP synthase Alpha chain, C terminal status:Confirmed	WBGene00010419	GRO slow_growth |EMB,LET embryonic_lethal |EMB embryonic_terminal_arrest_variable_emb	No parasite hit	gi|27589983|gb|CB015247.1|CB015247 Hc_d11_39C11_SKPL Haemonchus contortus d11 mixed adult from David Knox Haemonchus contortus cDNA clone Hc_d11_39C11 5' similar to H28O16.1 CE18826 ATP synthase alpha and beta subunits, ATP, mRNA sequence
DvContig95	7	1e-11	0.19	67.8	status:Partially_confirmed TR:Q9U2A7 protein_id:CAB54441.1	WBGene00012979	No observed phenotype is found.	No parasite hit	gi|121410366|gb|EB763501.1|EB763501 M21 Ascaris suum male and female cDNA libraries Ascaris suum cDNA, mRNA sequence
DvContig96	4	2e-80	0.72	296	locus:eif-3.G RNA binding protein status:Confirmed SW:Q19706 protein_id:CAA90354.1	WBGene00001230	GRO slow_growth |EMB,LET embryonic_lethal |BMD organism_morphology_abnormal |DPY dumpy |STP sterile_progeny	gi|1813684|gb|AAC47624.1| putative RNA binding protein [Brugia malayi]	gi|24559632|gb|CA341536.1|CA341536 pk23f01.x1 Ancylostoma ceylanicum adult Ancylostoma ceylanicum cDNA 3' similar to SW:IF34_CAEEL Q19706 PROBABLE EUKARYOTIC TRANSLATION INITIATION FACTOR 3 SUBUNIT 4 ;, mRNA sequence
DvContig97	2	9e-71	0.84	263	locus:map-2 status:Confirmed TR:Q9U2V9 protein_id:CAB55167.1	WBGene00003130	GRO slow_growth |STP sterile_progeny	No parasite hit	gi|28255647|gb|CB192255.1|CB192255 py26h06.y1 Haemonchus contortus whole worm pAMP1 v1 Haemonchus contortus cDNA 5' similar to TR:Q9U2V9 Q9U2V9 Y116A8A.9 PROTEIN. [1] ;, mRNA sequence
DvContig98	2	2e-11	0.27	66.2	locus:vap-1 status:Confirmed TR:Q8MQ79 protein_id:AAM54195.1	WBGene00006886	No observed phenotype is found.	gi|29124855|gb|AAO63577.1| secreted protein 5 precursor [Ancylostoma caninum]	gi|121410366|gb|EB763501.1|EB763501 M21 Ascaris suum male and female cDNA libraries Ascaris suum cDNA, mRNA sequence
DvContig99	2	3e-10	0.24	62.4	locus:vap-1 status:Confirmed TR:Q8MQ79 protein_id:AAM54195.1	WBGene00006886	No observed phenotype is found.	gi|29124855|gb|AAO63577.1| secreted protein 5 precursor [Ancylostoma caninum]	gi|121410366|gb|EB763501.1|EB763501 M21 Ascaris suum male and female cDNA libraries Ascaris suum cDNA, mRNA sequence
DvContig100	2	1e-51	0.39	200	locus:vit-2 vitellogenin status:Partially_confirmed SW:P05690 protein_id:AAA98720.1	WBGene00006926	AGE life_span_abnormal	gi|1515337|gb|AAB49749.1| vitellogenin	gi|121410366|gb|EB763501.1|EB763501 M21 Ascaris suum male and female cDNA libraries Ascaris suum cDNA, mRNA sequence
DvContig101	2	e-101	0.56	364	locus:gln-2 Glutamine synthetase status:Confirmed SW:P34497 protein_id:CAA82655.1	WBGene00001603	EMB,LET embryonic_lethal	No parasite hit	gi|121410366|gb|EB763501.1|EB763501 M21 Ascaris suum male and female cDNA libraries Ascaris suum cDNA, mRNA sequence
DvContig105	2	6e-31	0.51	132	locus:tag-353 status:Partially_confirmed TR:Q93559 protein_id:CAB01694.2	WBGene00009112	No observed phenotype is found.	No parasite hit	gi|10122334|gb|AW670872.1|AW670872 Hce18L3B Haemonchus contortus trans-spliced expression library Haemonchus contortus cDNA 5' similar to similar to C. elegans F25D7.2 product, mRNA sequence
DvContig108	2	3e-34	0.36	142	status:Confirmed SW:Q09292 protein_id:CAA86771.1	WBGene00008348	No observed phenotype is found.	No parasite hit	No parasite hit
DvContig109	2	3e-50	0.6	196	status:Confirmed SW:Q09477 protein_id:AAA62297.3	WBGene00016200	No observed phenotype is found.	No parasite hit	No parasite hit
DvContig115	2	6e-78	0.56	287	status:Confirmed TR:Q9BL09 protein_id:AAK29899.1	WBGene00021691	No observed phenotype is found.	No parasite hit	No parasite hit
DvContig116	2	4e-42	0.38	168	locus:zig-3 IG-like C2-type domain status:Confirmed TR:Q09970 protein_id:AAA68401.1	WBGene00006980	No observed phenotype is found.	No parasite hit	No parasite hit
DvContig117	2	4e-40	0.58	160	locus:cpi-2 status:Confirmed TR:O61973 protein_id:AAC17767.1	WBGene00000534	maternal_sterile	gi|14278939|dbj|BAB59011.1| nippocystatin [Nippostrongylus brasiliensis]	No parasite hit
DvContig118	3	3e-39	0.29	159	locus:nhr-142 nuclear hormone receptor status:Partially_confirmed TR:Q8MXK0 protein_id:AAM45373.2	WBGene00018430	No observed phenotype is found.	gi|7717041|gb|AAF68669.1|AF260232_1 unknown [Trichinella spiralis]	No parasite hit
DvContig119	2	2e-07	0.59	53.1	status:Confirmed TR:P91125 protein_id:AAB42323.1	WBGene00016323	GRO slow_growth |EMB,LET embryonic_lethal |maternal_sterile	No parasite hit	No parasite hit
DvContig121	3	2e-57	0.7	219	status:Confirmed TR:Q95X50 protein_id:AAK72293.1	WBGene00016592	No observed phenotype is found.	No parasite hit	gi|27473350|gb|CA956990.1|CA956990 px53f06.y1 Haemonchus contortus intestine SL2 TOPO v1 Haemonchus contortus cDNA 5' similar to TR:O94905 O94905 C8ORF2 PROTEIN. ;, mRNA sequence
DvContig122	3	3e-23	0.27	105	locus:ndc-80 status:Partially_confirmed TR:Q17635 protein_id:CAA92629.1	WBGene00003576	EMB,LET embryonic_lethal |EMB excessive_blebbing_early_emb |EMB multiple_cytoplasmic_cavities_early_emb |EMB ectopic_cleavage_furrows_early_emb |EMB,MUL multiple_nuclei_early_emb |EMB pronuclei_meet_centrally_early_emb |EMB pronuclear_size_abnormal_early_	No parasite hit	No parasite hit
DvContig123	2	7e-87	0.7	317	locus:rpl-7A status:Confirmed SW:Q966C6 protein_id:AAK84600.1	WBGene00004419	SCK sick |maternal_sterile |PVL protruding_vulva	No parasite hit	gi|27590103|gb|CB015367.1|CB015367 Hc_d11_40G03_SKPL Haemonchus contortus d11 mixed adult from David Knox Haemonchus contortus cDNA clone Hc_d11_40G03 5' similar to Y24D9A.4a CE27398 status:Confirmed TR:Q966C6, mRNA sequence
DvContig124	6	1e-93	0.62	339	locus:daf-21 heat shock protein (HSP90) status:Confirmed SW:Q18688 protein_id:CAA99793.1	WBGene00000915	maternal_sterile	gi|3096951|emb|CAA06694.1| heat shock protein 90 [Brugia pahangi]	gi|120543356|gb|EH363244.1|EH363244 NPAE-aaa08h11.b1 N.brasiliensis_NPAE1_EST_L3A Nippostrongylus brasiliensis cDNA similar to ref|NP_506626.1| Heat shock protein, abnormal DAuer Formation DAF-21, abnormal ThermoTaXis TAX-3 (80.3 kD) (daf-21) [Caenorh
DvContig126	2	1e-68	0.57	256	locus:mdt-18 status:Confirmed TR:Q966M5 protein_id:AAK68280.1	WBGene00007018	EMB,LET embryonic_lethal |DPY dumpy	gi|46811818|gb|AAT02163.1| hypothetical protein L3ni56 isoform a [Dictyocaulus viviparus]	gi|20131933|gb|BQ098949.1|BQ098949 ph24b07.y2 Ostertagia ostertagi L3 pAMP1 v1 Ostertagia ostertagi cDNA 5' similar to WP:CE09020 C55B7.9 ;, mRNA sequence
DvContig127	3	1e-97	0.91	353	locus:let-2 alpha-2 type IV collagen status:Partially_confirmed SW:P17140 protein_id:AAA96215.1	WBGene00002280	LVA larval_arrest	gi|460246|gb|AAC46611.1| a2 (IV) basement membrane collagen	gi|19380816|gb|BM898028.1|BM898028 ph46d07.y1 Ostertagia ostertagi L4 pAMP1 v1 Ostertagia ostertagi cDNA 5' similar to TR:Q19099 Q19099 C. ELEGANS COLLAGEN ALPHA 2(IV) CHAIN PRECURSOR, LET-2 OR CLB-1, ALTERNATIVELY SPLICED. [1] ;, mRNA sequence
DvContig129	3	2e-92	0.8	335	locus:ral-1 status:Confirmed TR:Q9N3F8 protein_id:AAF59545.1	WBGene00021811	maternal_sterile	gi|57283045|emb|CAD56891.1| LET-60 RAS, long isoform [Meloidogyne artiellia]	gi|10841032|gb|BF064393.1|BF064393 SWOvAFCAP48C09SK Onchocerca volvulus adult female cDNA (SAW98MLW-OvAF) Onchocerca volvulus cDNA clone SWOvAFCAP48C09 5', mRNA sequence
DvContig130	6	1e-23	0.46	107	status:Partially_confirmed TR:Q9XVN1 protein_id:CAB03117.1	WBGene00009959	No observed phenotype is found.	gi|23169006|gb|AAN08882.1| MSP-domain protein 4 [Ascaris suum]	gi|24559336|gb|CA341240.1|CA341240 pk12d09.x1 Ancylostoma ceylanicum adult Ancylostoma ceylanicum cDNA 3' similar to TR:Q9XVN1 Q9XVN1 F53B6.4 PROTEIN. [1] ;, mRNA sequence
DvContig131	2	2e-77	0.72	285	locus:pmp-4 ABC transporters status:Partially_confirmed TR:O45730 protein_id:CAB05909.1	WBGene00004061	No observed phenotype is found.	gi|5733124|gb|AAD49436.1|AF083642_1 P-glycoprotein [Onchocerca volvulus]	gi|83655759|gb|DN152714.1|DN152714 HbGPS11.10E08 Heterorhabditis bacteriophora Dauer stage cDNA Library Heterorhabditis bacteriophora cDNA, mRNA sequence
DvContig132	4	e-110	0.64	396	status:Confirmed TR:P91354 protein_id:AAB37816.1	WBGene00019077	No observed phenotype is found.	No parasite hit	gi|14317843|gb|BG924171.1|BG924171 Oo_ad_03C12_LambdaGT11FOR Ostertagia ostertagi adults Ostertagia ostertagi cDNA clone Oo_ad_03C12 5' similar to pir|T29905 hypothetical protein F59A3.4 - Caenorhabditis elegans, mRNA sequence
DvContig133	5	1e-33	0.85	139	locus:sel-9 type I membrane protein status:Confirmed SW:O17528 protein_id:AAB63937.1	WBGene00004766	GRO slow_growth |locomotion_abnormal	No parasite hit	gi|28914396|gb|CB332588.1|CB332588 py74d09.y1 Haemonchus contortus intestine SL1 TOPO v1 Haemonchus contortus cDNA 5' similar to TR:O17528 O17528 PUTATIVE COP-COATED VESICLE MEMBRANE PROTEIN P24 PRECURSOR ;, mRNA sequence
DvContig134	2	7e-06	0.37	46.6	status:Partially_confirmed	WBGene00012871	No observed phenotype is found.	No parasite hit	gi|121410366|gb|EB763501.1|EB763501 M21 Ascaris suum male and female cDNA libraries Ascaris suum cDNA, mRNA sequence
DvContig135	3	9e-43	0.66	169	locus:msp-33 major sperm protein status:Confirmed SW:P53019 protein_id:AAA83165.1	WBGene00003431	Unclassified |fat_content_increased	gi|116282366|gb|ABJ97284.1| major sperm protein [Dictyocaulus viviparus]	gi|40304060|gb|CK348447.1|CK348447 hggfhaR3G06 Gland Cell LD PCR cDNA Library Heterodera glycines cDNA, mRNA sequence
DvContig136	2	5e-11	0.29	64.7	testes-specific protein like status:Partially_confirmed TR:P90958 protein_id:CAA92136.1	WBGene00011462	No observed phenotype is found.	gi|29124855|gb|AAO63577.1| secreted protein 5 precursor [Ancylostoma caninum]	gi|121410366|gb|EB763501.1|EB763501 M21 Ascaris suum male and female cDNA libraries Ascaris suum cDNA, mRNA sequence
DvContig138	2	5e-12	0.3	68.2	testes-specific protein like status:Partially_confirmed TR:P90958 protein_id:CAA92136.1	WBGene00011462	No observed phenotype is found.	gi|29124855|gb|AAO63577.1| secreted protein 5 precursor [Ancylostoma caninum]	gi|121410366|gb|EB763501.1|EB763501 M21 Ascaris suum male and female cDNA libraries Ascaris suum cDNA, mRNA sequence
DvContig139	2	e-100	0.7	360	Pyruvate kinase status:Confirmed TR:Q3S1I8 protein_id:CAJ30227.1	WBGene00009126	EMB,LET embryonic_lethal	No parasite hit	gi|28184664|gb|CB175774.1|CB175774 pk76f09.y1 Ancylostoma ceylanicum L3 Ancylostoma ceylanicum cDNA 5' similar to TR:O17836 O17836 PYRUVATE KINASE ;, mRNA sequence
DvContig140	31	0	0.72	658	cytochrome oxidase subunit I status:Confirmed	WBGene00010964	No observed phenotype is found.	gi|19111755|ref|NP_579952.2|COX1_15956 cytochrome c oxidase subunit I [Ancylostoma duodenale]	gi|15497403|gb|BI593916.1|BI593916 As_L3_07A05_SKPL Ascaris suum (parasitic nematode) L3 stage Ascaris suum cDNA clone As_L3_07A05 5' similar to ref|NP_006949.1|COX1_10020 cytochrome c oxidase subunit I - Ascaris suum, mRNA sequence
DvContig142	2	2e-20	0.37	95.5	status:Confirmed TR:Q95XK0 protein_id:AAK39311.1	WBGene00022415	No observed phenotype is found.	gi|7582201|gb|AAF64253.1|AF153722_1 novel immunogenic protein NIP-3 [Onchocerca volvulus]	gi|121410366|gb|EB763501.1|EB763501 M21 Ascaris suum male and female cDNA libraries Ascaris suum cDNA, mRNA sequence
DvContig146	6	1e-05	0.22	48.1	status:Partially_confirmed TR:Q8MNV4 protein_id:AAM29663.2	WBGene00015966	No observed phenotype is found.	No parasite hit	gi|121410366|gb|EB763501.1|EB763501 M21 Ascaris suum male and female cDNA libraries Ascaris suum cDNA, mRNA sequence
DvContig147	2	e-114	0.67	409	locus:ger-1 status:Confirmed TR:Q21632 protein_id:AAA50647.1	WBGene00019813	No observed phenotype is found.	No parasite hit	No parasite hit
DvContig148	2	6e-11	0.34	64.7	locus:tlp-1 status:Confirmed TR:O18124 protein_id:CAB05282.1	WBGene00006580	No observed phenotype is found.	No parasite hit	No parasite hit
DvContig149	4	e-165	0.73	577	locus:cpr-6 status:Confirmed TR:Q8MQC6 protein_id:AAM51519.1	WBGene00000786	No observed phenotype is found.	gi|1777779|gb|AAB40605.1| cathepsin B-like cysteine proteinase [Ascaris suum]	gi|19240955|gb|BM873273.1|BM873273 Hc_gut_51D09_SAC Haemonchus contortus Intestinal mRNA Haemonchus contortus cDNA clone Hc_gut_51D09 5' similar to ref|NP_509112.1| (NM_076711) C25B8.3.p - Caenorhabditis elegans, mRNA sequence
DvContig150	2	2e-16	0.43	82.8	status:Confirmed TR:Q18451 protein_id:AAB00703.1	WBGene00016399	No observed phenotype is found.	No parasite hit	No parasite hit
DvContig151	2	5e-93	0.52	337	locus:cdc-37 status:Partially_confirmed TR:Q336L8 protein_id:ABB51177.1	WBGene00021097	GRO slow_growth |EMB,LET embryonic_lethal |BMD organism_morphology_abnormal	No parasite hit	gi|17147849|gb|BM139082.1|BM139082 Hc_ad_18B06_SKPL Haemonchus contortus adult from David Knox Haemonchus contortus cDNA clone Hc_ad_18B06 5' similar to pir|T34050 hypothetical protein W08F4.8 - Caenorhabditis elegans, mRNA sequence
DvContig152	2	3e-83	0.55	305	status:Partially_confirmed TR:Q18357 protein_id:CAA92787.1	WBGene00007882	No observed phenotype is found.	No parasite hit	gi|120542561|gb|EH362443.1|EH362443 NPAD-aaa05g07.b1 N.brasiliensis_NPAD1_EST_L3N Nippostrongylus brasiliensis cDNA similar to ref|NP_501686.1| Putative cytoplasmic protein of bilaterial origin [Caenorhabditis elegans] pir|T19657 hypothetical protein
DvContig153	3	2e-73	0.89	272	locus:mlc-3 status:Confirmed SW:P53014 protein_id:AAA50701.1	WBGene00003371	EGL egg_laying_abnormal |locomotion_abnormal	gi|1841960|gb|AAB47548.1| similar to nonmuscle myosin essential light chain encoded by GenBank Accession Number U25057 [Toxocara canis]	gi|17148142|gb|BM139375.1|BM139375 Hc_ad_22F05_SKPL Haemonchus contortus adult from David Knox Haemonchus contortus cDNA clone Hc_ad_22F05 5' similar to sp|P53014|MLE_CAEEL MYOSIN, ESSENTIAL LIGHT CHAIN (MYOSIN LIGHT CHAIN ALKALI), mRNA sequence
DvContig154	10	0	0.88	1533	locus:eft-2 Elongation factor Tu family (contains ATP\/GTP binding P-loop) status:Confirmed SW:P29691 protein_id:CAB02985.1	WBGene00001167	EMB,LET embryonic_lethal |PVL protruding_vulva	gi|114842175|dbj|BAF32575.1| mitochondrial EF-Tu1 precursor [Trichinella britovi]	gi|20132120|gb|BQ099136.1|BQ099136 ph26g10.y2 Ostertagia ostertagi L3 pAMP1 v1 Ostertagia ostertagi cDNA 5' similar to SW:EF2_CAEEL P29691 ELONGATION FACTOR 2 ;, mRNA sequence
DvContig156	2	4e-18	0.31	87.4	status:Confirmed TR:O62216 protein_id:CAB04261.2	WBGene00009369	HIM high_incidence_male_progeny	No parasite hit	gi|121410366|gb|EB763501.1|EB763501 M21 Ascaris suum male and female cDNA libraries Ascaris suum cDNA, mRNA sequence
DvContig158	7	2e-21	0.25	100	locus:col-73 collagen status:Confirmed TR:P91250 protein_id:AAB37843.1	WBGene00000649	DPY dumpy	gi|5514647|emb|CAB50767.1| putative cuticular collagen protein [Ascaris suum]	gi|121410366|gb|EB763501.1|EB763501 M21 Ascaris suum male and female cDNA libraries Ascaris suum cDNA, mRNA sequence
DvContig159	4	5e-13	0.5	71.6	status:Confirmed TR:O18259 protein_id:CAB16544.1	WBGene00012420	No observed phenotype is found.	No parasite hit	gi|121410366|gb|EB763501.1|EB763501 M21 Ascaris suum male and female cDNA libraries Ascaris suum cDNA, mRNA sequence
DvContig161	11	2e-08	0.24	56.6	locus:vap-1 status:Confirmed TR:Q8MQ79 protein_id:AAM54195.1	WBGene00006886	No observed phenotype is found.	gi|29124855|gb|AAO63577.1| secreted protein 5 precursor [Ancylostoma caninum]	gi|121410366|gb|EB763501.1|EB763501 M21 Ascaris suum male and female cDNA libraries Ascaris suum cDNA, mRNA sequence
DvContig163	10	3e-34	0.56	142	locus:msp-33 major sperm protein status:Confirmed SW:P53019 protein_id:AAA83165.1	WBGene00003431	Unclassified |fat_content_increased	gi|116282366|gb|ABJ97284.1| major sperm protein [Dictyocaulus viviparus]	gi|18684912|gb|BM513769.1|BM513769 kx99a10.y2 Parastrongyloides trichosuri PA SL1 TOPO v1 Murphy Chiapelli McCarter Parastrongyloides trichosuri cDNA 5' similar to SW:LACI_ECOLI P03023 LACTOSE OPERON REPRESSOR. ;, mRNA sequence
DvContig164	7	e-105	0.58	377	status:Confirmed SW:P34524 protein_id:AAA28097.1	WBGene00019678	LVA larval_arrest	No parasite hit	gi|121410366|gb|EB763501.1|EB763501 M21 Ascaris suum male and female cDNA libraries Ascaris suum cDNA, mRNA sequence
DvContig165	2	2e-13	0.29	73.2	status:Confirmed SW:P34664 protein_id:AAP68927.1	WBGene00022785	No observed phenotype is found.	No parasite hit	gi|28253642|gb|CB190250.1|CB190250 pl24c11.y1 Ancylostoma ceylanicum adult Ancylostoma ceylanicum cDNA 5' similar to WP:CE25693 ZK652.6 Zinc finger protein ;, mRNA sequence
DvContig166	4	4e-41	0.85	165	locus:hsp-1 HSP-1 heat shock 70kd protein A status:Confirmed SW:P09446 protein_id:CAB02319.1	WBGene00002005	maternal_sterile	gi|156706|gb|AAA28298.1| heat shock protein 70	gi|121410366|gb|EB763501.1|EB763501 M21 Ascaris suum male and female cDNA libraries Ascaris suum cDNA, mRNA sequence
DvContig167	7	2e-11	0.29	65.9	testes-specific protein like status:Partially_confirmed TR:P90958 protein_id:CAA92136.1	WBGene00011462	No observed phenotype is found.	gi|29124855|gb|AAO63577.1| secreted protein 5 precursor [Ancylostoma caninum]	gi|121410366|gb|EB763501.1|EB763501 M21 Ascaris suum male and female cDNA libraries Ascaris suum cDNA, mRNA sequence
DvContig168	5	4e-49	0.47	191	status:Confirmed TR:Q21154 protein_id:AAK21418.1	WBGene00019333	No observed phenotype is found.	No parasite hit	gi|121410366|gb|EB763501.1|EB763501 M21 Ascaris suum male and female cDNA libraries Ascaris suum cDNA, mRNA sequence
DvContig169	2	1e-74	0.94	275	locus:rps-23 ribosomal protein S23 status:Confirmed SW:Q19877 protein_id:CAA94601.1	WBGene00004492	SCK sick |maternal_sterile |PVL protruding_vulva	gi|84380935|gb|ABC58767.1| ribosomal protein S23 [Brugia malayi]	gi|27539529|gb|CA994658.1|CA994658 Hc_egg_22G03_SKPL Haemonchus contortus egg SL1 from David Knox Haemonchus contortus cDNA clone Hc_egg_22G03 5' similar to F28D1.7 CE05747 locus:rps-23 ribosomal protein S23, mRNA sequence
DvContig170	2	6e-36	0.35	147	protein kinase status:Partially_confirmed TR:Q9TXI2 protein_id:AAD03135.1	WBGene00017736	RIC aldicarb_resistant	gi|57341406|gb|AAW50597.1| Bm-DAF-2 [Brugia malayi]	No parasite hit
DvContig171	2	6e-31	0.53	130	Glycerol kinase status:Confirmed SW:Q21944 protein_id:AAA79749.1	WBGene00020007	No observed phenotype is found.	gi|46560170|gb|AAT00543.1| putative glycerol kinase [Dictyocaulus viviparus]	gi|83656556|gb|DN153511.1|DN153511 HbGPS11.6H01 Heterorhabditis bacteriophora Dauer stage cDNA Library Heterorhabditis bacteriophora cDNA, mRNA sequence
DvContig174	3	1e-53	0.89	206	locus:let-70 ubiquitin-conjugating enzyme E2-17 KD status:Confirmed SW:P35129 protein_id:CAA92745.1	WBGene00002344	EMB,LET embryonic_lethal |ADL adult_early_lethal |PVL protruding_vulva	gi|87239722|emb|CAJ57640.1| putative ubiquitin conjugating enzyme 2 [Oesophagostomum dentatum]	gi|28913767|gb|CB331959.1|CB331959 py65b06.y1 Haemonchus contortus intestine SL1 TOPO v1 Haemonchus contortus cDNA 5' similar to SW:UBC2_CAEEL P35129 UBIQUITIN-CONJUGATING ENZYME E2-17 KD ;contains element PTR5 repetitive element ;, mRNA sequence
DvContig175	9	5e-28	0.53	120	status:Predicted TR:Q27317 protein_id:CAA92603.1	WBGene00009684	Unclassified |fat_content_increased	gi|33114622|gb|AAP94884.1| MFP1-alpha [Ascaris suum]	gi|28560068|gb|CB276483.1|CB276483 pl32d12.y1 Ancylostoma ceylanicum adult Ancylostoma ceylanicum cDNA 5' similar to TR:Q27317 Q27317 F44D12.7 PROTEIN. [4] WP:CE01192 WP:CE01192 WP:CE01192 ;, mRNA sequence
DvContig180	2	5e-14	0.25	75.1	status:Partially_confirmed TR:Q9U230 protein_id:CAB60510.1	WBGene00013243	No observed phenotype is found.	No parasite hit	gi|120539906|gb|EH359789.1|EH359789 NPAA-aaa27b04.g1 N.brasiliensis_EST_L3A_SL1 Nippostrongylus brasiliensis cDNA, mRNA sequence
DvContig181	2	2e-44	0.43	176	status:Confirmed TR:Q22254 protein_id:CAA88972.2	WBGene00011529	No observed phenotype is found.	No parasite hit	gi|121410366|gb|EB763501.1|EB763501 M21 Ascaris suum male and female cDNA libraries Ascaris suum cDNA, mRNA sequence
DvContig182	3	9e-84	0.48	306	farnesyltransferase alpha subunit status:Confirmed TR:O44501 protein_id:AAB94144.1	WBGene00019823	EMB,LET embryonic_lethal |BMD organism_morphology_abnormal |EGL egg_laying_abnormal |PVL protruding_vulva	No parasite hit	gi|121410366|gb|EB763501.1|EB763501 M21 Ascaris suum male and female cDNA libraries Ascaris suum cDNA, mRNA sequence
DvContig183	2	2e-76	0.95	281	locus:pat-10 calcium binding protein status:Confirmed TR:P91328 protein_id:AAK21395.1	WBGene00003934	maternal_sterile	gi|6065738|emb|CAB58171.1| troponin-like protein [Anisakis simplex]	gi|27590238|gb|CB015502.1|CB015502 Hc_d11_42C08_SKPL Haemonchus contortus d11 mixed adult from David Knox Haemonchus contortus cDNA clone Hc_d11_42C08 5' similar to F54C1.7 CE11052 locus:pat-10 calcium binding protein, mRNA sequence
DvContig184	5	2e-99	0.79	358	glutathione peroxidase status:Confirmed SW:Q95003 protein_id:CAB02655.1	WBGene00007517	No observed phenotype is found.	gi|47499102|gb|AAT28332.1| glutathione peroxidase [Haemonchus contortus]	gi|20131511|gb|BQ098527.1|BQ098527 ph19a09.y2 Ostertagia ostertagi L3 pAMP1 v1 Ostertagia ostertagi cDNA 5' similar to TR:Q93204 Q93204 C11E4.1 PROTEIN. [1] ;, mRNA sequence
DvContig186	3	6e-43	0.82	171	locus:rps-2 status:Confirmed SW:P51403 protein_id:AAF99899.1	WBGene00004471	maternal_sterile	No parasite hit	gi|28253701|gb|CB190309.1|CB190309 pl25a05.y1 Ancylostoma ceylanicum adult Ancylostoma ceylanicum cDNA 5' similar to SW:RS2_CAEEL P51403 PROBABLE 40S RIBOSOMAL PROTEIN S2. [1] ;, mRNA sequence
DvContig187	4	7e-08	0.23	54.7	locus:vap-1 status:Confirmed TR:Q8MQ79 protein_id:AAM54195.1	WBGene00006886	No observed phenotype is found.	gi|29124853|gb|AAO63576.1| secreted protein 4 precursor [Ancylostoma caninum]	gi|121410366|gb|EB763501.1|EB763501 M21 Ascaris suum male and female cDNA libraries Ascaris suum cDNA, mRNA sequence
DvContig190	3	6e-35	0.51	143	serine\/threonine kinase status:Partially_confirmed TR:Q23669 protein_id:CAA94175.1	WBGene00014151	Unclassified |fat_content_reduced	No parasite hit	No parasite hit
DvContig191	2	1e-40	0.49	163	NADH dehydrogenase ND5 status:Confirmed	WBGene00010967	No observed phenotype is found.	gi|83584141|gb|ABC24881.1| NADH dehydrogenase subunit 5 [Dictyocaulus viviparus]	gi|15764875|gb|BI743080.1|BI743080 kx38d09.y1 Parastrongyloides trichosuri IL pAMP1 v1 Chiapelli McCarter Parastrongyloides trichosuri cDNA 5' similar to SW:NU5M_CAEEL P24896 NADH-UBIQUINONE OXIDOREDUCTASE CHAIN 5 ;, mRNA sequence
DvContig192	5	3e-88	0.54	322	locus:air-1 protein kinase status:Confirmed TR:Q21271 protein_id:AAA96180.2	WBGene00000098	EMB,LET embryonic_lethal |maternal_sterile	gi|21666992|gb|AAM73857.1|AF457198_1 putative serine/threonine protein kinase; HcSTK [Haemonchus contortus]	gi|17147585|gb|BM138818.1|BM138818 Hc_ad_12G08_SKPL Haemonchus contortus adult from David Knox Haemonchus contortus cDNA clone Hc_ad_12G08 5' similar to pir|S52243 p46Eg265 protein - African clawed frog, mRNA sequence
DvContig193	2	5e-90	0.88	328	locus:gsp-2 status:Confirmed SW:P48727 protein_id:AAK18957.1	WBGene00001748	EMB,LET embryonic_lethal	gi|118776372|gb|ABL14203.1| Glc seven-like phosphatase-like protein [Trichinella spiralis]	gi|28185161|gb|CB176271.1|CB176271 pl20b07.y1 Ancylostoma ceylanicum adult Ancylostoma ceylanicum cDNA 5' similar to SW:YME1_CAEEL P48727 PUTATIVE SERINE/THREONINE PROTEIN PHOSPHATASE F56C9.1 IN CHROMOSOME III ;, mRNA sequence
DvContig194	5	2e-48	0.96	188	locus:his-15 histone H2B status:Predicted SW:P04255 protein_id:CAB05832.1	WBGene00001889	maternal_sterile	gi|18265393|gb|AAL67160.1|AF323994_1 histone H2B [Trichinella spiralis]	gi|28253637|gb|CB190245.1|CB190245 pl24c05.y1 Ancylostoma ceylanicum adult Ancylostoma ceylanicum cDNA 5' similar to TR:Q27876 Q27876 HISTONE H2B. [4] WP:CE05165 WP:CE05165 WP:CE05165 ;, mRNA sequence
DvContig195	2	3e-87	0.59	318	status:Partially_confirmed TR:Q9XWC5 protein_id:CAA21751.1	WBGene00013499	No observed phenotype is found.	No parasite hit	No parasite hit
DvContig196	4	1e-10	0.4	64.7	status:Partially_confirmed TR:Q7Z121 protein_id:AAP68954.1	WBGene00016088	No observed phenotype is found.	gi|14518283|gb|AAK64493.1|AF388311_1 C-type lectin CTL-2 precursor [Necator americanus]	gi|121410366|gb|EB763501.1|EB763501 M21 Ascaris suum male and female cDNA libraries Ascaris suum cDNA, mRNA sequence
DvContig198	4	9e-82	0.68	300	locus:hsp-1 HSP-1 heat shock 70kd protein A status:Confirmed SW:P09446 protein_id:CAB02319.1	WBGene00002005	maternal_sterile	gi|4235279|gb|AAD13154.1| heat shock protein 70 [Setaria digitata]	gi|27587094|gb|CB012358.1|CB012358 Hc_ad_38B01_SKPL Haemonchus contortus adult from David Knox Haemonchus contortus cDNA clone Hc_ad_38B01 5' similar to Q23954 Heat shock protein 70, mRNA sequence
DvContig199	5	2e-51	0.69	199	locus:nuo-3 NADH-ubiquinone oxidoreductase status:Confirmed TR:O18236 protein_id:CAB16513.1	WBGene00013308	EMB,LET embryonic_lethal |LVA larval_arrest	No parasite hit	gi|28253861|gb|CB190469.1|CB190469 pl27a05.y1 Ancylostoma ceylanicum adult Ancylostoma ceylanicum cDNA 5' similar to TR:O18236 O18236 Y57G11C.12 PROTEIN. [1] ;, mRNA sequence
DvContig203	3	7e-19	0.46	91.7	status:Confirmed TR:O01299 protein_id:CAA92220.2	WBGene00008622	No observed phenotype is found.	No parasite hit	gi|19379813|gb|BM897025.1|BM897025 ph55c08.y1 Ostertagia ostertagi L4 pAMP1 v1 Ostertagia ostertagi cDNA 5' similar to TR:O01299 O01299 F09C8.2 PROTEIN. [1] ;, mRNA sequence
DvContig207	2	5e-30	0.33	128	status:Predicted TR:Q9XTW0 protein_id:CAB07580.1	WBGene00008725	No observed phenotype is found.	No parasite hit	No parasite hit
DvContig208	4	9e-30	0.45	126	status:Partially_confirmed TR:Q22660 protein_id:CAA92617.1	WBGene00011911	No observed phenotype is found.	gi|23168994|gb|AAN08880.1| MSP-domain protein 2 [Ascaris suum]	No parasite hit
DvContig210	10	1e-73	0.68	272	status:Partially_confirmed TR:Q9NAC0 protein_id:CAB61081.1	WBGene00013158	No observed phenotype is found.	No parasite hit	gi|28183445|gb|CB174728.1|CB174728 pl12b08.y1 Ancylostoma ceylanicum adult Ancylostoma ceylanicum cDNA 5' similar to WP:CE22400 Y53F4B.11 ;, mRNA sequence
DvContig211	6	e-155	0.83	545	locus:gsp-4 serine\/threonine protein phosphatase PP1 status:Confirmed TR:P91420 protein_id:AAB42233.1	WBGene00020187	No observed phenotype is found.	gi|29468357|gb|AAO85518.1|AF496634_1 putative serine/threonine phosphatase [Oesophagostomum dentatum]	gi|28253708|gb|CB190316.1|CB190316 pl25a12.y1 Ancylostoma ceylanicum adult Ancylostoma ceylanicum cDNA 5' similar to SW:PP12_ACECL P48481 SERINE/THREONINE PROTEIN PHOSPHATASE PP1 ISOZYME 2 ;, mRNA sequence
DvContig213	7	1e-77	0.48	287	status:Confirmed TR:Q18488 protein_id:AAA62558.1	WBGene00016440	No observed phenotype is found.	No parasite hit	gi|28560263|gb|CB276678.1|CB276678 pl35b08.y1 Ancylostoma ceylanicum adult Ancylostoma ceylanicum cDNA 5' similar to TR:Q18488 Q18488 SIMILAR TO C. ELEGANS CDNA CLONE CEMSH65R. [1] ;, mRNA sequence
DvContig214	3	3e-55	0.38	212	status:Partially_confirmed TR:Q17493 protein_id:CAA86057.1	WBGene00007169	No observed phenotype is found.	No parasite hit	No parasite hit
DvContig215	2	2e-40	0.5	162	sodium\/potasssium transporting ATPase status:Partially_confirmed TR:O45240 protein_id:CAB07586.1	WBGene00007248	No observed phenotype is found.	No parasite hit	gi|121410366|gb|EB763501.1|EB763501 M21 Ascaris suum male and female cDNA libraries Ascaris suum cDNA, mRNA sequence
DvContig216	12	e-137	0.74	484	casein kinase status:Confirmed TR:Q18553 protein_id:AAB00674.1	WBGene00016541	No observed phenotype is found.	gi|33114630|gb|AAP94888.1| P34 [Ascaris suum]	gi|121410366|gb|EB763501.1|EB763501 M21 Ascaris suum male and female cDNA libraries Ascaris suum cDNA, mRNA sequence
DvContig217	2	1e-29	0.3	127	status:Partially_confirmed TR:P91085 protein_id:AAB54129.1	WBGene00018862	EMB,LET embryonic_lethal	gi|22073919|gb|AAK94490.1| PAZ/Piwi domain protein [Heterodera glycines]	No parasite hit
DvContig218	4	e-148	0.68	523	status:Confirmed TR:Q9XW38 protein_id:CAA22257.1	WBGene00013474	EMB,LET embryonic_lethal	gi|33114632|gb|AAP94889.1| MFP2b [Ascaris suum]	gi|23377921|gb|BU665735.1|BU665735 Hc_ad_30F04_SKPL Haemonchus contortus adult from David Knox Haemonchus contortus cDNA clone Hc_ad_30F04 5' similar to Similar to Y69E1A.2 CE22809 status:Partially_confirmed TR:Q9XW38, mRNA sequence
DvContig220	6	3e-15	0.26	80.9	status:Partially_confirmed TR:Q9NAL5 protein_id:CAB76739.1	WBGene00013762	No observed phenotype is found.	gi|6012073|gb|AAB82017.2| microfilarial sheath protein SHP3 [Litomosoides sigmodontis]	gi|121410366|gb|EB763501.1|EB763501 M21 Ascaris suum male and female cDNA libraries Ascaris suum cDNA, mRNA sequence
DvContig221	3	2e-90	0.66	328	locus:tag-76 status:Partially_confirmed SW:P34681 protein_id:CAB54514.1	WBGene00006449	Unclassified |fat_content_reduced	gi|22073919|gb|AAK94490.1| PAZ/Piwi domain protein [Heterodera glycines]	gi|21391278|gb|BQ529378.1|BQ529378 Nb_ADGR_08D05_T7 Nippostrongylus brasiliensis adult (full length enriched) Nippostrongylus brasiliensis cDNA clone Nb_ADGR_08D05 5', mRNA sequence
DvContig222	3	4e-30	0.32	128	locus:col-74 status:Confirmed TR:Q23422 protein_id:AAC71083.1	WBGene00000650	No observed phenotype is found.	gi|88174614|gb|ABD39382.1| putative galectin protein 140 [Angiostrongylus cantonensis]	gi|27474734|gb|CA958374.1|CA958374 px59b11.y1 Haemonchus contortus intestine SL2 TOPO v1 Haemonchus contortus cDNA 5' similar to WP:CE11066 F54D8.1 ;, mRNA sequence
DvContig223	8	0	0.92	866	locus:eft-4 elongation factor EF-1-alpha status:Confirmed SW:P53013 protein_id:AAA96068.1	WBGene00001169	GRO slow_growth |EMB,LET embryonic_lethal	gi|80973236|gb|ABB53348.1| translation elongation factor 1-alpha [Ancylostoma ceylanicum]	gi|20131296|gb|BQ098312.1|BQ098312 ph16e07.y2 Ostertagia ostertagi L3 pAMP1 v1 Ostertagia ostertagi cDNA 5' similar to SW:EF1A_CAEEL P53013 ELONGATION FACTOR 1-ALPHA ;, mRNA sequence
DvContig224	13	e-162	0.78	567	Fructose-biphosphate aldolase status:Confirmed SW:P46563 protein_id:AAC46646.1	WBGene00017166	SCK sick |EMB,LET embryonic_lethal |EGL egg_laying_abnormal |STP sterile_progeny	gi|20163188|gb|AAG47838.2|AF318604_1 aldolase [Heterodera glycines]	gi|20131204|gb|BQ098220.1|BQ098220 ph15d08.y2 Ostertagia ostertagi L3 pAMP1 v1 Ostertagia ostertagi cDNA 5' similar to SW:ALF2_CAEEL P46563 FRUCTOSE-BISPHOSPHATE ALDOLASE 2 ;, mRNA sequence
DvContig225	9	1e-63	0.39	240	cysteine protease status:Partially_confirmed TR:Q20950 protein_id:CAB00098.1	WBGene00010204	EMB,LET embryonic_lethal	gi|76576341|gb|ABA53864.1| cathepsin B-like cysteine protease 2 [Parelaphostrongylus tenuis]	gi|121410366|gb|EB763501.1|EB763501 M21 Ascaris suum male and female cDNA libraries Ascaris suum cDNA, mRNA sequence
DvContig226	5	3e-43	0.33	172	status:Confirmed TR:Q22524 protein_id:CAB00878.1	WBGene00011795	No observed phenotype is found.	No parasite hit	gi|121410366|gb|EB763501.1|EB763501 M21 Ascaris suum male and female cDNA libraries Ascaris suum cDNA, mRNA sequence
DvContig227	5	8e-95	0.84	343	locus:spc-1 spectrin alpha chain status:Partially_confirmed TR:Q21408 protein_id:AAB53876.1	WBGene00004951	LVA larval_arrest |BMD organism_morphology_abnormal	No parasite hit	gi|20064251|gb|BQ090050.1|BQ090050 rc61a06.y1 Meloidogyne hapla egg pAMP1 v1 Meloidogyne hapla cDNA 5' similar to TR:Q21408 Q21408 SIMILARITY TO VERTEBRATE NONERYTHROID SPECTRINS. [1] ;, mRNA sequence
DvContig228	5	e-139	0.78	491	locus:aha-1 aryl hydrocarbon receptor nuclear translocator status:Confirmed TR:O02219 protein_id:CAB02764.1	WBGene00000095	DPY dumpy |locomotion_abnormal	No parasite hit	gi|28184210|gb|CB175320.1|CB175320 pk82e08.y1 Ancylostoma ceylanicum L3 Ancylostoma ceylanicum cDNA 5' similar to TR:O44711 O44711 ARYL HYDROCARBON RECEPTOR NUCLEAR TRANSLOCATOR ORTHOLOG AHA-1. [2] TR:O02219 ;, mRNA sequence
DvContig229	2	4e-23	0.41	104	diamine acetyltransferase status:Confirmed TR:O17731 protein_id:CAB02871.1	WBGene00008408	No observed phenotype is found.	No parasite hit	gi|121410366|gb|EB763501.1|EB763501 M21 Ascaris suum male and female cDNA libraries Ascaris suum cDNA, mRNA sequence
DvContig230	2	2e-58	0.43	223	status:Confirmed TR:Q19007 protein_id:AAA81494.1	WBGene00017075	GRO slow_growth |EMB,LET embryonic_lethal	gi|6065744|emb|CAB58173.1| putative nucleosome binding protein [Anisakis simplex]	gi|27810345|gb|CB064767.1|CB064767 py12a06.y1 Haemonchus contortus whole worm pAMP1 v1 Haemonchus contortus cDNA 5' similar to TR:Q9U602 Q9U602 PUTATIVE NUCLEOSOME BINDING PROTEIN. ;, mRNA sequence
DvContig232	3	2e-56	0.69	216	locus:pas-6 protease status:Confirmed SW:O44156 protein_id:AAB88344.1	WBGene00003927	SCK sick |maternal_sterile	No parasite hit	gi|120541931|gb|EH361814.1|EH361814 NPAC-aaa17a01.g1 N.brasiliensis_EST_L3N_SL1 Nippostrongylus brasiliensis cDNA similar to ref|NP_504472.1| Proteasome Alpha Subunit PAS-6 (28.3 kD) (pas-6) [Caenorhabditis elegans] sp|O44156|PSA1_CAEEL Proteasome sub
DvContig233	3	0	0.76	684	locus:cpf-1 cleavage stimulation factor like status:Partially_confirmed TR:Q19864 protein_id:CAA92670.1	WBGene00000773	RUP exploded_through_vulva |locomotion_abnormal |STP sterile_progeny	gi|3309655|gb|AAC26138.1| cleavage stimulation factor [Heterodera glycines]	gi|24330608|gb|CA033462.1|CA033462 pw23e07.y1 Haemonchus contortus whole worm pAMP1 v1 Haemonchus contortus cDNA 5' similar to TR:Q19864 Q19864 F28C6.3 PROTEIN. [1] ;, mRNA sequence
DvContig234	3	e-118	0.71	421	status:Confirmed TR:P91373 protein_id:AAC24402.1	WBGene00019664	No observed phenotype is found.	No parasite hit	gi|19380956|gb|BM898168.1|BM898168 ph60f11.y1 Ostertagia ostertagi L4 pAMP1 v1 Ostertagia ostertagi cDNA 5' similar to TR:P91373 P91373 SIMILARITY TO RAT TEGT PROTEIN. [1] ;, mRNA sequence
DvContig235	3	1e-28	0.46	122	locus:ubl-1 ubiquitin status:Confirmed	WBGene00006725	maternal_sterile	gi|1184755|gb|AAA97886.1| ubiquitin c-terminal extension protein UBIcep86	gi|17125144|gb|BM130592.1|BM130592 pj06h01.y1 Ancylostoma ceylanicum M1 SL1 TOPO Kapulkin Ancylostoma ceylanicum cDNA 5' similar to TR:Q9XXZ5 Q9XXZ5 UBIQUITIN/79AA FUSION PROTEIN. ;, mRNA sequence
DvContig237	3	e-131	0.91	464	locus:ubq-1 status:Confirmed	WBGene00006727	EMB,LET embryonic_lethal	gi|19698797|gb|AAL91109.1| ubiquitin [Onchocerca volvulus]	gi|24772975|gb|CA408143.1|CA408143 pk09d04.x1 Ancylostoma ceylanicum adult Ancylostoma ceylanicum cDNA 3' similar to TR:Q17000 Q17000 POLYUBIQUITIN. ;, mRNA sequence
DvContig238	43	1e-10	0.27	63.5	locus:vap-1 status:Confirmed TR:Q8MQ79 protein_id:AAM54195.1	WBGene00006886	No observed phenotype is found.	gi|29124855|gb|AAO63577.1| secreted protein 5 precursor [Ancylostoma caninum]	gi|121410366|gb|EB763501.1|EB763501 M21 Ascaris suum male and female cDNA libraries Ascaris suum cDNA, mRNA sequence
DvContig239	8	e-106	0.58	382	cysteine protease status:Partially_confirmed TR:Q20950 protein_id:CAB00098.1	WBGene00010204	EMB,LET embryonic_lethal	gi|76576339|gb|ABA53863.1| cathepsin B-like cysteine protease 1 [Parelaphostrongylus tenuis]	gi|121410366|gb|EB763501.1|EB763501 M21 Ascaris suum male and female cDNA libraries Ascaris suum cDNA, mRNA sequence
DvContig241	3	9e-85	0.64	310	Mitochondrial processing protease enhancing protein status:Confirmed SW:P98080 protein_id:AAB52679.1	WBGene00018963	EMB,LET embryonic_lethal	gi|2182027|emb|CAA73887.1| mitochondrial processing peptidase [Teladorsagia circumcincta]	gi|14020230|gb|BG733946.1|BG733946 Oo_ad_01G11_LambdaGT11FOR Ostertagia ostertagi adults Ostertagia ostertagi cDNA clone Oo_ad_01G11 5' similar to sp|P98080|YMT1_CAEEL HYPOTHETICAL 51.7 KD PROTEIN F56D2.1 IN CHROMOSOME III, mRNA sequence
DvContig244	4	0	1	685	locus:act-4 actin status:Confirmed SW:P10986 protein_id:AAB04575.1	WBGene00000066	maternal_sterile	gi|38491405|gb|AAR21857.1| actin [Cooperia oncophora]	gi|28253755|gb|CB190363.1|CB190363 pl25f08.y1 Ancylostoma ceylanicum adult Ancylostoma ceylanicum cDNA 5' similar to SW:ACT2_CAEEL P10984 ACTIN 2. ;, mRNA sequence
DvContig245	2	8e-24	0.62	107	locus:rnp-5 Probable RNA binding protein status:Confirmed TR:Q21155 protein_id:AAK21429.2	WBGene00004388	locomotion_abnormal	No parasite hit	gi|120541275|gb|EH361158.1|EH361158 NPAC-aaa14c03.g1 N.brasiliensis_EST_L3N_SL1 Nippostrongylus brasiliensis cDNA similar to pir|T16535 hypothetical protein K02F3.11 - Caenorhabditis elegans, mRNA sequence
DvContig248	2	2e-27	0.34	119	locus:elo-8 status:Partially_confirmed TR:Q8T3A8 protein_id:CAD27612.1	WBGene00001246	No observed phenotype is found.	No parasite hit	gi|121410366|gb|EB763501.1|EB763501 M21 Ascaris suum male and female cDNA libraries Ascaris suum cDNA, mRNA sequence
DvContig249	2	9e-76	0.54	280	status:Confirmed TR:Q95XT5 protein_id:AAK66027.1	WBGene00022122	EMB,LET embryonic_lethal	No parasite hit	gi|5041917|gb|AI723588.1|AI723588 hcgls1G4.T7 Haemonchus contortus Intestinal mRNA Haemonchus contortus cDNA clone hcgls1G4.T7 T7 similar to Signal sequence receptor, mRNA sequence
DvContig250	6	7e-27	0.54	118	locus:ssp-11 status:Confirmed SW:Q23058 protein_id:AAB04599.1	WBGene00006040	Unclassified |fat_content_increased	gi|33114624|gb|AAP94885.1| MFP1-beta [Ascaris suum]	gi|23377991|gb|BU665805.1|BU665805 Hc_ad_32A03_SKPL Haemonchus contortus adult from David Knox Haemonchus contortus cDNA clone Hc_ad_32A03 5' similar to Similar to T28H11.6 CE09149 locus:ssp-11 status:Confirmed TR:Q23058, mRNA sequence
DvContig251	5	e-144	0.85	506	locus:tag-61 ADP\/ATP carrier protein status:Confirmed TR:O45865 protein_id:CAB04874.1	WBGene00006439	EMB,LET embryonic_lethal	gi|4836655|gb|AAD30505.1|AF130365_1 ADP/ATP translocase [Ascaris suum]	gi|27587267|gb|CB012531.1|CB012531 Hc_ad_40E07_SKPL Haemonchus contortus adult from David Knox Haemonchus contortus cDNA clone Hc_ad_40E07 5' similar to T27E9.1 CE14263 ADP\/ATP carrier protein status:Confirmed, mRNA sequence
DvContig252	2	2e-93	0.56	338	locus:fat-3 status:Confirmed TR:Q23221 protein_id:CAA94233.2	WBGene00001395	GRO slow_growth |DPY dumpy |locomotion_abnormal	No parasite hit	gi|27590038|gb|CB015302.1|CB015302 Hc_d11_39H08_SKPL Haemonchus contortus d11 mixed adult from David Knox Haemonchus contortus cDNA clone Hc_d11_39H08 5' similar to W08D2.4 CE25153 locus:fat-3 status:Confirmed TR:Q23221, mRNA sequence
DvContig257	2	1e-08	0.24	57	status:Partially_confirmed TR:Q22846 protein_id:CAA90996.2	WBGene00012120	No observed phenotype is found.	No parasite hit	No parasite hit
DvContig259	6	2e-09	0.31	59.7	testes-specific protein like status:Partially_confirmed TR:P90958 protein_id:CAA92136.1	WBGene00011462	No observed phenotype is found.	gi|29124855|gb|AAO63577.1| secreted protein 5 precursor [Ancylostoma caninum]	No parasite hit
DvContig261	20	8e-16	0.34	81.3	testes-specific protein like status:Partially_confirmed TR:P90958 protein_id:CAA92136.1	WBGene00011462	No observed phenotype is found.	gi|29124855|gb|AAO63577.1| secreted protein 5 precursor [Ancylostoma caninum]	gi|121410366|gb|EB763501.1|EB763501 M21 Ascaris suum male and female cDNA libraries Ascaris suum cDNA, mRNA sequence
DvContig263	2	3e-08	0.33	55.5	status:Partially_confirmed TR:P91122 protein_id:AAB53878.1	WBGene00016327	No observed phenotype is found.	No parasite hit	No parasite hit
DvContig264	2	6e-21	0.38	98.6	status:Confirmed TR:Q20310 protein_id:AAA19076.1	WBGene00018341	No observed phenotype is found.	No parasite hit	No parasite hit
DvContig265	3	6e-83	0.65	303	NADH-ubiquinone dehydrogenase 24 KD subunit status:Confirmed SW:Q20719 protein_id:CAB01203.1	WBGene00009992	EMB,LET embryonic_lethal |LVA larval_arrest |Unclassified	No parasite hit	gi|19379811|gb|BM897023.1|BM897023 ph55c05.y1 Ostertagia ostertagi L4 pAMP1 v1 Ostertagia ostertagi cDNA 5' similar to SW:NUHM_CAEEL Q20719 NADH-UBIQUINONE OXIDOREDUCTASE 24 KDA SUBUNIT PRECURSOR ;, mRNA sequence
DvContig267	2	2e-56	0.56	216	status:Confirmed SW:P34412 protein_id:AAA65465.2	WBGene00017698	No observed phenotype is found.	No parasite hit	No parasite hit
DvContig268	2	7e-17	0.29	84.7	status:Partially_confirmed TR:Q7YXB9 protein_id:CAD92390.1	WBGene00009306	Unclassified |fat_content_increased	No parasite hit	gi|28559195|gb|CB275610.1|CB275610 pl01c10.y1 Ancylostoma ceylanicum L3 Ancylostoma ceylanicum cDNA 5' similar to contains MER25.t1 MSR1 repetitive element ;, mRNA sequence
DvContig270	10	e-147	0.56	518	status:Confirmed TR:Q6BET1 protein_id:CAH04733.1	WBGene00008780	EMB,LET embryonic_lethal	gi|4583627|emb|CAB40412.1| hexokinase [Haemonchus contortus]	gi|28254058|gb|CB190666.1|CB190666 pl29e07.y1 Ancylostoma ceylanicum adult Ancylostoma ceylanicum cDNA 5' similar to TR:Q9XZV9 Q9XZV9 HEXOKINASE ;, mRNA sequence
DvContig271	2	3e-31	0.55	132	status:Confirmed	WBGene00012885	EMB,LET embryonic_lethal |LVA larval_arrest	No parasite hit	gi|15773797|gb|BI772820.1|BI772820 kp17a11.y1 TBN95TM-SSFH Strongyloides stercoralis cDNA 5' similar to TR:O45948 O45948 Y45F10D.4 PROTEIN. [1] ;, mRNA sequence
DvContig272	2	3e-55	0.48	212	serine\/threonine protein phosphatase status:Partially_confirmed TR:Q27500 protein_id:CAA94346.1	WBGene00009893	EMB,LET embryonic_lethal |LVA larval_arrest |Unclassified	gi|29468357|gb|AAO85518.1|AF496634_1 putative serine/threonine phosphatase [Oesophagostomum dentatum]	No parasite hit
DvContig273	2	3e-66	0.56	248	status:Partially_confirmed TR:O44620 protein_id:AAB94225.1	WBGene00019645	No observed phenotype is found.	No parasite hit	No parasite hit
DvContig275	2	6e-29	0.44	125	status:Predicted TR:Q4TT89 protein_id:AAY55858.2	WBGene00044386	No observed phenotype is found.	gi|1403084|emb|CAA64497.1| zink finger protein [Onchocerca volvulus]	gi|121410366|gb|EB763501.1|EB763501 M21 Ascaris suum male and female cDNA libraries Ascaris suum cDNA, mRNA sequence
DvContig278	3	1e-34	0.5	142	locus:lfi-1 probable myofibrillar protein status:Partially_confirmed TR:Q23081 protein_id:AAM69078.1	WBGene00022500	Unclassified	No parasite hit	gi|14020338|gb|BG734054.1|BG734054 Oo_L4_01D06_SKPL Ostertagia ostertagi L4 Ostertagia ostertagi cDNA clone Oo_L4_01D06 5' similar to pir|T29999 hypothetical protein ZC8.4 - Caenorhabditis elegans, mRNA sequence
DvContig279	2	7e-55	0.74	210	status:Confirmed TR:O62173 protein_id:CAB02955.1	WBGene00008856	GRO slow_growth	No parasite hit	gi|27596148|gb|CB021412.1|CB021412 px70h02.y1 Haemonchus contortus intestine SL2 TOPO v1 Haemonchus contortus cDNA 5' similar to TR:O62173 O62173 F15D3.6 PROTEIN. [1] ;, mRNA sequence
DvContig280	2	e-110	0.64	393	locus:tag-205 ArsA status:Partially_confirmed SW:P30632 protein_id:CAA77452.1	WBGene00014025	No observed phenotype is found.	No parasite hit	No parasite hit
DvContig281	4	4e-23	0.41	105	locus:xbp-1 X box DNA binding protein-1 status:Confirmed TR:Q22027 protein_id:CAA85273.1	WBGene00006959	early_larval_arrest	No parasite hit	gi|28254399|gb|CB191007.1|CB191007 py38h06.y1 Haemonchus contortus whole worm pAMP1 v1 Haemonchus contortus cDNA 5', mRNA sequence
DvContig282	2	4e-44	0.48	174	locus:lpd-6 status:Confirmed TR:O44991 protein_id:AAB97575.2	WBGene00003062	GRO slow_growth	No parasite hit	No parasite hit
DvContig284	2	1e-44	0.47	176	transcription factor AP-2 status:Partially_confirmed TR:Q09585 protein_id:AAC24296.2	WBGene00019424	No observed phenotype is found.	No parasite hit	No parasite hit
DvContig285	2	1e-50	0.39	197	locus:odr-4 status:Confirmed TR:Q8I7F7 protein_id:AAN84809.1	WBGene00003851	No observed phenotype is found.	No parasite hit	No parasite hit
DvContig286	2	2e-92	0.81	335	locus:rpl-4 ribosomal protein L1 status:Confirmed SW:O02056 protein_id:AAC24253.1	WBGene00004415	EMB,LET embryonic_lethal |maternal_sterile	gi|66732135|gb|AAY52214.1| SL3 [Brugia malayi]	gi|24331901|gb|CA034244.1|CA034244 pw08e03.y1 Haemonchus contortus whole worm pAMP1 v1 Haemonchus contortus cDNA 5' similar to SW:RL4_CAEEL O02056 PROBABLE 60S RIBOSOMAL PROTEIN L4. [1] ;, mRNA sequence
DvContig287	2	1e-10	0.27	64.3	locus:snf-10 Sodium:neurotransmitter symporter family (2 domains) status:Partially_confirmed	WBGene00004909	EMB,LET embryonic_lethal |LVA larval_arrest	No parasite hit	No parasite hit
DvContig288	2	3e-40	0.71	160	status:Confirmed TR:Q20815 protein_id:CAB01566.1	WBGene00010091	No observed phenotype is found.	gi|33114624|gb|AAP94885.1| MFP1-beta [Ascaris suum]	gi|22789821|gb|BU493566.1|BU493566 Nb_ADGR_D4D10_T7 Nippostrongylus brasiliensis adult (full length enriched) Nippostrongylus brasiliensis cDNA clone Nb_ADGR_D4D10 5' similar to F55C5.1 CE11150 status:Confirmed TR:Q20815 protein_id:CAB01566.1, mRNA se
DvContig289	4	e-121	0.75	429	status:Confirmed TR:Q8IA68 protein_id:AAO12419.1	WBGene00019001	GRO slow_growth |EMB,LET embryonic_lethal |LET,LVL larval_lethal |BMD organism_morphology_abnormal |locomotion_abnormal	gi|37681504|gb|AAQ97626.1| independent phosphoglycerate mutase isoform 1 [Brugia malayi]	gi|11927917|gb|BF662716.1|BF662716 Hc_d11_33B12_SKPL Haemonchus contortus d11 mixed adult from David Knox Haemonchus contortus cDNA clone Hc_d11_33B12 5' similar to pir|T32749 hypothetical protein F57B10.3 - Caenorhabditis elegans, mRNA sequence
DvContig290	5	2e-37	0.35	152	status:Predicted TR:P91061 protein_id:AAB37864.1	WBGene00015855	No observed phenotype is found.	No parasite hit	No parasite hit
DvContig291	4	e-173	0.81	604	arginine kinase status:Confirmed SW:Q27535 protein_id:CAB00062.1	WBGene00013894	EMB,LET embryonic_lethal |EMB pleiotropic_defects_severe_early_emb	gi|31247902|gb|AAO49799.1| arginine kinase [Heterodera glycines]	gi|15003846|gb|BI324660.1|BI324660 rk87b02.y1 Meloidogyne javanica egg pAMP1 v6 Chiapelli McCarter Meloidogyne javanica cDNA 5' similar to SW:KAG1_CAEEL Q10454 PROBABLE ARGININE KINASE F46H5.3 ;, mRNA sequence
DvContig292	2	1e-93	0.67	338	locus:tag-327 status:Partially_confirmed TR:Q6AHR2 protein_id:AAT92079.1	WBGene00016197	LVA larval_arrest	gi|12621960|gb|AAA21554.2| OvL3-1 [Onchocerca volvulus]	gi|20132458|gb|BQ099474.1|BQ099474 ph30h05.y2 Ostertagia ostertagi L3 pAMP1 v1 Ostertagia ostertagi cDNA 5' similar to SW:YP96_CAEEL Q09476 HYPOTHETICAL 28.9 KD PROTEIN C28H8.6 IN CHROMOSOME III. [1] ;, mRNA sequence
DvContig293	10	1e-23	0.51	104	locus:ssp-10 major sperm protein status:Confirmed SW:Q21289 protein_id:CAA94274.1	WBGene00006039	SCK sick |small |STP sterile_progeny	gi|33114622|gb|AAP94884.1| MFP1-alpha [Ascaris suum]	No parasite hit
DvContig294	2	e-138	0.96	489	locus:ubq-1 status:Confirmed TR:Q8MYQ4 protein_id:AAM22069.2	WBGene00006727	EMB,LET embryonic_lethal	gi|19698797|gb|AAL91109.1| ubiquitin [Onchocerca volvulus]	gi|120540560|gb|EH360443.1|EH360443 NPAA-aaa34b10.g1 N.brasiliensis_EST_L3A_SL1 Nippostrongylus brasiliensis cDNA similar to dbj|BAA76676.1| polyubiquitin [Bombyx mori], mRNA sequence
DvContig295	2	1e-51	0.41	200	status:Predicted TR:Q94276 protein_id:AAB18315.1	WBGene00019643	No observed phenotype is found.	No parasite hit	gi|121410366|gb|EB763501.1|EB763501 M21 Ascaris suum male and female cDNA libraries Ascaris suum cDNA, mRNA sequence
DvContig296	2	5e-82	0.65	301	locus:tag-320 protein disulfide-isomerase status:Confirmed SW:Q11067 protein_id:AAC47065.1	WBGene00015168	LVA larval_arrest	gi|63109357|gb|AAY33776.1| putative protein disulfide isomerase 2 [Dictyocaulus viviparus]	gi|19379948|gb|BM897160.1|BM897160 ph57e02.y1 Ostertagia ostertagi L4 pAMP1 v1 Ostertagia ostertagi cDNA 5' similar to SW:ERP5_CAEEL Q11067 PROBABLE PROTEIN DISULFIDE ISOMERASE P5 PRECURSOR ;, mRNA sequence
DvContig297	3	3e-69	0.75	258	status:Confirmed TR:Q9U379 protein_id:CAB63307.1	WBGene00011531	No observed phenotype is found.	gi|1841958|gb|AAB47547.1| TcHSLR3 [Toxocara canis]	gi|24331447|gb|CA033948.1|CA033948 pw05h01.y1 Haemonchus contortus whole worm pAMP1 v1 Haemonchus contortus cDNA 5', mRNA sequence
DvContig299	2	6e-39	0.32	158	monocarboxylate transporter like status:Partially_confirmed TR:Q18712 protein_id:CAA94126.2	WBGene00008214	No observed phenotype is found.	No parasite hit	No parasite hit
DvContig300	2	2e-90	0.9	327	locus:daf-21 heat shock protein (HSP90) status:Confirmed SW:Q18688 protein_id:CAA99793.1	WBGene00000915	maternal_sterile	gi|3256076|emb|CAA06695.1| heat shock protein 90 [Brugia pahangi]	gi|120538977|gb|EH358860.1|EH358860 NPAA-aaa28g11.g1 N.brasiliensis_EST_L3A_SL1 Nippostrongylus brasiliensis cDNA similar to sp|O61998|HS90_BRUPA Heat shock protein 90 emb|CAA06695.1| heat shock protein 90 [Brugia pahangi], mRNA sequence
DvContig301	2	6e-30	0.47	127	locus:hsp-16.1 heat shock protein HSP16-1 status:Predicted SW:P34696 protein_id:AAB04839.1	WBGene00002015	AGE life_span_abnormal	gi|33413599|gb|AAN05752.1| heat shock protein 20 [Haemonchus contortus]	gi|27590699|gb|CB015963.1|CB015963 Hc_d11_48A12_SKPL Haemonchus contortus d11 mixed adult from David Knox Haemonchus contortus cDNA clone Hc_d11_48A12 5' similar to Y46H3A.3 CE22002 locus:hsp-16.2 heat shock protein, mRNA sequence
DvContig302	2	5e-42	0.65	167	D52 protein status:Confirmed SW:P55326 protein_id:CAA92122.2	WBGene00008745	Unclassified |fat_content_reduced	No parasite hit	gi|20133316|gb|BQ100332.1|BQ100332 ph75d09.y1 Ostertagia ostertagi L4 SL1 TOPO v1 Ostertagia ostertagi cDNA similar to SW:YZG1_CAEEL P55326 HYPOTHETICAL 28.7 KD PROTEIN F13E6.1 IN CHROMOSOME X. [1] ;, mRNA sequence
DvContig303	2	3e-25	0.31	113	angiotensin receptor like status:Partially_confirmed TR:Q18810 protein_id:CAA94226.2	WBGene00008281	No observed phenotype is found.	No parasite hit	No parasite hit
DvContig305	3	9e-19	0.32	90.9	status:Confirmed TR:Q9BL58 protein_id:AAK29953.1	WBGene00022030	No observed phenotype is found.	gi|12621960|gb|AAA21554.2| OvL3-1 [Onchocerca volvulus]	No parasite hit
DvContig306	4	8e-18	0.34	87	status:Partially_confirmed TR:Q8WQD3 protein_id:CAD21647.2	WBGene00011401	No observed phenotype is found.	No parasite hit	No parasite hit
DvContig308	2	2e-42	0.58	168	protein kinase status:Partially_confirmed TR:Q9TYX4 protein_id:AAK39263.2	WBGene00020003	No observed phenotype is found.	gi|57341406|gb|AAW50597.1| Bm-DAF-2 [Brugia malayi]	No parasite hit
DvContig311	2	3e-90	0.53	328	locus:rpn-10 status:Confirmed TR:O61742 protein_id:AAK66019.1	WBGene00004466	No observed phenotype is found.	No parasite hit	gi|27594858|gb|CB020122.1|CB020122 px65c09.y1 Haemonchus contortus intestine SL2 TOPO v1 Haemonchus contortus cDNA 5' similar to TR:O61742 O61742 B0205.3 PROTEIN. [1] ;, mRNA sequence
DvContig312	2	6e-30	0.38	128	Zinc finger, C3HC4 type (RING finger) status:Partially_confirmed TR:Q9XWM0 protein_id:CAA21635.1	WBGene00012606	No observed phenotype is found.	No parasite hit	No parasite hit
DvContig314	2	3e-42	0.4	169	status:Confirmed TR:P91027 protein_id:AAB42247.1	WBGene00015687	No observed phenotype is found.	No parasite hit	gi|14020228|gb|BG733944.1|BG733944 Oo_ad_01G08_LambdaGT11FOR Ostertagia ostertagi adults Ostertagia ostertagi cDNA clone Oo_ad_01G08 5' similar to gb|AAB42247.1| (U88170) weak similarity to Volvox carteri histone H1-I (NID:, mRNA sequence
DvContig315	2	1e-20	0.34	97.4	locus:cdc-25.1 protein phosphatase status:Partially_confirmed SW:O44552 protein_id:AAK29711.1	WBGene00000386	maternal_sterile	No parasite hit	No parasite hit
DvContig319	9	e-136	0.81	481	locus:tag-316 ADP\/ATP translocase status:Partially_confirmed TR:P91410 protein_id:AAB38001.1	WBGene00020140	LVA larval_arrest	gi|4836655|gb|AAD30505.1|AF130365_1 ADP/ATP translocase [Ascaris suum]	gi|28913847|gb|CB332039.1|CB332039 py66c10.y1 Haemonchus contortus intestine SL1 TOPO v1 Haemonchus contortus cDNA 5' similar to TR:P91410 P91410 SIMILAR TO ADP/ATP TRANSLOCASE. [3] TR:Q21103 WP:CE03454 ;, mRNA sequence
DvContig323	4	2e-34	0.58	142	RNA binding protein status:Confirmed TR:Q18724 protein_id:CAB01127.1	WBGene00008224	No observed phenotype is found.	No parasite hit	gi|20499768|gb|BQ274698.1|BQ274698 pj34d04.y1 Vadim Kapulkin Ancylostoma ceylanicum SL1-PCR Ancylostoma ceylanicum cDNA 5' similar to TR:Q18724 Q18724 C50B8.1 PROTEIN. [1] ;, mRNA sequence
DvContig324	4	e-109	0.62	392	status:Confirmed TR:Q9XTB4 protein_id:CAA22133.1	WBGene00012149	No observed phenotype is found.	No parasite hit	gi|121410366|gb|EB763501.1|EB763501 M21 Ascaris suum male and female cDNA libraries Ascaris suum cDNA, mRNA sequence
DvContig325	3	1e-78	0.72	289	locus:rpl-19 60S ribosomal protein L19 status:Confirmed SW:O02639 protein_id:AAB53979.1	WBGene00004431	EMB,LET embryonic_lethal |EMB embryonic_terminal_arrest_variable_emb |LVA larval_arrest |maternal_sterile	No parasite hit	gi|14317877|gb|BG924205.1|BG924205 Oo_ad_03H06_LambdaGT11FOR Ostertagia ostertagi adults Ostertagia ostertagi cDNA clone Oo_ad_03H06 5' similar to sp|O02639|RL19_CAEEL PROBABLE 60S RIBOSOMAL PROTEIN L19, mRNA sequence
DvContig326	2	5e-13	0.34	71.6	locus:lat-1 status:Confirmed TR:Q8I131 protein_id:CAD59141.1	WBGene00002251	CON constipated	gi|122893717|gb|ABM67676.1| depsiphilin [Dictyocaulus viviparus]	No parasite hit
DvContig327	8	5e-54	0.41	208	NADH dehydrogenase ND5 status:Confirmed	WBGene00010967	No observed phenotype is found.	gi|49146530|ref|YP_026090.1| NADH dehydrogenase subunit 5 [Steinernema carpocapsae]	gi|15764875|gb|BI743080.1|BI743080 kx38d09.y1 Parastrongyloides trichosuri IL pAMP1 v1 Chiapelli McCarter Parastrongyloides trichosuri cDNA 5' similar to SW:NU5M_CAEEL P24896 NADH-UBIQUINONE OXIDOREDUCTASE CHAIN 5 ;, mRNA sequence
DvContig328	2	1e-90	0.57	330	locus:mlt-11 Kunitz\/Bovine pancreatic trypsin inhibitor domain (10 domains), Thyroglobulin type-1 repeat status:Partially_confirmed TR:O45881 protein_id:CAB07294.2	WBGene00012186	locomotion_abnormal	gi|22901764|gb|AAN10061.1| Kunitz-like protease inhibitor precursor [Ancylostoma caninum]	gi|121410366|gb|EB763501.1|EB763501 M21 Ascaris suum male and female cDNA libraries Ascaris suum cDNA, mRNA sequence
DvContig329	81	e-123	0.6	437	cysteine protease status:Partially_confirmed TR:Q20950 protein_id:CAB00098.1	WBGene00010204	EMB,LET embryonic_lethal	gi|76576339|gb|ABA53863.1| cathepsin B-like cysteine protease 1 [Parelaphostrongylus tenuis]	gi|121410366|gb|EB763501.1|EB763501 M21 Ascaris suum male and female cDNA libraries Ascaris suum cDNA, mRNA sequence
DvContig331	2	7e-26	0.47	115	status:Confirmed TR:Q19723 protein_id:CAA95809.1	WBGene00009050	No observed phenotype is found.	gi|6118375|gb|AAF04101.1|AF188206_1 IgG-immunoreactive zinc finger protein [Strongyloides stercoralis]	gi|27589789|gb|CB015053.1|CB015053 Hc_d11_37A09_SKPL Haemonchus contortus d11 mixed adult from David Knox Haemonchus contortus cDNA clone Hc_d11_37A09 5' similar to F22D6.2 CE05683 status:Confirmed TR:Q19723 protein_id:CAA95809.1, mRNA sequence
DvContig332	4	2e-12	0.3	69.3	testes-specific protein like status:Partially_confirmed TR:P90958 protein_id:CAA92136.1	WBGene00011462	No observed phenotype is found.	gi|29124853|gb|AAO63576.1| secreted protein 4 precursor [Ancylostoma caninum]	gi|121410366|gb|EB763501.1|EB763501 M21 Ascaris suum male and female cDNA libraries Ascaris suum cDNA, mRNA sequence
DvContig334	2	e-148	0.76	522	locus:cdc-48.1 transitional endoplasmic reticulum ATPase homolog 1 (P97 protein) status:Confirmed SW:P54811 protein_id:CAA90050.1	WBGene00007352	GRO slow_growth |locomotion_abnormal	No parasite hit	gi|14020198|gb|BG733914.1|BG733914 Oo_ad_01D03_LambdaGT11FOR Ostertagia ostertagi adults Ostertagia ostertagi cDNA clone Oo_ad_01D03 5' similar to sp|P54811|TER1_CAEEL TRANSITIONAL ENDOPLASMIC RETICULUM ATPASE HOMOLOG 1 (P97/CDC48, mRNA sequence
DvContig335	3	3e-78	0.84	288	locus:rab-7 ras related protein status:Confirmed TR:Q23146 protein_id:CAA91357.1	WBGene00004271	EMB,LET embryonic_lethal |BMD organism_morphology_abnormal |DPY dumpy |PRL paralyzed	gi|13785146|emb|CAA72626.2| rab4A-like protein [Trichinella pseudospiralis]	gi|28913997|gb|CB332189.1|CB332189 py68g07.y1 Haemonchus contortus intestine SL1 TOPO v1 Haemonchus contortus cDNA 5' similar to TR:Q23146 Q23146 W03C9.3 PROTEIN. [1] ;, mRNA sequence
DvContig337	2	1e-70	0.7	264	locus:arx-5 status:Confirmed SW:Q9XWV3 protein_id:CAA21538.1	WBGene00000203	EGL egg_laying_abnormal	No parasite hit	gi|17147485|gb|BM138718.1|BM138718 Hc_ad_11B05_SKPL Haemonchus contortus adult from David Knox Haemonchus contortus cDNA clone Hc_ad_11B05 5' similar to sp|Q9XWV3|AR21_CAEEL PROBABLE ARP2/3 COMPLEX 21 KDA SUBUNIT (P21-ARC), mRNA sequence
DvContig339	2	3e-34	0.53	142	locus:pcp-1 status:Confirmed SW:P34610 protein_id:AAA28181.2	WBGene00003956	No observed phenotype is found.	No parasite hit	No parasite hit
DvContig340	2	5e-97	0.63	351	status:Confirmed TR:Q9BHL2 protein_id:CAC35849.1	WBGene00013740	EMB,LET embryonic_lethal	No parasite hit	gi|121410366|gb|EB763501.1|EB763501 M21 Ascaris suum male and female cDNA libraries Ascaris suum cDNA, mRNA sequence
DvContig342	2	5e-71	0.57	264	locus:pcm-1 L-isoaspartyl\/D-aspartyl methyltransferase status:Confirmed SW:Q27873 protein_id:AAB69887.1	WBGene00003954	EMB,LET embryonic_lethal	No parasite hit	gi|27473185|gb|CA956825.1|CA956825 px31b08.y1 Haemonchus contortus whole worm SL2 TOPO v1 Haemonchus contortus cDNA 5' similar to SW:PIMT_CAEEL Q27873 PROTEIN-L-ISOASPARTATE O-METHYLTRANSFERASE ;, mRNA sequence
DvContig343	6	6e-13	0.28	70.5	17k antigen (O. volvulus) status:Confirmed TR:Q17698 protein_id:AAA81053.1	WBGene00015514	No observed phenotype is found.	gi|90812252|gb|ABD98404.1| immunodominant hypodermal antigen Ac16 [Ancylostoma caninum]	gi|121410366|gb|EB763501.1|EB763501 M21 Ascaris suum male and female cDNA libraries Ascaris suum cDNA, mRNA sequence
DvContig344	3	9e-49	0.89	190	locus:col-43 cuticualr collagen status:Confirmed TR:Q23364 protein_id:AAC48270.1	WBGene00000620	EMB,LET embryonic_lethal |LVA larval_arrest |BMD organism_morphology_abnormal |DPY dumpy |locomotion_abnormal	gi|1184072|gb|AAC47437.1| COL-1	gi|2315052|gb|AA547851.1|AA547851 MB3D6V1H03T3 Brugia malayi day 6 post-infection third stage larvae SAW96MLW-BmL3d6 Brugia malayi cDNA clone 3D6V1H03 5', mRNA sequence
DvContig345	2	9e-19	0.41	90.9	Yeast SNF7 like protein status:Confirmed TR:Q22718 protein_id:CAA92759.1	WBGene00011976	No observed phenotype is found.	No parasite hit	No parasite hit
DvContig347	24	2e-10	0.27	63.2	locus:vap-1 status:Confirmed TR:Q8MQ79 protein_id:AAM54195.1	WBGene00006886	No observed phenotype is found.	gi|29124855|gb|AAO63577.1| secreted protein 5 precursor [Ancylostoma caninum]	gi|40304445|gb|CK348832.1|CK348832 hggfha5D06 Gland Cell LD PCR cDNA Library Heterodera glycines cDNA, mRNA sequence
DvContig348	14	2e-11	0.28	66.2	locus:vap-1 status:Confirmed TR:Q8MQ79 protein_id:AAM54195.1	WBGene00006886	No observed phenotype is found.	gi|31075035|gb|AAP41952.1| secreted protein ASP-2 [Necator americanus]	No parasite hit
DvContig349	8	1e-41	0.76	167	locus:col-166 collagen status:Partially_confirmed TR:Q22326 protein_id:AAA96223.1	WBGene00000739	GRO slow_growth |BMD organism_morphology_abnormal |locomotion_abnormal	gi|1236781|emb|CAA65507.1| cuticular collagen [Teladorsagia circumcincta]	gi|120539460|gb|EH359343.1|EH359343 NPAA-aaa21d09.g1 N.brasiliensis_EST_L3A_SL1 Nippostrongylus brasiliensis cDNA similar to ref|NP_509960.1| Cuticle collagen family member (28.5 kD) [Caenorhabditis elegans] pir|T19929 hypothetical protein C44C10.1 -
DvContig352	20	4e-33	0.31	139	status:Confirmed TR:Q22524 protein_id:CAB00878.1	WBGene00011795	No observed phenotype is found.	No parasite hit	gi|121410366|gb|EB763501.1|EB763501 M21 Ascaris suum male and female cDNA libraries Ascaris suum cDNA, mRNA sequence
DvContig353	3	e-128	0.89	454	locus:act-2 actin status:Confirmed SW:P10984 protein_id:CAB04675.1	WBGene00000064	maternal_sterile	gi|6708156|gb|AAF25819.1| actin [Wuchereria bancrofti]	gi|28253882|gb|CB190490.1|CB190490 pl27c11.y1 Ancylostoma ceylanicum adult Ancylostoma ceylanicum cDNA 5' similar to SW:ACT1_ONCVO P30162 ACTIN 1. [1] ;, mRNA sequence
DvContig354	13	7e-22	0.6	100	locus:his-24 histone H1 status:Confirmed SW:P10771 protein_id:CAB01892.1	WBGene00001898	No observed phenotype is found.	No parasite hit	gi|121410366|gb|EB763501.1|EB763501 M21 Ascaris suum male and female cDNA libraries Ascaris suum cDNA, mRNA sequence
DvContig356	11	1e-34	0.39	143	locus:clec-87 lectin status:Confirmed TR:Q9XVS3 protein_id:CAB02756.1	WBGene00007709	No observed phenotype is found.	gi|14518283|gb|AAK64493.1|AF388311_1 C-type lectin CTL-2 precursor [Necator americanus]	gi|121410366|gb|EB763501.1|EB763501 M21 Ascaris suum male and female cDNA libraries Ascaris suum cDNA, mRNA sequence
DvContig357	26	1e-29	0.56	127	locus:ssp-11 status:Confirmed SW:Q23058 protein_id:AAB04599.1	WBGene00006040	Unclassified |fat_content_increased	gi|33114624|gb|AAP94885.1| MFP1-beta [Ascaris suum]	gi|23377991|gb|BU665805.1|BU665805 Hc_ad_32A03_SKPL Haemonchus contortus adult from David Knox Haemonchus contortus cDNA clone Hc_ad_32A03 5' similar to Similar to T28H11.6 CE09149 locus:ssp-11 status:Confirmed TR:Q23058, mRNA sequence
DvContig359	2	3e-57	0.44	219	status:Confirmed TR:O17213 protein_id:AAB70984.2	WBGene00019196	EMB,LET embryonic_lethal |spontaneous_mutation_rate_increased	No parasite hit	No parasite hit
DvContig360	3	2e-62	0.61	235	adenine phosphoribosyltransferase status:Confirmed SW:P91455 protein_id:AAB37633.1	WBGene00020557	No observed phenotype is found.	No parasite hit	gi|121410366|gb|EB763501.1|EB763501 M21 Ascaris suum male and female cDNA libraries Ascaris suum cDNA, mRNA sequence
DvContig361	3	3e-62	0.37	235	locus:sulp-5 sulphate transporter status:Confirmed TR:O17951 protein_id:CAB04607.2	WBGene00010789	No observed phenotype is found.	No parasite hit	gi|121410366|gb|EB763501.1|EB763501 M21 Ascaris suum male and female cDNA libraries Ascaris suum cDNA, mRNA sequence
DvContig362	10	1e-23	0.46	107	status:Partially_confirmed TR:Q9XVN1 protein_id:CAB03117.1	WBGene00009959	No observed phenotype is found.	gi|23169006|gb|AAN08882.1| MSP-domain protein 4 [Ascaris suum]	gi|24559336|gb|CA341240.1|CA341240 pk12d09.x1 Ancylostoma ceylanicum adult Ancylostoma ceylanicum cDNA 3' similar to TR:Q9XVN1 Q9XVN1 F53B6.4 PROTEIN. [1] ;, mRNA sequence
DvContig363	2	9e-46	0.44	180	status:Partially_confirmed TR:Q8MQB5 protein_id:CAD44090.1	WBGene00007786	No observed phenotype is found.	No parasite hit	No parasite hit
DvContig365	4	8e-54	0.41	207	status:Partially_confirmed TR:Q8IG34 protein_id:AAN63411.1	WBGene00017279	No observed phenotype is found.	No parasite hit	No parasite hit
DvContig366	67	9e-64	0.87	239	locus:msp-76 major sperm protein (MSP1) status:Confirmed SW:P05634 protein_id:CAA92502.1	WBGene00003463	Unclassified |fat_content_increased	gi|116282366|gb|ABJ97284.1| major sperm protein [Dictyocaulus viviparus]	gi|21391259|gb|BQ529369.1|BQ529369 Nb_ADGR_08B07_T7 Nippostrongylus brasiliensis adult (full length enriched) Nippostrongylus brasiliensis cDNA clone Nb_ADGR_08B07 5' similar to ZK1251.6 CE03853 locus:msp-76 major sperm protein (MSP1), mRNA sequence
DvContig367	2	8e-64	0.72	241	phosphoglucomutase status:Confirmed TR:Q21742 protein_id:AAA83163.1	WBGene00019890	EMB,LET embryonic_lethal	No parasite hit	gi|121410366|gb|EB763501.1|EB763501 M21 Ascaris suum male and female cDNA libraries Ascaris suum cDNA, mRNA sequence
DvContig368	2	1e-32	0.51	137	NADH dehydrogenase ND4 status:Partially_confirmed	WBGene00010963	No observed phenotype is found.	gi|19111766|ref|NP_579963.2| NADH dehydrogenase subunit 4 [Necator americanus]	gi|27474922|gb|CA958562.1|CA958562 pw87b07.y1 Haemonchus contortus intestine pAMP1 v1 Haemonchus contortus cDNA 5' similar to SW:NU4M_CAEEL P24892 NADH-UBIQUINONE OXIDOREDUCTASE CHAIN 4 ;, mRNA sequence
DvContig369	2	7e-37	0.47	149	locus:ntl-3 status:Partially_confirmed TR:Q9U233 protein_id:CAB60507.2	WBGene00003826	EMB,LET embryonic_lethal	No parasite hit	No parasite hit
DvContig370	2	5e-16	0.72	79	NADH dehydrogenase ND1 status:Confirmed	WBGene00010959	No observed phenotype is found.	gi|5834874|ref|NP_006943.1|ND1_10020 NADH dehydrogenase subunit 1 [Ascaris suum]	gi|27759552|gb|CB040308.1|CB040308 As_L3_49D07_SKPL Ascaris suum (parasitic nematode) L3 stage Ascaris suum cDNA clone As_L3_49D07 5' similar to P24875 NADH-ubiquinone oxidoreductase chain 1 (EC, mRNA sequence
DvContig372	2	1e-52	0.45	203	locus:spe-4 integral membrane protein SPE-4 status:Confirmed SW:Q01608 protein_id:CAA98145.1	WBGene00004958	No observed phenotype is found.	No parasite hit	No parasite hit
DvContig374	2	3e-86	0.64	315	Protein phosphatase-1 (PP1) status:Predicted TR:Q9XVD6 protein_id:CAB03908.1	WBGene00007700	RIC aldicarb_resistant	gi|29468357|gb|AAO85518.1|AF496634_1 putative serine/threonine phosphatase [Oesophagostomum dentatum]	No parasite hit
DvContig375	2	1e-25	0.38	113	locus:emb-9 collagen status:Partially_confirmed SW:P17139 protein_id:CAE52901.2	WBGene00001263	GRO slow_growth	No parasite hit	gi|121410366|gb|EB763501.1|EB763501 M21 Ascaris suum male and female cDNA libraries Ascaris suum cDNA, mRNA sequence
DvContig376	5	8e-39	0.39	157	locus:cpr-6 status:Confirmed TR:Q8MQC6 protein_id:AAM51519.1	WBGene00000786	No observed phenotype is found.	gi|119638996|gb|ABL85239.1| cysteine proteinase 5 [Necator americanus]	gi|121410366|gb|EB763501.1|EB763501 M21 Ascaris suum male and female cDNA libraries Ascaris suum cDNA, mRNA sequence
DvContig377	4	1e-90	0.79	330	GTP-binding protein status:Confirmed SW:Q23445 protein_id:AAB52968.1	WBGene00022678	maternal_sterile	No parasite hit	gi|28254046|gb|CB190654.1|CB190654 pl29d05.y1 Ancylostoma ceylanicum adult Ancylostoma ceylanicum cDNA 5' similar to SW:SAR1_CAEEL Q23445 GTP-BINDING PROTEIN SAR1. [1] ;, mRNA sequence
DvContig378	3	e-171	0.74	598	locus:arx-3 status:Confirmed TR:Q9U1R7 protein_id:CAB54510.1	WBGene00000201	EMB,LET embryonic_lethal	No parasite hit	gi|28184550|gb|CB175660.1|CB175660 pk75a10.y1 Ancylostoma ceylanicum L3 Ancylostoma ceylanicum cDNA 5' similar to TR:Q9U1R7 Q9U1R7 Y79H2A.6 PROTEIN. [1] ;, mRNA sequence
DvContig379	3	e-114	0.85	409	locus:ost-1 osteonectin status:Confirmed SW:P34714 protein_id:AAB88325.1	WBGene00003893	GRO slow_growth |small	No parasite hit	gi|9690048|gb|BE496713.1|BE496713 Hc_d11_08A02_SKPL Haemonchus contortus d11 mixed adult from David Knox Haemonchus contortus cDNA clone Hc_d11_08A02 5' similar to sp|P34714|SPRC_CAEEL SPARC PRECURSOR (SECRETED PROTEIN ACIDIC AND RICH IN CYSTEINE), mR
DvContig380	2	9e-39	0.4	157	locus:vit-5 status:Partially_confirmed SW:P06125 protein_id:AAA83587.1	WBGene00006929	GRO slow_growth |EMB,LET embryonic_lethal	gi|1515337|gb|AAB49749.1| vitellogenin	gi|83655823|gb|DN152778.1|DN152778 HbGPS11.14L01 Heterorhabditis bacteriophora Dauer stage cDNA Library Heterorhabditis bacteriophora cDNA, mRNA sequence
DvContig381	2	9e-52	0.52	200	locus:vps-45 yeast vacuolar protein sorting protein 33 (SLP1) status:Partially_confirmed TR:Q18609 protein_id:AAA82364.1	WBGene00016643	maternal_sterile	No parasite hit	No parasite hit
DvContig383	2	5e-06	0.33	46.2	locus:pqn-55 status:Partially_confirmed TR:Q21875 protein_id:CAA94301.2	WBGene00004140	No observed phenotype is found.	No parasite hit	No parasite hit
DvContig384	2	2e-57	0.45	219	3-oxo-5-alpha-steroid 4-dehydrogenase status:Partially_confirmed TR:Q20344 protein_id:CAA92173.1	WBGene00009635	No observed phenotype is found.	No parasite hit	gi|40304663|gb|CK349050.1|CK349050 hggfha8B10 Gland Cell LD PCR cDNA Library Heterodera glycines cDNA, mRNA sequence
DvContig385	31	1e-45	0.37	180	locus:col-34 cuticular collagen status:Confirmed SW:P34687 protein_id:AAA96155.1	WBGene00000611	BMD organism_morphology_abnormal |DPY dumpy |locomotion_abnormal	No parasite hit	gi|14288603|gb|BG893993.1|BG893993 kt22e12.y1 Strongyloides ratti L1 pAMP1 v3 Chiapelli McCarter Strongyloides ratti cDNA 5' similar to TR:Q18302 Q18302 C29F4.1 PROTEIN. [1] ;contains element MER22 repetitive element ;, mRNA sequence
DvContig387	5	2e-71	0.92	265	locus:ftt-2 14-3-3 protein status:Confirmed SW:Q20655 protein_id:CAA91474.1	WBGene00001502	EMB,LET embryonic_lethal |Unclassified	gi|40388674|gb|AAR85527.1| 14-3-3b protein [Meloidogyne incognita]	gi|20130900|gb|BQ097916.1|BQ097916 ph11b04.y2 Ostertagia ostertagi L3 pAMP1 v1 Ostertagia ostertagi cDNA 5' similar to SW:1434_CAEEL Q20655 14-3-3-LIKE PROTEIN 2. [1] ;, mRNA sequence
DvContig388	10	8e-56	0.52	213	locus:lec-8 galaptin domain status:Confirmed SW:Q09610 protein_id:CAA88548.2	WBGene00002271	No observed phenotype is found.	gi|88174612|gb|ABD39381.1| putative galectin protein 10 [Angiostrongylus cantonensis]	gi|121410366|gb|EB763501.1|EB763501 M21 Ascaris suum male and female cDNA libraries Ascaris suum cDNA, mRNA sequence
DvContig389	2	e-161	0.82	563	locus:pph-4.1 Ser\/Thr protein phosphatase status:Partially_confirmed TR:Q9XW79 protein_id:CAA22090.1	WBGene00004085	EMB,LET embryonic_lethal |EMB meiosis_abnormal_early_emb |EMB mitotic_spindle_abnormal_early_emb	gi|29468357|gb|AAO85518.1|AF496634_1 putative serine/threonine phosphatase [Oesophagostomum dentatum]	gi|20076509|gb|BQ095292.1|BQ095292 kj98d09.y1 Ascaris suum female ovary Ascaris suum cDNA 5' similar to SW:PPP4_HUMAN P33172 SERINE/THREONINE PROTEIN PHOSPHATASE 4 ;, mRNA sequence
DvContig391	2	5e-56	0.5	213	locus:lec-8 galaptin domain status:Confirmed SW:Q09610 protein_id:CAA88548.2	WBGene00002271	No observed phenotype is found.	gi|88174612|gb|ABD39381.1| putative galectin protein 10 [Angiostrongylus cantonensis]	No parasite hit
DvContig392	2	6e-38	0.65	155	locus:hda-3 Histone deacetylase family status:Confirmed TR:O62339 protein_id:CAB03240.1	WBGene00001836	MOG masculinization_of_germline	No parasite hit	gi|6587677|gb|AW244995.1|AW244995 BSBmMFSZ37E23SK Brugia malayi microfilaria cDNA (SAW94LS-BmMf) Brugia malayi cDNA clone BSBmMFSZ37E23 5', mRNA sequence
DvContig394	2	7e-09	0.67	55.5	ATPase subunit 6 status:Confirmed	WBGene00010960	No observed phenotype is found.	gi|19111750|ref|NP_579947.2|ATP6_15956 ATP synthase F0 subunit 6 [Ancylostoma duodenale]	gi|17972677|gb|BM279419.1|BM279419 Nb_ad1_06H11_M13 Nippostrongylus brasiliensis uni-zap adult library Nippostrongylus brasiliensis cDNA clone Nb_ad1_06H11 5' similar to ref|NP_006956.1|ATP6_10021 (NC_001328) ATP synthase F0 subunit 6 - Caenorhabditis
DvContig395	2	4e-42	0.85	167	locus:let-268 procollagen-lysine,2-oxoglutarate 5-dioxygenase precusor status:Partially_confirmed SW:Q20679 protein_id:CAA91321.1	WBGene00002497	EMB,LET embryonic_lethal	No parasite hit	No parasite hit
DvContig396	3	6e-59	0.92	224	locus:ben-1 tubulin status:Partially_confirmed TR:Q18817 protein_id:CAB00853.4	WBGene00000248	EMB,LET embryonic_lethal	gi|6715127|gb|AAF26293.1|AF181092_1 beta-tubulin [Cylicocyclus nassatus]	gi|91102714|gb|EB184757.1|EB184757 NPAA-aaa05h03.b1 N.brasiliensis_EST_L3A_SL1 Nippostrongylus brasiliensis cDNA similar to gb|AAM95351.1|AF487845_1 beta-tubulin Cce-1b [Cylicocyclus elongatus], mRNA sequence
DvContig398	10	2e-13	0.24	73.6	status:Confirmed TR:Q9U3J8 protein_id:CAB62800.1	WBGene00008707	GRO slow_growth	gi|516353|emb|CAA84596.1| microfilarial sheath protein [Brugia malayi]	No parasite hit
DvContig399	10	1e-21	0.34	99.8	status:Partially_confirmed TR:O45108 protein_id:AAK29829.1	WBGene00018930	No observed phenotype is found.	No parasite hit	gi|121410366|gb|EB763501.1|EB763501 M21 Ascaris suum male and female cDNA libraries Ascaris suum cDNA, mRNA sequence
DvContig400	8	e-155	0.7	545	status:Confirmed TR:Q9XW38 protein_id:CAA22257.1	WBGene00013474	EMB,LET embryonic_lethal	gi|33114632|gb|AAP94889.1| MFP2b [Ascaris suum]	gi|23377921|gb|BU665735.1|BU665735 Hc_ad_30F04_SKPL Haemonchus contortus adult from David Knox Haemonchus contortus cDNA clone Hc_ad_30F04 5' similar to Similar to Y69E1A.2 CE22809 status:Partially_confirmed TR:Q9XW38, mRNA sequence
DvContig404	3	9e-17	0.66	81.6	status:Confirmed TR:Q19708 protein_id:CAA90356.1	WBGene00009042	Unclassified	No parasite hit	gi|18083503|gb|BM346588.1|BM346588 kx65b08.y1 Parastrongyloides trichosuri FL SL1 TOPO v1 Murphy Chiapelli McCarter Parastrongyloides trichosuri cDNA 5' similar to TR:P90860 P90860 F36A2.7 PROTEIN. [1] ;contains element MER6 repetitive element ;, mRNA
DvContig405	2	4e-22	0.4	101	locus:vab-8 kinesin-like protein status:Confirmed TR:Q9TVW0 protein_id:CAB54275.1	WBGene00006874	No observed phenotype is found.	No parasite hit	gi|40304056|gb|CK348443.1|CK348443 hggfhaR3G02 Gland Cell LD PCR cDNA Library Heterodera glycines cDNA, mRNA sequence
DvContig406	3	2e-62	0.4	236	locus:vit-6 status:Partially_confirmed TR:Q7KPP7 protein_id:AAQ91901.1	WBGene00006930	No observed phenotype is found.	gi|1515337|gb|AAB49749.1| vitellogenin	No parasite hit
DvContig408	6	e-161	0.8	566	locus:gpd-3 status:Confirmed SW:P17330 protein_id:AAB53869.1	WBGene00001685	EMB,LET embryonic_lethal	gi|603211|gb|AAA57337.1| glyceraldehyde-3-phosphate dehydrogenase	gi|20132705|gb|BQ099721.1|BQ099721 ph33h02.y2 Ostertagia ostertagi L3 pAMP1 v1 Ostertagia ostertagi cDNA 5' similar to SW:G3P2_CAEEL P17329 GLYCERALDEHYDE 3-PHOSPHATE DEHYDROGENASE 2 ;, mRNA sequence
DvContig409	3	5e-27	0.83	117	status:Partially_confirmed TR:Q8WQD2 protein_id:AAL56620.1	WBGene00020317	No observed phenotype is found.	No parasite hit	gi|28184782|gb|CB175892.1|CB175892 pk78c03.y1 Ancylostoma ceylanicum L3 Ancylostoma ceylanicum cDNA 5' similar to TR:Q22314 Q22314 COSMID T07E3. [1] ;, mRNA sequence
DvContig410	2	1e-52	0.71	202	locus:rpl-26 ribosomal protein L26 like status:Confirmed SW:Q19869 protein_id:CAA92674.1	WBGene00004440	GRO slow_growth |EMB,LET embryonic_lethal |STP sterile_progeny	gi|117653396|gb|ABK55148.1| ribosomal protein L26 [Strongyloides papillosus]	gi|27539455|gb|CA994584.1|CA994584 Hc_egg_21G07_SKPL Haemonchus contortus egg SL1 from David Knox Haemonchus contortus cDNA clone Hc_egg_21G07 5' similar to F28C6.7a CE03278 locus:rpl-26 ribosomal protein L26 like, mRNA sequence
DvContig412	3	3e-63	0.87	239	locus:msp-76 major sperm protein (MSP1) status:Confirmed SW:P05634 protein_id:CAA92502.1	WBGene00003463	Unclassified |fat_content_increased	gi|116282366|gb|ABJ97284.1| major sperm protein [Dictyocaulus viviparus]	gi|21391259|gb|BQ529369.1|BQ529369 Nb_ADGR_08B07_T7 Nippostrongylus brasiliensis adult (full length enriched) Nippostrongylus brasiliensis cDNA clone Nb_ADGR_08B07 5' similar to ZK1251.6 CE03853 locus:msp-76 major sperm protein (MSP1), mRNA sequence
DvContig414	2	2e-89	0.71	325	Fructose-bisphosphate aldolase class-I status:Confirmed SW:P54216 protein_id:CAB03291.1	WBGene00011474	No observed phenotype is found.	gi|1945479|gb|AAB52600.1| fructose-bisphosphate aldolase [Onchocerca volvulus]	gi|14288257|gb|BG893647.1|BG893647 kt12e01.y2 Strongyloides ratti L1 pAMP1 v3 Chiapelli McCarter Strongyloides ratti cDNA 5' similar to SW:ALF1_CAEEL P54216 FRUCTOSE-BISPHOSPHATE ALDOLASE 1 ;, mRNA sequence
DvContig415	32	1e-79	0.48	293	locus:ssq-2 status:Partially_confirmed TR:Q23057 protein_id:AAB04598.1	WBGene00006051	locomotion_abnormal	gi|33114628|gb|AAP94887.1| MFP3 [Ascaris suum]	gi|121410366|gb|EB763501.1|EB763501 M21 Ascaris suum male and female cDNA libraries Ascaris suum cDNA, mRNA sequence
DvContig416	2	2e-49	0.54	192	status:Partially_confirmed TR:O02157 protein_id:AAB53009.1	WBGene00020381	No observed phenotype is found.	gi|33114630|gb|AAP94888.1| P34 [Ascaris suum]	gi|28254935|gb|CB191543.1|CB191543 py33f03.y1 Haemonchus contortus whole worm pAMP1 v1 Haemonchus contortus cDNA 5' similar to TR:O02157 O02157 SIMILARITY TO THE CATALYTIC DOMAIN OF SER/THR-PROTEIN KINASES. [1] ;, mRNA sequence
DvContig418	2	e-109	0.7	391	D15Kz1 protein homolog status:Partially_confirmed TR:Q09646 protein_id:CAA87424.1	WBGene00014231	No observed phenotype is found.	No parasite hit	No parasite hit
DvContig420	2	2e-18	0.53	90.1	locus:cey-2 status:Confirmed TR:P91306 protein_id:AAK21380.1	WBGene00000473	No observed phenotype is found.	No parasite hit	gi|27587581|gb|CB012845.1|CB012845 Hc_ad_46B01_SKPL Haemonchus contortus adult from David Knox Haemonchus contortus cDNA clone Hc_ad_46B01 5' similar to F46F11.2 CE10598 status:Confirmed TR:P91306, mRNA sequence
DvContig421	6	8e-17	0.54	84	locus:his-24 histone H1 status:Confirmed SW:P10771 protein_id:CAB01892.1	WBGene00001898	No observed phenotype is found.	No parasite hit	gi|121410366|gb|EB763501.1|EB763501 M21 Ascaris suum male and female cDNA libraries Ascaris suum cDNA, mRNA sequence
DvContig422	2	1e-15	0.44	80.5	status:Partially_confirmed SW:Q09237 protein_id:AAC46687.1	WBGene00016001	No observed phenotype is found.	No parasite hit	No parasite hit
DvContig423	2	e-106	0.88	382	locus:rab-27 status:Confirmed TR:Q9NA29 protein_id:CAB54484.1	WBGene00004280	No observed phenotype is found.	gi|13785146|emb|CAA72626.2| rab4A-like protein [Trichinella pseudospiralis]	gi|18080194|gb|BM343421.1|BM343421 rr38c11.y2 Globodera rostochiensis J2 pcDNAII Smant v1 Globodera rostochiensis cDNA 5' similar to WP:CE23130 Y87G2A.4 ;, mRNA sequence
DvContig424	2	5e-11	0.31	64.7	testes-specific protein like status:Partially_confirmed TR:P90958 protein_id:CAA92136.1	WBGene00011462	No observed phenotype is found.	gi|29124855|gb|AAO63577.1| secreted protein 5 precursor [Ancylostoma caninum]	gi|40304431|gb|CK348818.1|CK348818 hggfha5C03 Gland Cell LD PCR cDNA Library Heterodera glycines cDNA, mRNA sequence
DvContig425	4	1e-47	0.67	186	locus:rpl-32 60S ribosomal protein L32 status:Confirmed TR:Q22716 protein_id:CAA92757.1	WBGene00004446	LVA larval_arrest	No parasite hit	gi|17972443|gb|BM279185.1|BM279185 Nb_ad1_03F11_M13 Nippostrongylus brasiliensis uni-zap adult library Nippostrongylus brasiliensis cDNA clone Nb_ad1_03F11 5' similar to ref|NP_495934.1| (NM_063533) 60S ribosomal protein L32 - Caenorhabditis elegans,
DvContig426	2	4e-16	0.39	79.3	status:Partially_confirmed TR:Q94223 protein_id:AAB52606.1	WBGene00018282	No observed phenotype is found.	No parasite hit	No parasite hit
DvContig427	2	1e-40	0.43	164	Human NF45 protein like status:Confirmed TR:O62349 protein_id:CAB07644.1	WBGene00011253	Unclassified |fat_content_increased	No parasite hit	gi|121410366|gb|EB763501.1|EB763501 M21 Ascaris suum male and female cDNA libraries Ascaris suum cDNA, mRNA sequence
DvContig429	2	1e-27	0.61	119	status:Confirmed TR:Q9U329 protein_id:CAB63334.1	WBGene00012354	GRO slow_growth	No parasite hit	gi|11927910|gb|BF662834.1|BF662834 Hc_d11_33B03_SKPL Haemonchus contortus d11 mixed adult from David Knox Haemonchus contortus cDNA clone Hc_d11_33B03 5' similar to emb|CAB63334.1| (Z82077) cDNA EST EMBL:T01422 comes from this gene; cDNA EST, mRNA seq
DvContig430	3	7e-89	0.87	322	locus:eft-2 Elongation factor Tu family (contains ATP\/GTP binding P-loop) status:Confirmed SW:P29691 protein_id:CAB02985.1	WBGene00001167	EMB,LET embryonic_lethal |PVL protruding_vulva	No parasite hit	gi|19380557|gb|BM897769.1|BM897769 ph38h03.y1 Ostertagia ostertagi L4 pAMP1 v1 Ostertagia ostertagi cDNA 5' similar to SW:EF2_CAEEL P29691 ELONGATION FACTOR 2 ;, mRNA sequence
DvContig432	3	3e-08	0.25	55.5	testes-specific protein like status:Partially_confirmed TR:P90958 protein_id:CAA92136.1	WBGene00011462	No observed phenotype is found.	gi|29124855|gb|AAO63577.1| secreted protein 5 precursor [Ancylostoma caninum]	gi|121410366|gb|EB763501.1|EB763501 M21 Ascaris suum male and female cDNA libraries Ascaris suum cDNA, mRNA sequence
DvContig434	3	2e-10	0.3	62.8	testes-specific protein like status:Partially_confirmed TR:P90958 protein_id:CAA92136.1	WBGene00011462	No observed phenotype is found.	gi|29124855|gb|AAO63577.1| secreted protein 5 precursor [Ancylostoma caninum]	No parasite hit
DvContig436	2	1e-61	0.44	233	glycerophosphoryldiester phophodiesterase like status:Partially_confirmed TR:Q20816 protein_id:CAB01567.1	WBGene00010092	No observed phenotype is found.	No parasite hit	gi|83655706|gb|DN152661.1|DN152661 HbGPS11.2A04 Heterorhabditis bacteriophora Dauer stage cDNA Library Heterorhabditis bacteriophora cDNA, mRNA sequence
DvContig437	2	e-100	0.62	362	locus:dlg-1 guanylate kinase status:Confirmed TR:Q18165 protein_id:AAK39197.2	WBGene00001006	EMB,LET embryonic_lethal |LET,LVL larval_lethal |LVA larval_arrest	No parasite hit	gi|121410366|gb|EB763501.1|EB763501 M21 Ascaris suum male and female cDNA libraries Ascaris suum cDNA, mRNA sequence
DvContig438	247	2e-63	0.87	239	locus:msp-76 major sperm protein (MSP1) status:Confirmed SW:P05634 protein_id:CAA92502.1	WBGene00003463	Unclassified |fat_content_increased	gi|116282366|gb|ABJ97284.1| major sperm protein [Dictyocaulus viviparus]	gi|21391259|gb|BQ529369.1|BQ529369 Nb_ADGR_08B07_T7 Nippostrongylus brasiliensis adult (full length enriched) Nippostrongylus brasiliensis cDNA clone Nb_ADGR_08B07 5' similar to ZK1251.6 CE03853 locus:msp-76 major sperm protein (MSP1), mRNA sequence
DvContig439	8	2e-40	0.63	162	locus:rsp-3 splicing factor status:Confirmed SW:Q9NEW6 protein_id:CAC35847.2	WBGene00004700	EMB,LET embryonic_lethal	No parasite hit	gi|120540627|gb|EH360510.1|EH360510 NPAC-aaa11h07.g1 N.brasiliensis_EST_L3N_SL1 Nippostrongylus brasiliensis cDNA similar to ref|NP_499649.2| Serine/arginine rich splicing factor SF2, substrate of the SR protein kinase SPK-1 (28.7 kD) [Caenorhabditis
DvContig440	6	8e-24	0.44	107	status:Confirmed TR:O01340 protein_id:CAB03167.1	WBGene00010612	No observed phenotype is found.	No parasite hit	gi|121410366|gb|EB763501.1|EB763501 M21 Ascaris suum male and female cDNA libraries Ascaris suum cDNA, mRNA sequence
DvContig441	2	2e-12	0.29	70.5	status:Partially_confirmed TR:Q9N5B5 protein_id:AAF39983.2	WBGene00021068	No observed phenotype is found.	No parasite hit	gi|121410366|gb|EB763501.1|EB763501 M21 Ascaris suum male and female cDNA libraries Ascaris suum cDNA, mRNA sequence
DvContig442	5	e-133	0.83	471	locus:cpz-1 cysteine proteinase status:Confirmed TR:O01850 protein_id:AAB54210.2	WBGene00000788	EMB,LET embryonic_lethal	gi|46948158|gb|AAT07061.1| cathepsin Z-like cysteine proteinase [Brugia malayi]	gi|27320580|gb|CA869031.1|CA869031 pw93b04.y1 Haemonchus contortus intestine pAMP1 v1 Haemonchus contortus cDNA 5' similar to TR:O01850 O01850 SIMILAR TO CYSTEINE PROTEINASE. [1] ;, mRNA sequence
DvContig445	3	e-156	0.65	549	locus:ctg-2 retinal-binding like protein status:Partially_confirmed TR:Q22467 protein_id:CAA91418.2	WBGene00011756	No observed phenotype is found.	No parasite hit	gi|121410366|gb|EB763501.1|EB763501 M21 Ascaris suum male and female cDNA libraries Ascaris suum cDNA, mRNA sequence
DvContig446	5	1e-26	0.54	117	locus:dpy-13 cuticular collagen status:Confirmed SW:P17657 protein_id:AAA83499.1	WBGene00001074	DPY dumpy	gi|159169|gb|AAA29173.1| 3A3 collagen	gi|11411326|gb|BF423337.1|BF423337 Hc_d11_28D07_SKPL Haemonchus contortus d11 mixed adult from David Knox Haemonchus contortus cDNA clone Hc_d11_28D07 5' similar to pir|T20177 hypothetical protein C53B4.5 - Caenorhabditis elegans, mRNA sequence
DvContig447	3	6e-76	0.29	281	locus:vit-4 status:Partially_confirmed SW:P18947 protein_id:AAK09074.1	WBGene00006928	GRO slow_growth |EMB,LET embryonic_lethal	gi|1515337|gb|AAB49749.1| vitellogenin	No parasite hit
DvContig448	2	3e-64	0.65	241	status:Partially_confirmed TR:Q2L6V8 protein_id:ABC71797.1	WBGene00044705	No observed phenotype is found.	gi|1480463|gb|AAC47232.1| cyclophilin Dicyp-2	No parasite hit
DvContig450	2	6e-08	0.5	54.3	locus:wsp-1 status:Partially_confirmed TR:Q8MQE6 protein_id:AAN84882.1	WBGene00006957	No observed phenotype is found.	No parasite hit	No parasite hit
DvContig451	10	0	0.64	706	Pyruvate kinase status:Confirmed TR:O17835 protein_id:CAB02983.1	WBGene00009126	EMB,LET embryonic_lethal	No parasite hit	gi|28254048|gb|CB190656.1|CB190656 pl29d07.y1 Ancylostoma ceylanicum adult Ancylostoma ceylanicum cDNA 5' similar to TR:O17835 O17835 PYRUVATE KINASE ;, mRNA sequence
DvContig452	2	3e-08	0.38	55.8	status:Partially_confirmed TR:Q9N584 protein_id:AAF60413.1	WBGene00022464	GRO slow_growth |EMB,LET embryonic_lethal	No parasite hit	gi|121410366|gb|EB763501.1|EB763501 M21 Ascaris suum male and female cDNA libraries Ascaris suum cDNA, mRNA sequence
DvContig453	4	4e-45	0.43	179	status:Partially_confirmed TR:Q86MI3 protein_id:AAO91691.1	WBGene00022201	GRO slow_growth |CLR clear |STP sterile_progeny	No parasite hit	gi|121410366|gb|EB763501.1|EB763501 M21 Ascaris suum male and female cDNA libraries Ascaris suum cDNA, mRNA sequence
DvContig457	5	e-144	0.83	508	locus:lec-1 galectin status:Confirmed TR:O45904 protein_id:CAB04960.1	WBGene00002264	No observed phenotype is found.	gi|7542334|gb|AAF63406.1|AF105969_1 galectin [Haemonchus contortus]	gi|28183812|gb|CB174922.1|CB174922 pl14e11.y1 Ancylostoma ceylanicum adult Ancylostoma ceylanicum cDNA 5' similar to SW:LEG1_HAECO O44126 32 KDA BETA-GALACTOSIDE-BINDING LECTIN ;, mRNA sequence
DvContig458	3	4e-82	0.85	301	status:Confirmed SW:O44477 protein_id:AAB92039.1	WBGene00017119	GRO slow_growth |EMB,LET embryonic_lethal	No parasite hit	gi|23811030|gb|BU780935.1|BU780935 pj58d06.y3 Ancylostoma ceylanicum L3 RP Ancylostoma ceylanicum cDNA 5' similar to TR:O44477 O44477 E04A4.5 PROTEIN. [1] ;, mRNA sequence

## Sheet: Singletons
Supplementary Table 2 for "A transcriptomic analysis of the adult stage of the bovine lungworm, Dictyocaulus viviparus"
Shoba Ranganathan, Shivashankar H. Nagaraj, Min Hu, Christina Strube, Thomas Schneider and Robin B. Gasser.
Comparison of 2258 rESTs from Dictyocaulus viviparus with C. elegans proteome (Wormpep v 167).The table also provides corresponding RNAi phenotypes and nematode parasite homologue information.
Contig ID	E-value	% identity (aa)	Bit Score	Description of C.elegans homologue	WB Gene ID	RNAi phenotype in C.elegans	Parasite Homologue (BLASTX Parasite Protein)	Parasite Homologue (BLASTN dbEST)
D.viviparus_10_A10	1e-30	0.35	130	locus:arx-3 status:Confirmed TR:Q9U1R7 protein_id:CAB54510.1	WBGene00000201	EMB,LET embryonic_lethal	No parasite hit	No parasite hit
D.viviparus_10_B02	2e-63	0.87	239	locus:msp-76 major sperm protein (MSP1) status:Confirmed SW:P05634 protein_id:CAA92502.1	WBGene00003463	Unclassified |fat_content_increased	gi|116282366|gb|ABJ97284.1| major sperm protein [Dictyocaulus viviparus]	gi|21391259|gb|BQ529369.1|BQ529369 Nb_ADGR_08B07_T7 Nippostrongylus brasiliensis adult (full length enriched) Nippostrongylus brasiliensis cDNA clone Nb_ADGR_08B07 5' similar to ZK1251.6 CE03853 locus:msp-76 major sperm protein (MSP1), mRNA sequence
D.viviparus_10_B04	2e-76	0.66	282	phosphofructokinase status:Confirmed TR:Q9TZL8 protein_id:AAC67416.2	WBGene00022199	EMB,LET embryonic_lethal	gi|159185|gb|AAA29181.1| ADP:D-fructose-6-phosphate 1-phosphotransferase	gi|10819246|gb|BF060336.1|BF060336 Hc_d11_14C08_SKPL Haemonchus contortus d11 mixed adult from David Knox Haemonchus contortus cDNA clone Hc_d11_14C08 5' similar to sp|Q27665|K6PF_HAECO 6-PHOSPHOFRUCTOKINASE (PHOSPHOFRUCTOKINASE) (PHOSPHOHEXOKINASE),
D.viviparus_10_B10	1e-36	0.77	150	locus:msp-152 Major sperm protein status:Confirmed SW:Q23519 protein_id:AAA68739.1	WBGene00003470	Unclassified |fat_content_increased	gi|116282366|gb|ABJ97284.1| major sperm protein [Dictyocaulus viviparus]	gi|24559492|gb|CA341396.1|CA341396 pk17b01.x1 Ancylostoma ceylanicum adult Ancylostoma ceylanicum cDNA 3' similar to SW:MSP2_ONCVO P13263 MAJOR SPERM PROTEIN 2 ;, mRNA sequence
D.viviparus_10_B11	1e-44	0.42	176	locus:eif-3.C status:Confirmed SW:O02328 protein_id:CAB03403.1	WBGene00001226	EMB egg_osmotic_integrity_abnormal_early_emb |maternal_sterile	No parasite hit	gi|28559590|gb|CB276005.1|CB276005 pl06d08.y1 Ancylostoma ceylanicum L3 Ancylostoma ceylanicum cDNA 5' similar to SW:IF38_CAEEL O02328 PROBABLE EUKARYOTIC TRANSLATION INITIATION FACTOR 3 SUBUNIT 8 ;, mRNA sequence
D.viviparus_10_E06	9e-74	0.62	273	locus:sbt-1 neuroendocrine protein 7B2 status:Confirmed TR:Q9XTY3 protein_id:CAB07408.1	WBGene00011392	RIC aldicarb_resistant	gi|73762568|gb|AAZ83722.1| chaperone 7B2 precursor [Brugia malayi]	gi|24330028|gb|CA033109.1|CA033109 pj67g03.y1 Ancylostoma ceylanicum L3 Ancylostoma ceylanicum cDNA 5' similar to TR:Q9XTY3 Q9XTY3 T03D8.3 PROTEIN. [1] ;, mRNA sequence
D.viviparus_10_E07	7e-51	0.39	197	locus:trs-1 threonyl-tRNA synthetase (cytoplasmic) status:Confirmed TR:Q86D21 protein_id:CAD89723.1	WBGene00006617	EMB,LET embryonic_lethal	No parasite hit	No parasite hit
D.viviparus_10_E12	2e-63	0.87	238	locus:msp-76 major sperm protein (MSP1) status:Confirmed SW:P05634 protein_id:CAA92502.1	WBGene00003463	Unclassified |fat_content_increased	gi|116282366|gb|ABJ97284.1| major sperm protein [Dictyocaulus viviparus]	gi|21391259|gb|BQ529369.1|BQ529369 Nb_ADGR_08B07_T7 Nippostrongylus brasiliensis adult (full length enriched) Nippostrongylus brasiliensis cDNA clone Nb_ADGR_08B07 5' similar to ZK1251.6 CE03853 locus:msp-76 major sperm protein (MSP1), mRNA sequence
D.viviparus_10_H02	1e-43	0.92	171	locus:htz-1 histone H2A variant status:Confirmed SW:Q27511 protein_id:AAC48074.1	WBGene00019947	GRO slow_growth |locomotion_abnormal	No parasite hit	gi|27595084|gb|CB020348.1|CB020348 px76e06.y1 Haemonchus contortus whole worm SL2 TOPO v1 Haemonchus contortus cDNA 5' similar to TR:Q27511 Q27511 HISTONE H2A VARIANT. [1] ;contains element MIR repetitive element ;, mRNA sequence
D.viviparus_10_H09	e-116	0.73	414	D-3-Phosphoglycerate dehydrogenase status:Confirmed TR:O17626 protein_id:CAB05694.1	WBGene00007836	EMB,LET embryonic_lethal	No parasite hit	No parasite hit
D.viviparus_11_A08	1e-51	0.47	200	protein-tyrosine phosphatase status:Partially_confirmed TR:Q966M2 protein_id:AAK68274.1	WBGene00016942	EMB,LET embryonic_lethal	No parasite hit	No parasite hit
D.viviparus_11_A12	7e-21	0.25	97.4	locus:npa-1 status:Partially_confirmed TR:Q7KNM6 protein_id:AAR25643.1	WBGene00003786	MUV multivulva	gi|1585421|prf||2124414A polyprotein antigen/allergen	No parasite hit
D.viviparus_11_D02	e-100	0.63	360	status:Partially_confirmed TR:Q9N437 protein_id:AAF59456.3	WBGene00021365	EMB,LET embryonic_lethal |LET,LVL larval_lethal |DPY dumpy |locomotion_abnormal	gi|23304704|emb|CAD48140.1| hypothetical protein [Brugia malayi]	No parasite hit
D.viviparus_11_E09	4e-74	0.76	273	locus:rps-8 40S ribosomal protein S8 status:Confirmed SW:P48156 protein_id:AAA81485.1	WBGene00004477	SCK sick |maternal_sterile	No parasite hit	gi|28254156|gb|CB190764.1|CB190764 pl30f11.y1 Ancylostoma ceylanicum adult Ancylostoma ceylanicum cDNA 5' similar to SW:RS8_CAEEL P48156 PROBABLE 40S RIBOSOMAL PROTEIN S8. [1] ;, mRNA sequence
D.viviparus_11_G06	e-102	0.52	367	locus:let-413 status:Confirmed SW:O61967 protein_id:AAT81195.1	WBGene00002632	EMB,LET embryonic_lethal |PVL protruding_vulva	No parasite hit	No parasite hit
D.viviparus_11_G11	1e-44	0.39	176	locus:dys-1 dystrophin status:Confirmed SW:Q9TW65 protein_id:CAB61005.2	WBGene00001131	RIC aldicarb_resistant	No parasite hit	No parasite hit
D.viviparus_11_H06	e-120	0.71	427	locus:prp-21 splicing factor status:Confirmed TR:Q10577 protein_id:AAC78179.1	WBGene00004188	SCK sick |RUP exploded_through_vulva |EMB,LET embryonic_lethal |PVL protruding_vulva	No parasite hit	No parasite hit
D.viviparus_2_A07	3e-62	0.87	235	locus:msp-76 major sperm protein (MSP1) status:Confirmed SW:P05634 protein_id:CAA92502.1	WBGene00003463	Unclassified |fat_content_increased	gi|116282366|gb|ABJ97284.1| major sperm protein [Dictyocaulus viviparus]	gi|21391259|gb|BQ529369.1|BQ529369 Nb_ADGR_08B07_T7 Nippostrongylus brasiliensis adult (full length enriched) Nippostrongylus brasiliensis cDNA clone Nb_ADGR_08B07 5' similar to ZK1251.6 CE03853 locus:msp-76 major sperm protein (MSP1), mRNA sequence
D.viviparus_2_A12	3e-62	0.87	235	locus:msp-76 major sperm protein (MSP1) status:Confirmed SW:P05634 protein_id:CAA92502.1	WBGene00003463	Unclassified |fat_content_increased	gi|116282366|gb|ABJ97284.1| major sperm protein [Dictyocaulus viviparus]	gi|21391259|gb|BQ529369.1|BQ529369 Nb_ADGR_08B07_T7 Nippostrongylus brasiliensis adult (full length enriched) Nippostrongylus brasiliensis cDNA clone Nb_ADGR_08B07 5' similar to ZK1251.6 CE03853 locus:msp-76 major sperm protein (MSP1), mRNA sequence
D.viviparus_2_B04	2e-81	0.7	298	ribosomal protein status:Confirmed TR:O17004 protein_id:AAB69935.1	WBGene00020718	GRO slow_growth |SCK sick |CLR clear	No parasite hit	gi|27593871|gb|CB019135.1|CB019135 px73g09.y1 Haemonchus contortus whole worm SL2 TOPO v1 Haemonchus contortus cDNA 5' similar to TR:O17004 O17004 T23B12.3 PROTEIN. [1] ;, mRNA sequence
D.viviparus_2_C12	2e-63	0.87	239	locus:msp-76 major sperm protein (MSP1) status:Confirmed SW:P05634 protein_id:CAA92502.1	WBGene00003463	Unclassified |fat_content_increased	gi|116282366|gb|ABJ97284.1| major sperm protein [Dictyocaulus viviparus]	gi|21391259|gb|BQ529369.1|BQ529369 Nb_ADGR_08B07_T7 Nippostrongylus brasiliensis adult (full length enriched) Nippostrongylus brasiliensis cDNA clone Nb_ADGR_08B07 5' similar to ZK1251.6 CE03853 locus:msp-76 major sperm protein (MSP1), mRNA sequence
D.viviparus_2_D09	2e-63	0.87	239	locus:msp-76 major sperm protein (MSP1) status:Confirmed SW:P05634 protein_id:CAA92502.1	WBGene00003463	Unclassified |fat_content_increased	gi|116282366|gb|ABJ97284.1| major sperm protein [Dictyocaulus viviparus]	gi|21391259|gb|BQ529369.1|BQ529369 Nb_ADGR_08B07_T7 Nippostrongylus brasiliensis adult (full length enriched) Nippostrongylus brasiliensis cDNA clone Nb_ADGR_08B07 5' similar to ZK1251.6 CE03853 locus:msp-76 major sperm protein (MSP1), mRNA sequence
D.viviparus_2_E04	e-108	0.56	389	locus:tre-5 trehalase status:Confirmed TR:Q9BI68 protein_id:AAK31441.2	WBGene00006611	EMB,LET embryonic_lethal |LVA larval_arrest	No parasite hit	No parasite hit
D.viviparus_2_E10	7e-18	0.35	88.2	locus:unc-34 status:Confirmed TR:Q8IAA0 protein_id:AAO12397.1	WBGene00006770	MIG cell_migration_abnormal |locomotion_abnormal	No parasite hit	No parasite hit
D.viviparus_2_F05	2e-63	0.87	239	locus:msp-76 major sperm protein (MSP1) status:Confirmed SW:P05634 protein_id:CAA92502.1	WBGene00003463	Unclassified |fat_content_increased	gi|116282366|gb|ABJ97284.1| major sperm protein [Dictyocaulus viviparus]	gi|21391259|gb|BQ529369.1|BQ529369 Nb_ADGR_08B07_T7 Nippostrongylus brasiliensis adult (full length enriched) Nippostrongylus brasiliensis cDNA clone Nb_ADGR_08B07 5' similar to ZK1251.6 CE03853 locus:msp-76 major sperm protein (MSP1), mRNA sequence
D.viviparus_2_F06	4e-75	0.53	278	locus:cnt-2 Ank repeat (2 domains) status:Confirmed	WBGene00000566	EMB,LET embryonic_lethal |Unclassified	No parasite hit	gi|14020272|gb|BG733988.1|BG733988 Oo_ad_02D11_LambdaGT11FOR Ostertagia ostertagi adults Ostertagia ostertagi cDNA clone Oo_ad_02D11 5' similar to emb|CAA10736.1| (AJ132700) centaurin gamma 1A - Caenorhabditis elegans, mRNA sequence
D.viviparus_2_G05	9e-10	0.36	60.8	status:Confirmed TR:Q6BET1 protein_id:CAH04733.1	WBGene00008780	EMB,LET embryonic_lethal	gi|4583627|emb|CAB40412.1| hexokinase [Haemonchus contortus]	No parasite hit
D.viviparus_3_A04	5e-23	0.51	104	locus:ssp-10 major sperm protein status:Confirmed SW:Q21289 protein_id:CAA94274.1	WBGene00006039	SCK sick |small |STP sterile_progeny	gi|33114622|gb|AAP94884.1| MFP1-alpha [Ascaris suum]	No parasite hit
D.viviparus_3_A06	4e-09	0.38	58.9	status:Confirmed TR:Q95YE7 protein_id:AAK85440.1	WBGene00015579	GRO slow_growth	No parasite hit	gi|28915199|gb|CB333336.1|CB333336 py43e10.y1 Haemonchus contortus whole worm SL1 TOPO v1 Haemonchus contortus cDNA 5' similar to WP:CE00756 C07H6.2 ;, mRNA sequence
D.viviparus_3_B08	2e-29	0.63	126	locus:msp-76 major sperm protein (MSP1) status:Confirmed SW:P05634 protein_id:CAA92502.1	WBGene00003463	Unclassified |fat_content_increased	gi|116282366|gb|ABJ97284.1| major sperm protein [Dictyocaulus viviparus]	gi|21391259|gb|BQ529369.1|BQ529369 Nb_ADGR_08B07_T7 Nippostrongylus brasiliensis adult (full length enriched) Nippostrongylus brasiliensis cDNA clone Nb_ADGR_08B07 5' similar to ZK1251.6 CE03853 locus:msp-76 major sperm protein (MSP1), mRNA sequence
D.viviparus_3_B09	1e-07	0.57	53.1	locus:ssp-11 status:Confirmed SW:Q23058 protein_id:AAB04599.1	WBGene00006040	Unclassified |fat_content_increased	No parasite hit	No parasite hit
D.viviparus_3_D05	e-122	0.71	434	locus:frs-2 phenylalanyl-tRNA synthetase status:Confirmed SW:Q19713 protein_id:CAA90360.1	WBGene00001498	EMB,LET embryonic_lethal |STP sterile_progeny	No parasite hit	gi|28863745|gb|CB329087.1|CB329087 kb47f07.y1 Brugia malayi 2D L3 irradiated pAMP1 v2 Brugia malayi cDNA 5' similar to TR:Q19713 Q19713 F22B5.9 PROTEIN. [1] ;, mRNA sequence
D.viviparus_3_F03	2e-63	0.87	239	locus:msp-76 major sperm protein (MSP1) status:Confirmed SW:P05634 protein_id:CAA92502.1	WBGene00003463	Unclassified |fat_content_increased	No parasite hit	gi|21391259|gb|BQ529369.1|BQ529369 Nb_ADGR_08B07_T7 Nippostrongylus brasiliensis adult (full length enriched) Nippostrongylus brasiliensis cDNA clone Nb_ADGR_08B07 5' similar to ZK1251.6 CE03853 locus:msp-76 major sperm protein (MSP1), mRNA sequence
D.viviparus_3_F06	5e-41	0.86	164	locus:hid-1 status:Confirmed TR:Q21136 protein_id:AAC47068.1	WBGene00001844	GRO slow_growth |maternal_sterile	No parasite hit	gi|27809751|gb|CB064173.1|CB064173 py04h03.y1 Haemonchus contortus whole worm pAMP1 v1 Haemonchus contortus cDNA 5' similar to TR:Q21136 Q21136 CODED FOR BY C. ELEGANS CDNA YK32F11.5. [1] ;, mRNA sequence
D.viviparus_3_G11	7e-64	0.4	240	locus:epi-1 laminin status:Confirmed SW:Q21313 protein_id:CAA94293.1	WBGene00001328	DPY dumpy |locomotion_abnormal |maternal_sterile |MUV multivulva	No parasite hit	No parasite hit
D.viviparus_4_C03	5e-27	0.54	118	locus:ssp-11 status:Confirmed SW:Q23058 protein_id:AAB04599.1	WBGene00006040	Unclassified |fat_content_increased	gi|33114624|gb|AAP94885.1| MFP1-beta [Ascaris suum]	gi|23377991|gb|BU665805.1|BU665805 Hc_ad_32A03_SKPL Haemonchus contortus adult from David Knox Haemonchus contortus cDNA clone Hc_ad_32A03 5' similar to Similar to T28H11.6 CE09149 locus:ssp-11 status:Confirmed TR:Q23058, mRNA sequence
D.viviparus_4_C10	1e-26	0.29	117	locus:cut-3 cuticulin status:Confirmed TR:Q19707 protein_id:CAA90355.1	WBGene00009041	Unclassified |DPY dumpy	gi|1657625|gb|AAB66646.1| CUT-1-like cuticlin protein precursor [Ascaris lumbricoides]	No parasite hit
D.viviparus_4_D05	4e-71	0.62	264	locus:rpl-6 Ribosomal protein ML16 status:Confirmed SW:P47991 protein_id:AAK29850.1	WBGene00004417	EMB,LET embryonic_lethal	gi|7106747|gb|AAF36102.1|AF140502_1 ribosomal protein L6 [Mermis nigrescens]	gi|24772914|gb|CA408082.1|CA408082 pk07a08.x1 Ancylostoma ceylanicum adult Ancylostoma ceylanicum cDNA 3' similar to SW:RL6_CAEEL P47991 PROBABLE 60S RIBOSOMAL PROTEIN L6. [1] ;, mRNA sequence
D.viviparus_4_D09	6e-54	0.59	206	locus:lpd-5 status:Partially_confirmed TR:Q9N4L8 protein_id:AAF40003.2	WBGene00003061	EMB,LET embryonic_lethal |LVA larval_arrest	No parasite hit	gi|28185068|gb|CB176178.1|CB176178 pl18h07.y3 Ancylostoma ceylanicum adult Ancylostoma ceylanicum cDNA 5' similar to WP:CE23478 ZK973.10 ;, mRNA sequence
D.viviparus_4_D11	4e-71	0.55	264	locus:ptr-2 status:Partially_confirmed TR:P91129 protein_id:AAB42325.1	WBGene00004217	GRO slow_growth |EMB,LET embryonic_lethal |EMB late_embryonic_lethal_emb	No parasite hit	gi|19104058|gb|BM774444.1|BM774444 ra93e10.y1 Meloidogyne incognita egg pAMP1 Bird Meloidogyne incognita cDNA 5' similar to TR:P91346 P91346 SIMILAR TO DROSOPHILIA AND MOUSE PATCHED PROTEINS. [1] ;, mRNA sequence
D.viviparus_4_H04	2e-36	0.37	149	status:Partially_confirmed TR:Q22480 protein_id:AAK31554.2	WBGene00020502	Unclassified |fat_content_increased	No parasite hit	No parasite hit
D.viviparus_4_H06	1e-19	0.89	92.4	locus:ifb-1 Intermediate filament protein status:Confirmed SW:Q19289 protein_id:AAA93407.1	WBGene00002053	EMB,LET embryonic_lethal	gi|102571|pir||S06954 intermediate filament protein B - common roundworm	No parasite hit
D.viviparus_4_H10	1e-12	0.27	70.1	Pyruvate kinase status:Confirmed TR:Q3S1I8 protein_id:CAJ30227.1	WBGene00009126	EMB,LET embryonic_lethal	No parasite hit	No parasite hit
D.viviparus_4_H12	4e-78	0.59	287	locus:ssq-2 status:Partially_confirmed TR:Q23057 protein_id:AAB04598.1	WBGene00006051	locomotion_abnormal	gi|33114628|gb|AAP94887.1| MFP3 [Ascaris suum]	No parasite hit
D.viviparus_5_A03	6e-23	0.39	104	status:Partially_confirmed TR:Q19991 protein_id:CAA88699.1	WBGene00009365	SCK sick |EMB,LET embryonic_lethal	No parasite hit	No parasite hit
D.viviparus_5_A05	4e-26	0.38	115	locus:col-170 collagen status:Partially_confirmed TR:Q86NE3 protein_id:AAO44907.1	WBGene00000743	GRO slow_growth |BMD organism_morphology_abnormal |locomotion_abnormal	gi|563237|gb|AAC46628.1| cuticular collagen Bmcol-2	No parasite hit
D.viviparus_5_A09	1e-30	0.3	130	status:Partially_confirmed TR:Q8MM12 protein_id:CAD44160.1	WBGene00011576	EMB,LET embryonic_lethal	No parasite hit	No parasite hit
D.viviparus_5_A10	3e-90	0.57	328	locus:spk-1 Eukaryotic protein kinase domain status:Confirmed SW:Q03563 protein_id:CAA79542.2	WBGene00004980	EMB,LET embryonic_lethal	gi|22073936|gb|AAK94494.1| putative serine kinase-like protein [Heterodera glycines]	No parasite hit
D.viviparus_5_B01	e-100	0.67	363	locus:exo-3 AP endonucleases family 1 status:Confirmed TR:O45711 protein_id:CAB03235.1	WBGene00001372	EMB,LET embryonic_lethal |LVA larval_arrest	No parasite hit	No parasite hit
D.viviparus_5_B09	2e-63	0.87	239	locus:msp-76 major sperm protein (MSP1) status:Confirmed SW:P05634 protein_id:CAA92502.1	WBGene00003463	Unclassified |fat_content_increased	gi|116282366|gb|ABJ97284.1| major sperm protein [Dictyocaulus viviparus]	gi|21391259|gb|BQ529369.1|BQ529369 Nb_ADGR_08B07_T7 Nippostrongylus brasiliensis adult (full length enriched) Nippostrongylus brasiliensis cDNA clone Nb_ADGR_08B07 5' similar to ZK1251.6 CE03853 locus:msp-76 major sperm protein (MSP1), mRNA sequence
D.viviparus_5_C04	5e-70	0.82	260	locus:prdx-2 status:Confirmed TR:Q8IG31 protein_id:AAN63412.1	WBGene00006434	SCK sick |small	gi|47499100|gb|AAT28331.1| peroxiredoxin [Haemonchus contortus]	gi|17125466|gb|BM130914.1|BM130914 pj11b04.y1 Ancylostoma ceylanicum M2 SL1 TOPO Kapulkin Ancylostoma ceylanicum cDNA 5' similar to TR:Q19265 Q19265 SIMILAR TO M. MUSCULUS MER5 AND OTHER AHPC/TSA PROTEINS. [1] ;, mRNA sequence
D.viviparus_5_C08	e-145	0.8	511	locus:tag-59 serine\/threonine-protein kinase status:Partially_confirmed TR:O01583 protein_id:AAB52260.3	WBGene00006437	locomotion_abnormal	gi|665540|gb|AAC46513.1| cAMP-dependent protein kinase catalytic subunit	gi|14288594|gb|BG893984.1|BG893984 kt22d09.y1 Strongyloides ratti L1 pAMP1 v3 Chiapelli McCarter Strongyloides ratti cDNA 5' similar to TR:Q20953 Q20953 KIN-13 PROTEIN. [1] ;, mRNA sequence
D.viviparus_5_F05	2e-63	0.87	239	locus:msp-76 major sperm protein (MSP1) status:Confirmed SW:P05634 protein_id:CAA92502.1	WBGene00003463	Unclassified |fat_content_increased	gi|116282366|gb|ABJ97284.1| major sperm protein [Dictyocaulus viviparus]	gi|21391259|gb|BQ529369.1|BQ529369 Nb_ADGR_08B07_T7 Nippostrongylus brasiliensis adult (full length enriched) Nippostrongylus brasiliensis cDNA clone Nb_ADGR_08B07 5' similar to ZK1251.6 CE03853 locus:msp-76 major sperm protein (MSP1), mRNA sequence
D.viviparus_5_F08	1e-14	0.35	76.6	locus:col-180 collagen status:Partially_confirmed TR:Q18620 protein_id:CAA93642.1	WBGene00000753	GRO slow_growth |BMD organism_morphology_abnormal |locomotion_abnormal	No parasite hit	No parasite hit
D.viviparus_6_A03	2e-63	0.87	239	locus:msp-76 major sperm protein (MSP1) status:Confirmed SW:P05634 protein_id:CAA92502.1	WBGene00003463	Unclassified |fat_content_increased	gi|116282366|gb|ABJ97284.1| major sperm protein [Dictyocaulus viviparus]	gi|21391259|gb|BQ529369.1|BQ529369 Nb_ADGR_08B07_T7 Nippostrongylus brasiliensis adult (full length enriched) Nippostrongylus brasiliensis cDNA clone Nb_ADGR_08B07 5' similar to ZK1251.6 CE03853 locus:msp-76 major sperm protein (MSP1), mRNA sequence
D.viviparus_6_A08	2e-63	0.87	239	locus:msp-76 major sperm protein (MSP1) status:Confirmed SW:P05634 protein_id:CAA92502.1	WBGene00003463	Unclassified |fat_content_increased	gi|116282366|gb|ABJ97284.1| major sperm protein [Dictyocaulus viviparus]	gi|21391259|gb|BQ529369.1|BQ529369 Nb_ADGR_08B07_T7 Nippostrongylus brasiliensis adult (full length enriched) Nippostrongylus brasiliensis cDNA clone Nb_ADGR_08B07 5' similar to ZK1251.6 CE03853 locus:msp-76 major sperm protein (MSP1), mRNA sequence
D.viviparus_6_A09	9e-36	0.67	146	locus:msp-152 Major sperm protein status:Confirmed SW:Q23519 protein_id:AAA68739.1	WBGene00003470	Unclassified |fat_content_increased	gi|116282366|gb|ABJ97284.1| major sperm protein [Dictyocaulus viviparus]	gi|21391259|gb|BQ529369.1|BQ529369 Nb_ADGR_08B07_T7 Nippostrongylus brasiliensis adult (full length enriched) Nippostrongylus brasiliensis cDNA clone Nb_ADGR_08B07 5' similar to ZK1251.6 CE03853 locus:msp-76 major sperm protein (MSP1), mRNA sequence
D.viviparus_6_B06	3e-21	0.75	99	status:Confirmed TR:Q23055 protein_id:AAB04838.1	WBGene00020865	Unclassified |fat_content_reduced	No parasite hit	gi|20130457|gb|BQ097473.1|BQ097473 ph03b07.y2 Ostertagia ostertagi L3 pAMP1 v1 Ostertagia ostertagi cDNA 5' similar to TR:Q23055 Q23055 COSMID T27E4. [1] ;, mRNA sequence
D.viviparus_6_B08	7e-64	0.69	240	locus:unc-62 status:Confirmed TR:Q5TKQ8 protein_id:AAV58860.1	WBGene00006796	EMB,LET embryonic_lethal |DPY dumpy |EGL egg_laying_abnormal |locomotion_abnormal	No parasite hit	gi|2429570|gb|AA598377.1|AA598377 SWMFCA2940SK Brugia malayi microfilaria cDNA (SAW94LS-BmMf) Brugia malayi cDNA clone SWMFCA2940 5', mRNA sequence
D.viviparus_6_B09	6e-12	0.41	66.2	locus:msp-32 major sperm protein status:Partially_confirmed SW:P53018 protein_id:AAA83168.1	WBGene00003430	Unclassified |fat_content_increased	gi|42627268|emb|CAF29501.1| major sperm protein [Oesophagostomum dentatum]	No parasite hit
D.viviparus_6_C08	5e-63	0.87	237	locus:msp-76 major sperm protein (MSP1) status:Confirmed SW:P05634 protein_id:CAA92502.1	WBGene00003463	Unclassified |fat_content_increased	gi|116282366|gb|ABJ97284.1| major sperm protein [Dictyocaulus viviparus]	gi|21391259|gb|BQ529369.1|BQ529369 Nb_ADGR_08B07_T7 Nippostrongylus brasiliensis adult (full length enriched) Nippostrongylus brasiliensis cDNA clone Nb_ADGR_08B07 5' similar to ZK1251.6 CE03853 locus:msp-76 major sperm protein (MSP1), mRNA sequence
D.viviparus_6_C10	2e-63	0.87	239	locus:msp-76 major sperm protein (MSP1) status:Confirmed SW:P05634 protein_id:CAA92502.1	WBGene00003463	Unclassified |fat_content_increased	gi|116282366|gb|ABJ97284.1| major sperm protein [Dictyocaulus viviparus]	gi|21391259|gb|BQ529369.1|BQ529369 Nb_ADGR_08B07_T7 Nippostrongylus brasiliensis adult (full length enriched) Nippostrongylus brasiliensis cDNA clone Nb_ADGR_08B07 5' similar to ZK1251.6 CE03853 locus:msp-76 major sperm protein (MSP1), mRNA sequence
D.viviparus_6_E08	3e-19	0.41	92.4	status:Partially_confirmed TR:Q9N3F7 protein_id:AAF59540.1	WBGene00021816	RUP exploded_through_vulva	gi|13445761|gb|AAK26378.1|AF339887_1 putative zinc finger protein [Heterodera glycines]	gi|24330000|gb|CA033091.1|CA033091 pj67c02.y1 Ancylostoma ceylanicum L3 Ancylostoma ceylanicum cDNA 5' similar to WP:CE25419 Y53G8AR.A ;, mRNA sequence
D.viviparus_6_G04	e-116	0.59	414	locus:fkb-6 FKBP-type peptidyl-prolyl cis-trans isomerases status:Confirmed TR:O45418 protein_id:CAB07371.1	WBGene00001431	RUP exploded_through_vulva |EMB,LET embryonic_lethal	gi|4102831|gb|AAD01597.1| peptidyl-prolyl cis-trans isomerase [Brugia malayi]	gi|1486216|gb|AA022434.1|AA022434 SWMFCA683SK Brugia malayi microfilaria cDNA (SAW94LS-BmMf) Brugia malayi cDNA clone SWMFCA683 5', mRNA sequence
D.viviparus_6_G07	8e-08	0.36	53.5	status:Confirmed SW:P34524 protein_id:AAA28097.1	WBGene00019678	LVA larval_arrest	No parasite hit	No parasite hit
D.viviparus_6_H04	7e-63	0.86	237	locus:msp-76 major sperm protein (MSP1) status:Confirmed SW:P05634 protein_id:CAA92502.1	WBGene00003463	Unclassified |fat_content_increased	gi|116282366|gb|ABJ97284.1| major sperm protein [Dictyocaulus viviparus]	gi|21391259|gb|BQ529369.1|BQ529369 Nb_ADGR_08B07_T7 Nippostrongylus brasiliensis adult (full length enriched) Nippostrongylus brasiliensis cDNA clone Nb_ADGR_08B07 5' similar to ZK1251.6 CE03853 locus:msp-76 major sperm protein (MSP1), mRNA sequence
D.viviparus_7_B02	6e-77	0.45	284	protein phosphatase PP2A subunit A repeat status:Partially_confirmed TR:O17873 protein_id:CAB03367.2	WBGene00009781	Unclassified |fat_content_increased	No parasite hit	No parasite hit
D.viviparus_7_B12	3e-13	0.42	72.4	locus:ssq-2 status:Partially_confirmed TR:Q23057 protein_id:AAB04598.1	WBGene00006051	locomotion_abnormal	No parasite hit	No parasite hit
D.viviparus_7_E01	2e-28	0.55	122	locus:ssp-11 status:Confirmed SW:Q23058 protein_id:AAB04599.1	WBGene00006040	Unclassified |fat_content_increased	gi|33114624|gb|AAP94885.1| MFP1-beta [Ascaris suum]	gi|23377991|gb|BU665805.1|BU665805 Hc_ad_32A03_SKPL Haemonchus contortus adult from David Knox Haemonchus contortus cDNA clone Hc_ad_32A03 5' similar to Similar to T28H11.6 CE09149 locus:ssp-11 status:Confirmed TR:Q23058, mRNA sequence
D.viviparus_7_F08	4e-17	0.42	84.3	locus:msp-32 major sperm protein status:Partially_confirmed SW:P53018 protein_id:AAA83168.1	WBGene00003430	Unclassified |fat_content_increased	gi|116282366|gb|ABJ97284.1| major sperm protein [Dictyocaulus viviparus]	gi|17147579|gb|BM138812.1|BM138812 Hc_ad_12F09_SKPL Haemonchus contortus adult from David Knox Haemonchus contortus cDNA clone Hc_ad_12F09 5' similar to sp|P53017|MS31_CAEEL MAJOR SPERM PROTEIN 31/40/142 (MSP), mRNA sequence
D.viviparus_7_G07	2e-44	0.61	174	status:Confirmed SW:P34748 protein_id:CAA80139.1	WBGene00014224	LVA larval_arrest |EGL egg_laying_abnormal |STP sterile_progeny	No parasite hit	No parasite hit
D.viviparus_7_H02	1e-14	0.27	77	locus:hmg-5 status:Confirmed TR:Q94234 protein_id:AAK29819.1	WBGene00001975	STP sterile_progeny	No parasite hit	gi|28185257|gb|CB176367.1|CB176367 pl21d02.y1 Ancylostoma ceylanicum adult Ancylostoma ceylanicum cDNA 5' similar to TR:Q94234 Q94234 CODED FOR BY C. ELEGANS CDNA YK187A3.5. [1] ;, mRNA sequence
D.viviparus_7_H10	2e-81	0.69	298	Protein-tyrosine phosphatase status:Confirmed SW:P34442 protein_id:CAA80156.1	WBGene00010037	EMB,LET embryonic_lethal	No parasite hit	gi|21259945|gb|BQ456833.1|BQ456833 ke31f02.y1 Dirofilaria immitis adult pAMP1 v1 Dirofilaria immitis cDNA 5' similar to SW:PTP4_CAEEL P34442 PROBABLE PROTEIN-TYROSINE PHOSPHATASE F54C8.4 ;, mRNA sequence
D.viviparus_8_A05	e-165	0.88	578	locus:tba-2 Tubulin status:Confirmed SW:P34690 protein_id:CAB16856.1	WBGene00006529	EMB,LET embryonic_lethal |EMB mitotic_spindle_abnormal_early_emb	gi|63029700|gb|AAY27745.1| alpha tubulin [Onchocerca volvulus]	gi|27810415|gb|CB064837.1|CB064837 py12h11.y1 Haemonchus contortus whole worm pAMP1 v1 Haemonchus contortus cDNA 5' similar to SW:TBA2_CAEEL P34690 TUBULIN ALPHA-2 CHAIN. [1] ;, mRNA sequence
D.viviparus_8_A08	3e-64	0.67	241	status:Partially_confirmed TR:Q9N3E2 protein_id:AAF60770.1	WBGene00021834	EGL egg_laying_abnormal |PRL paralyzed	No parasite hit	gi|120540607|gb|EH360490.1|EH360490 NPAA-aaa36a05.g1 N.brasiliensis_EST_L3A_SL1 Nippostrongylus brasiliensis cDNA similar to ref|NP_491129.1| Putative protein, nematode specific (49.5 kD) [Caenorhabditis elegans] gb|AAF60770.1| Hypothetical protein Y5
D.viviparus_8_A12	2e-94	0.61	342	status:Partially_confirmed TR:Q9N368 protein_id:AAF60795.2	WBGene00021921	GRO slow_growth |RUP exploded_through_vulva |locomotion_abnormal |STP sterile_progeny	gi|18677184|gb|AAL78224.1|AF345796_1 hypothetical protein Hgg-30 [Heterodera glycines]	No parasite hit
D.viviparus_8_B04	2e-91	0.51	332	Rat insulin-like growth factor binding protien complex acid labile chain like status:Partially_confirmed TR:P90920 protein_id:CAB03182.1	WBGene00010621	EMB,LET embryonic_lethal	No parasite hit	gi|28184430|gb|CB175540.1|CB175540 pk73c12.y1 Ancylostoma ceylanicum L3 Ancylostoma ceylanicum cDNA 5' similar to TR:P90920 P90920 K07A12.2 PROTEIN. [1] ;, mRNA sequence
D.viviparus_8_C02	e-116	0.6	414	status:Partially_confirmed SW:O01757 protein_id:AAB54126.1	WBGene00018866	GRO slow_growth |locomotion_abnormal	No parasite hit	No parasite hit
D.viviparus_8_C11	e-132	0.68	468	locus:lpd-7 status:Confirmed TR:Q95Y89 protein_id:AAK84463.1	WBGene00003063	LVA larval_arrest	No parasite hit	gi|21318046|gb|BQ482110.1|BQ482110 ke49e09.y1 Dirofilaria immitis adult SL1 TOPO v1 Dirofilaria immitis cDNA similar to WP:CE21123 R13A5.12 ;, mRNA sequence
D.viviparus_8_E08	8e-55	0.61	210	status:Confirmed SW:P34378 protein_id:AAA27999.1	WBGene00017044	LVA larval_arrest	No parasite hit	No parasite hit
D.viviparus_8_G07	3e-39	0.52	158	status:Partially_confirmed TR:Q7YZM5 protein_id:AAP46270.1	WBGene00020998	EMB,LET embryonic_lethal |DPY dumpy |locomotion_abnormal |maternal_sterile |CLR clear	No parasite hit	No parasite hit
D.viviparus_8_G08	9e-19	0.37	90.5	locus:unc-14 status:Confirmed TR:O15940 protein_id:CAB61025.1	WBGene00006753	locomotion_abnormal	No parasite hit	No parasite hit
D.viviparus_9_D06	8e-14	0.7	73.6	locus:dpy-30 DPY-30 protein status:Confirmed SW:Q10661 protein_id:CAB01452.1	WBGene00001088	DPY dumpy |SLU sluggish	No parasite hit	gi|28183847|gb|CB174957.1|CB174957 pl15a04.y1 Ancylostoma ceylanicum adult Ancylostoma ceylanicum cDNA 5' similar to SW:DP30_CAEEL Q10661 DPY-30 PROTEIN. [2] SW:DP30_CAEEL ;contains element TAR1 repetitive element ;, mRNA sequence
D.viviparus_9_D10	1e-13	0.39	72.8	status:Partially_confirmed TR:O01601 protein_id:AAB52473.1	WBGene00020416	Unclassified |fat_content_reduced	No parasite hit	No parasite hit
D.viviparus_9_G02	4e-14	0.56	72.4	locus:gpd-2 status:Confirmed SW:P17329 protein_id:AAB53874.1	WBGene00001684	EMB,LET embryonic_lethal |small |gonad_development_abnormal	gi|603211|gb|AAA57337.1| glyceraldehyde-3-phosphate dehydrogenase	No parasite hit
D.viviparus_9_G04	4e-14	0.32	75.5	locus:rhi-1 rho GDP dissociation inhibitor status:Confirmed SW:Q20496 protein_id:AAF99947.1	WBGene00004356	locomotion_abnormal	No parasite hit	No parasite hit
D.viviparus_12_A06.ab1	6e-63	0.87	237	locus:msp-76 major sperm protein (MSP1) status:Confirmed SW:P05634 protein_id:CAA92502.1	WBGene00003463	Unclassified |fat_content_increased	gi|116282366|gb|ABJ97284.1| major sperm protein [Dictyocaulus viviparus]	gi|21391259|gb|BQ529369.1|BQ529369 Nb_ADGR_08B07_T7 Nippostrongylus brasiliensis adult (full length enriched) Nippostrongylus brasiliensis cDNA clone Nb_ADGR_08B07 5' similar to ZK1251.6 CE03853 locus:msp-76 major sperm protein (MSP1), mRNA sequence
D.viviparus_12_C12.ab1	2e-13	0.63	70.9	locus:rps-14 Ribosomal protein S14 status:Confirmed SW:P48150 protein_id:AAC48301.1	WBGene00004483	EMB,LET embryonic_lethal |maternal_sterile	gi|100913266|gb|ABF69533.1| ribosomal protein S14 [Strongyloides ratti]	gi|11068981|gb|BF186762.1|BF186762 Hc_L4_02A09_SKPL Haemonchus contortus L4 SL1 from David Knox Haemonchus contortus cDNA clone Hc_L4_02A09 5' similar to sp|P48150|RS14_CAEEL PROBABLE 40S RIBOSOMAL PROTEIN S14, mRNA sequence
D.viviparus_12_D01.ab1	1e-62	0.86	236	locus:msp-76 major sperm protein (MSP1) status:Confirmed SW:P05634 protein_id:CAA92502.1	WBGene00003463	Unclassified |fat_content_increased	gi|116282366|gb|ABJ97284.1| major sperm protein [Dictyocaulus viviparus]	gi|21391259|gb|BQ529369.1|BQ529369 Nb_ADGR_08B07_T7 Nippostrongylus brasiliensis adult (full length enriched) Nippostrongylus brasiliensis cDNA clone Nb_ADGR_08B07 5' similar to ZK1251.6 CE03853 locus:msp-76 major sperm protein (MSP1), mRNA sequence
D.viviparus_12_G04.ab1	3e-21	0.39	99.4	locus:dys-1 dystrophin status:Confirmed SW:Q9TW65 protein_id:CAB61005.2	WBGene00001131	RIC aldicarb_resistant	No parasite hit	No parasite hit
D.viviparus_12_G06.ab1	6e-18	0.47	87.4	locus:baf-1 barrier-to-autointegration factor status:Confirmed SW:Q03565 protein_id:CAA79543.2	WBGene00000235	Unclassified |BMD organism_morphology_abnormal |locomotion_abnormal	No parasite hit	No parasite hit
D.viviparus_12_H08.ab1	3e-06	0.54	49.3	locus:msp-152 Major sperm protein status:Confirmed SW:Q23519 protein_id:AAA68739.1	WBGene00003470	Unclassified |fat_content_increased	gi|116282366|gb|ABJ97284.1| major sperm protein [Dictyocaulus viviparus]	No parasite hit
D.viviparus_13_A11.ab1	3e-58	0.65	221	endoplasmin precursor (GRP94) status:Confirmed TR:Q22235 protein_id:CAA92973.1	WBGene00011480	GRO slow_growth	gi|3096951|emb|CAA06694.1| heat shock protein 90 [Brugia pahangi]	gi|24329989|gb|CA033085.1|CA033085 pj67a06.y1 Ancylostoma ceylanicum L3 Ancylostoma ceylanicum cDNA 5' similar to TR:Q22235 Q22235 T05E11.3 PROTEIN. [1] ;, mRNA sequence
D.viviparus_13_E12.ab1	4e-98	0.91	354	locus:let-92 serine\/threonine protein phosphatase status:Confirmed TR:Q27498 protein_id:CAB01174.1	WBGene00002363	EMB,LET embryonic_lethal |LET,LVL larval_lethal	gi|29468357|gb|AAO85518.1|AF496634_1 putative serine/threonine phosphatase [Oesophagostomum dentatum]	gi|28914176|gb|CB332368.1|CB332368 py71c12.y1 Haemonchus contortus intestine SL1 TOPO v1 Haemonchus contortus cDNA 5' similar to TR:Q27498 Q27498 F38H4.9 PROTEIN. [1] ;, mRNA sequence
D.viviparus_13_G07.ab1	2e-63	0.87	239	locus:msp-76 major sperm protein (MSP1) status:Confirmed SW:P05634 protein_id:CAA92502.1	WBGene00003463	Unclassified |fat_content_increased	gi|116282366|gb|ABJ97284.1| major sperm protein [Dictyocaulus viviparus]	gi|21391259|gb|BQ529369.1|BQ529369 Nb_ADGR_08B07_T7 Nippostrongylus brasiliensis adult (full length enriched) Nippostrongylus brasiliensis cDNA clone Nb_ADGR_08B07 5' similar to ZK1251.6 CE03853 locus:msp-76 major sperm protein (MSP1), mRNA sequence
D.viviparus_13_H07.ab1	2e-63	0.87	239	locus:msp-76 major sperm protein (MSP1) status:Confirmed SW:P05634 protein_id:CAA92502.1	WBGene00003463	Unclassified |fat_content_increased	gi|116282366|gb|ABJ97284.1| major sperm protein [Dictyocaulus viviparus]	gi|21391259|gb|BQ529369.1|BQ529369 Nb_ADGR_08B07_T7 Nippostrongylus brasiliensis adult (full length enriched) Nippostrongylus brasiliensis cDNA clone Nb_ADGR_08B07 5' similar to ZK1251.6 CE03853 locus:msp-76 major sperm protein (MSP1), mRNA sequence
D.viviparus_13_H12.ab1	2e-45	0.6	179	locus:erm-1 membrane protein status:Confirmed TR:P91016 protein_id:AAB37642.1	WBGene00001333	GRO slow_growth |LET,LVL larval_lethal |locomotion_abnormal	No parasite hit	gi|91104005|gb|EB186048.1|EB186048 NPAC-aaa05c01.g1 N.brasiliensis_EST_L3N_SL1 Nippostrongylus brasiliensis cDNA similar to ref|NP_491560.1| Ezrin/Radixin/Moesin ERM-1 (66.0 kD) (erm-1) [Caenorhabditis elegans] pir|T29263 hypothetical protein C01G8.5b
D.viviparus_14_A01.ab1	3e-41	1	164	locus:his-14 histone H4 status:Predicted SW:P62784 protein_id:CAB05839.1	WBGene00001888	GRO slow_growth |EMB,LET embryonic_lethal	gi|1177238|emb|CAA93257.1| histone H4 [Ascaris lumbricoides]	gi|15771046|gb|BI749244.1|BI749244 ro75f11.y1 Heterodera glycines J2 pAMP1 v8 Chiapelli McCarter Heterodera glycines cDNA 5' similar to SW:H4_CAEEL P02306 HISTONE H4. [1] ;contains element MER19 repetitive element ;, mRNA sequence
D.viviparus_14_A08.ab1	6e-34	0.82	141	locus:deb-1 status:Confirmed TR:Q8MPS2 protein_id:AAM81106.1	WBGene00000942	maternal_sterile	gi|510684|gb|AAB96842.1| vinculin [Brugia malayi]	gi|22141110|gb|BQ836792.1|BQ836792 rf34c05.y1 Meloidogyne hapla J2 pAMP1 v1 Meloidogyne hapla cDNA 5' similar to TR:Q17162 Q17162 VINCULIN. ;, mRNA sequence
D.viviparus_14_B10.ab1	1e-27	0.61	118	locus:msp-33 major sperm protein status:Confirmed SW:P53019 protein_id:AAA83165.1	WBGene00003431	Unclassified |fat_content_increased	gi|116282366|gb|ABJ97284.1| major sperm protein [Dictyocaulus viviparus]	gi|40304060|gb|CK348447.1|CK348447 hggfhaR3G06 Gland Cell LD PCR cDNA Library Heterodera glycines cDNA, mRNA sequence
D.viviparus_14_C01.ab1	e-113	0.75	405	status:Confirmed TR:Q8I111 protein_id:CAD59156.1	WBGene00011510	GRO slow_growth |EMB,LET embryonic_lethal |CLR clear	gi|159675|gb|AAA29376.1| pyruvate dehydrogenase type I alpha subunit	gi|27809792|gb|CB064214.1|CB064214 py05d03.y1 Haemonchus contortus whole worm pAMP1 v1 Haemonchus contortus cDNA 5' similar to SW:ODPA_CAEEL P52899 PROBABLE PYRUVATE DEHYDROGENASE E1 COMPONENT ALPHA SUBUNIT, MITOCHONDRIAL PRECURSOR ;, mRNA sequence
D.viviparus_14_C04.ab1	4e-26	0.62	114	status:Confirmed SW:P46975 protein_id:AAC24442.1	WBGene00020437	EMB,LET embryonic_lethal	No parasite hit	No parasite hit
D.viviparus_14_F12.ab1	1e-23	0.7	104	locus:gsp-3 serine\/threonine protein phosphatase PP1 status:Partially_confirmed TR:O02658 protein_id:AAC24414.1	WBGene00021113	maternal_sterile	gi|29468357|gb|AAO85518.1|AF496634_1 putative serine/threonine phosphatase [Oesophagostomum dentatum]	gi|121410366|gb|EB763501.1|EB763501 M21 Ascaris suum male and female cDNA libraries Ascaris suum cDNA, mRNA sequence
D.viviparus_14_H10.ab1	5e-14	0.36	73.9	status:Partially_confirmed TR:P91176 protein_id:AAB37795.2	WBGene00016836	EMB,LET embryonic_lethal	No parasite hit	No parasite hit
D.viviparus_15_A07.ab1	1e-17	0.41	85.9	locus:col-17 collagen status:Confirmed TR:P91248 protein_id:AAB37841.3	WBGene00000606	DPY dumpy	gi|1222642|emb|CAA63070.1| collagen [Brugia pahangi]	gi|21265671|gb|BQ457900.1|BQ457900 ph84c04.y1 Ostertagia ostertagi L4 SL1 TOPO v1 Ostertagia ostertagi cDNA similar to TR:P91248 P91248 SIMILAR TO COLLAGEN. [1] ;, mRNA sequence
D.viviparus_15_B02.ab1	5e-07	0.55	48.9	status:Partially_confirmed TR:Q18181 protein_id:AAK31458.1	WBGene00016115	BMD organism_morphology_abnormal |locomotion_abnormal	No parasite hit	No parasite hit
D.viviparus_15_C04.ab1	7e-35	0.82	142	locus:gsp-3 serine\/threonine protein phosphatase PP1 status:Partially_confirmed TR:O02658 protein_id:AAC24414.1	WBGene00021113	maternal_sterile	gi|29468357|gb|AAO85518.1|AF496634_1 putative serine/threonine phosphatase [Oesophagostomum dentatum]	gi|24559562|gb|CA341466.1|CA341466 pk19h06.x1 Ancylostoma ceylanicum adult Ancylostoma ceylanicum cDNA 3' similar to TR:O16334 O16334 C09H5.7 PROTEIN. [1] ;, mRNA sequence
D.viviparus_15_C08.ab1	3e-11	0.6	65.9	Major sperm protein status:Predicted TR:Q23524 protein_id:AAA68736.1	WBGene00022760	Unclassified |fat_content_increased	gi|116282366|gb|ABJ97284.1| major sperm protein [Dictyocaulus viviparus]	gi|121410366|gb|EB763501.1|EB763501 M21 Ascaris suum male and female cDNA libraries Ascaris suum cDNA, mRNA sequence
D.viviparus_15_D04.ab1	6e-27	0.7	118	locus:rpl-14 status:Confirmed TR:Q9XVE9 protein_id:CAB03835.1	WBGene00004426	GRO slow_growth |EMB,LET embryonic_lethal	No parasite hit	gi|27475139|gb|CA958779.1|CA958779 pw89h07.y1 Haemonchus contortus intestine pAMP1 v1 Haemonchus contortus cDNA 5' similar to TR:O64410 O64410 CYTOCHROME P450 MONOOXYGENASE ;, mRNA sequence
D.viviparus_15_D11.ab1	9e-21	0.5	95.9	status:Confirmed TR:Q6BET1 protein_id:CAH04733.1	WBGene00008780	EMB,LET embryonic_lethal	gi|4583627|emb|CAB40412.1| hexokinase [Haemonchus contortus]	gi|121410366|gb|EB763501.1|EB763501 M21 Ascaris suum male and female cDNA libraries Ascaris suum cDNA, mRNA sequence
D.viviparus_15_E08.ab1	2e-63	0.87	239	locus:msp-76 major sperm protein (MSP1) status:Confirmed SW:P05634 protein_id:CAA92502.1	WBGene00003463	Unclassified |fat_content_increased	gi|116282366|gb|ABJ97284.1| major sperm protein [Dictyocaulus viviparus]	gi|21391259|gb|BQ529369.1|BQ529369 Nb_ADGR_08B07_T7 Nippostrongylus brasiliensis adult (full length enriched) Nippostrongylus brasiliensis cDNA clone Nb_ADGR_08B07 5' similar to ZK1251.6 CE03853 locus:msp-76 major sperm protein (MSP1), mRNA sequence
D.viviparus_15_F08.ab1	6e-45	0.52	177	locus:col-3 cuticle collagen status:Confirmed TR:Q27318 protein_id:CAA90997.1	WBGene00000594	Unclassified |fat_content_increased	gi|1589837|gb|AAC48358.1| cuticle preprocollagen [Meloidogyne incognita]	gi|14288603|gb|BG893993.1|BG893993 kt22e12.y1 Strongyloides ratti L1 pAMP1 v3 Chiapelli McCarter Strongyloides ratti cDNA 5' similar to TR:Q18302 Q18302 C29F4.1 PROTEIN. [1] ;contains element MER22 repetitive element ;, mRNA sequence
D.viviparus_15_F11.ab1	2e-44	0.45	176	status:Partially_confirmed SW:O62193 protein_id:CAB07195.1	WBGene00009287	EMB,LET embryonic_lethal |BMD organism_morphology_abnormal |locomotion_abnormal |EMB late_embryonic_lethal_emb	gi|24370480|emb|CAC70161.1| conserved hypothetical protein [Brugia malayi]	gi|121410366|gb|EB763501.1|EB763501 M21 Ascaris suum male and female cDNA libraries Ascaris suum cDNA, mRNA sequence
D.viviparus_15_G03.ab1	3e-48	0.59	188	thymidylate synthase status:Confirmed TR:Q9N588 protein_id:AAF60422.1	WBGene00022455	EMB,LET embryonic_lethal |BMD organism_morphology_abnormal	gi|4039148|gb|AAC97507.1| thymidylate synthase; TS [Ascaris suum]	gi|24330974|gb|CA033684.1|CA033684 pw14c01.y1 Haemonchus contortus whole worm pAMP1 v1 Haemonchus contortus cDNA 5' similar to SW:TYSY_ASCSU O96650 THYMIDYLATE SYNTHASE ;, mRNA sequence
D.viviparus_15_G10.ab1	2e-13	0.35	72.8	Phosphatase\/kinase domain status:Partially_confirmed TR:Q93566 protein_id:CAB02091.1	WBGene00009116	GRO slow_growth |Unclassified	No parasite hit	No parasite hit
D.viviparus_16_A01.ab1	1e-09	0.51	59.7	erp72 status:Confirmed SW:P34329 protein_id:AAM22024.1	WBGene00015752	GRO slow_growth |EMB,LET embryonic_lethal |STP sterile_progeny	gi|15209369|emb|CAC51084.1| disulfide isomerase [Ostertagia ostertagi]	No parasite hit
D.viviparus_16_B02.ab1	2e-44	0.58	176	erp72 status:Confirmed SW:P34329 protein_id:AAM22024.1	WBGene00015752	GRO slow_growth |EMB,LET embryonic_lethal |STP sterile_progeny	gi|113895895|gb|AAY33777.2| putative protein disulfide isomerase 1 [Dictyocaulus viviparus]	gi|17989561|gb|BM280519.1|BM280519 ki01h03.y1 Ascaris suum L4 pSPORT1 Zarlenga v1 Ascaris suum cDNA 5' similar to SW:ERP5_CAEEL Q11067 PROBABLE PROTEIN DISULFIDE ISOMERASE P5 PRECURSOR ;, mRNA sequence
D.viviparus_16_B09.ab1	4e-63	0.87	238	locus:msp-76 major sperm protein (MSP1) status:Confirmed SW:P05634 protein_id:CAA92502.1	WBGene00003463	Unclassified |fat_content_increased	gi|116282366|gb|ABJ97284.1| major sperm protein [Dictyocaulus viviparus]	gi|21391259|gb|BQ529369.1|BQ529369 Nb_ADGR_08B07_T7 Nippostrongylus brasiliensis adult (full length enriched) Nippostrongylus brasiliensis cDNA clone Nb_ADGR_08B07 5' similar to ZK1251.6 CE03853 locus:msp-76 major sperm protein (MSP1), mRNA sequence
D.viviparus_16_C02.ab1	5e-09	0.9	56.6	locus:vha-3 status:Confirmed SW:P34546 protein_id:AAF59473.1	WBGene00006912	GRO slow_growth |EMB,LET embryonic_lethal |locomotion_abnormal	gi|159659|gb|AAA29372.1| gene-12 encoded protein	gi|8322349|gb|BE028838.1|BE028838 kp22a04.y1 TBN95TM-SSFH Strongyloides stercoralis cDNA 5' similar to WP:R10E11.8 CE06291 VHA-1: VACUOLAR ATP SYNTHASE 16 KD PROTEOLIPID SUBUNIT 1 ;, mRNA sequence
D.viviparus_16_C07.ab1	2e-48	0.66	189	locus:crt-1 calreticulin precursor status:Confirmed SW:P27798 protein_id:AAD14746.1	WBGene00000802	locomotion_abnormal	gi|3687326|emb|CAA07254.1| calreticulin [Necator americanus]	gi|5041922|gb|AI723593.1|AI723593 hcgls1G7.T3 Haemonchus contortus Intestinal mRNA Haemonchus contortus cDNA clone hcgls1G7.T3 T3 similar to calreticulin (crt-1), mRNA sequence
D.viviparus_16_D01.ab1	e-162	0.83	566	locus:enol-1 status:Confirmed TR:Q6A4N1 protein_id:CAH10783.1	WBGene00011884	GRO slow_growth |EMB,LET embryonic_lethal |small |CLR clear	gi|22035897|emb|CAD43170.1| enolase [Anisakis simplex]	gi|27587831|gb|CB013095.1|CB013095 Hc_ad_50F04_SKPL Haemonchus contortus adult from David Knox Haemonchus contortus cDNA clone Hc_ad_50F04 5' similar to T21B10.2 CE03684 enolase status:Confirmed SW:Q27527, mRNA sequence
D.viviparus_16_D08.ab1	9e-39	0.67	156	locus:feh-1 status:Confirmed TR:Q8IA96 protein_id:AAN84832.2	WBGene00001410	Unclassified	No parasite hit	gi|83655965|gb|DN152920.1|DN152920 HbGPS11.10P20 Heterorhabditis bacteriophora Dauer stage cDNA Library Heterorhabditis bacteriophora cDNA, mRNA sequence
D.viviparus_16_E10.ab1	2e-30	0.33	129	status:Partially_confirmed TR:O44144 protein_id:AAB88328.1	WBGene00016638	maternal_sterile |STP sterile_progeny	No parasite hit	gi|28253792|gb|CB190400.1|CB190400 pl26b08.y1 Ancylostoma ceylanicum adult Ancylostoma ceylanicum cDNA 5' similar to TR:O44144 O44144 C44B12.5 PROTEIN. [1] ;, mRNA sequence
D.viviparus_16_E11.ab1	3e-26	0.57	115	locus:snf-6 sodium-dependent transporter status:Partially_confirmed SW:O76689 protein_id:AAC26944.4	WBGene00004905	locomotion_abnormal	No parasite hit	No parasite hit
D.viviparus_16_F04.ab1	e-125	0.73	445	status:Confirmed TR:Q9BKP1 protein_id:AAK29836.2	WBGene00018928	locomotion_abnormal |PRL paralyzed	No parasite hit	No parasite hit
D.viviparus_16_G01.ab1	5e-43	0.98	169	locus:his-14 histone H4 status:Predicted SW:P62784 protein_id:CAB05839.1	WBGene00001888	GRO slow_growth |EMB,LET embryonic_lethal	gi|1177238|emb|CAA93257.1| histone H4 [Ascaris lumbricoides]	gi|19435790|gb|BM952200.1|BM952200 rc56e02.y1 Meloidogyne hapla egg pAMP1 v1 Meloidogyne hapla cDNA 5' similar to SW:H4_CAEEL P02306 HISTONE H4. [1] ;, mRNA sequence
D.viviparus_16_G10.ab1	7e-49	0.81	188	cytochrome C status:Confirmed SW:P19974 protein_id:AAB92035.1	WBGene00017121	GRO slow_growth |EMB,LET embryonic_lethal	gi|1827479|dbj|BAA11131.1| type-1 cytochrome c [Ascaris suum]	gi|15497231|gb|BI593744.1|BI593744 As_L3_04A01_SKPL Ascaris suum (parasitic nematode) L3 stage Ascaris suum cDNA clone As_L3_04A01 5' similar to dbj|BAA11131.1| (D73391) type-1 cytochrome c - Ascaris suum, mRNA sequence
D.viviparus_16_H02.ab1	e-148	0.73	519	locus:tps-2 trehalose phosphate synthase status:Confirmed TR:O45380 protein_id:CAB07584.3	WBGene00006603	Unclassified	gi|57335620|emb|CAH18869.1| putative trehalose 6-phosphate synthase [Aphelenchus avenae]	No parasite hit
D.viviparus_16_H07.ab1	3e-22	0.28	102	locus:mrt-2 status:Confirmed TR:Q9U2I2 protein_id:CAB63359.2	WBGene00003417	spontaneous_mutation_rate_increased	No parasite hit	No parasite hit
D.viviparus_17_A08.ab1	4e-73	0.58	271	status:Confirmed TR:Q9TVH6 protein_id:CAB60328.1	WBGene00012497	EMB,LET embryonic_lethal	No parasite hit	gi|120541670|gb|EH361553.1|EH361553 NPAC-aaa15f03.g1 N.brasiliensis_EST_L3N_SL1 Nippostrongylus brasiliensis cDNA similar to ref|NP_502187.1| Small GTPase [Caenorhabditis elegans] emb|CAB60328.1| Hypothetical protein Y24F12A.2 [Caenorhabditis elegans]
D.viviparus_17_B04.ab1	4e-24	0.39	108	status:Confirmed TR:O02063 protein_id:AAB52899.1	WBGene00020661	LVA larval_arrest |PVL protruding_vulva |STP sterile_progeny	No parasite hit	No parasite hit
D.viviparus_17_C04.ab1	5e-97	0.56	350	locus:rpn-2 tRNA processing protein SEN3 status:Confirmed SW:Q18115 protein_id:AAM81116.1	WBGene00004459	EMB,LET embryonic_lethal	No parasite hit	No parasite hit
D.viviparus_17_D09.ab1	2e-92	0.82	335	status:Partially_confirmed TR:Q9N2Y1 protein_id:AAF60872.2	WBGene00022164	GRO slow_growth |LVA larval_arrest	No parasite hit	No parasite hit
D.viviparus_17_G06.ab1	2e-10	0.49	62.8	locus:ztf-10 status:Partially_confirmed TR:Q95PV6 protein_id:AAK68627.2	WBGene00044068	LET,LVL larval_lethal |EGL egg_laying_abnormal	No parasite hit	No parasite hit
D.viviparus_18_D06.ab1	4e-49	0.5	191	locus:bcat-1 twt1 like protein status:Confirmed SW:P54688 protein_id:CAA91805.1	WBGene00001149	EMB,LET embryonic_lethal |LET,LVL larval_lethal	No parasite hit	gi|28560406|gb|CB276821.1|CB276821 pk92b03.y1 Ancylostoma ceylanicum L3 Ancylostoma ceylanicum cDNA 5' similar to SW:BCAT_CAEEL P54688 BRANCHED-CHAIN AMINO ACID AMINOTRANSFERASE, CYTOSOLIC ;, mRNA sequence
D.viviparus_18_E04.ab1	3e-35	0.55	145	RNA polymerases L \/ 13 to 16 Kd subunit status:Confirmed SW:Q9XVH6 protein_id:CAB03455.1	WBGene00012187	EMB,LET embryonic_lethal |LVA larval_arrest	No parasite hit	gi|9690129|gb|BE496662.1|BE496662 Hc_d11_08H07_SKPL Haemonchus contortus d11 mixed adult from David Knox Haemonchus contortus cDNA clone Hc_d11_08H07 5' similar to pir|T26065 hypothetical protein W01G7.3 - Caenorhabditis elegans, mRNA sequence
D.viviparus_18_E06.ab1	7e-20	0.83	94.7	locus:lin-23 Transducin beta chain status:Confirmed SW:Q09990 protein_id:AAA68258.2	WBGene00003009	LON long |GRO slow_growth |EMB,LET embryonic_lethal |LET,LVL larval_lethal |locomotion_abnormal	gi|13445757|gb|AAK26376.1|AF339101_1 beta-transducin repeat-containing protein [Heterodera glycines]	No parasite hit
D.viviparus_18_E11.ab1	4e-31	0.55	131	locus:msp-76 major sperm protein (MSP1) status:Confirmed SW:P05634 protein_id:CAA92502.1	WBGene00003463	Unclassified |fat_content_increased	gi|116282366|gb|ABJ97284.1| major sperm protein [Dictyocaulus viviparus]	gi|20131084|gb|BQ098100.1|BQ098100 ph13f02.y2 Ostertagia ostertagi L3 pAMP1 v1 Ostertagia ostertagi cDNA 5' similar to TR:O14597 O14597 NON-FUNCTIONAL FOLATE BINDING PROTEIN. ;, mRNA sequence
D.viviparus_18_F01.ab1	5e-23	0.82	103	GTP-binding protein status:Confirmed SW:Q23445 protein_id:AAB52968.1	WBGene00022678	maternal_sterile	No parasite hit	gi|28185371|gb|CB176481.1|CB176481 pl22g02.y1 Ancylostoma ceylanicum adult Ancylostoma ceylanicum cDNA 5' similar to SW:SAR1_CAEEL Q23445 GTP-BINDING PROTEIN SAR1. [1] ;, mRNA sequence
D.viviparus_18_G01.ab1	2e-10	0.77	63.2	status:Confirmed SW:Q8WQG1 protein_id:AAK93840.2	WBGene00016439	GRO slow_growth |EMB,LET embryonic_lethal	No parasite hit	gi|27593258|gb|CB018522.1|CB018522 px48d03.y1 Haemonchus contortus whole worm SL2 TOPO v1 Haemonchus contortus cDNA 5' similar to SW:AR20_CAEEL Q18491 PROBABLE ARP2/3 COMPLEX 20 KD SUBUNIT ;, mRNA sequence
D.viviparus_19_A05.ab1	1e-23	0.45	107	locus:col-169 collagen status:Confirmed TR:Q86NE4 protein_id:AAO44906.1	WBGene00000742	GRO slow_growth |BMD organism_morphology_abnormal |locomotion_abnormal	gi|1236781|emb|CAA65507.1| cuticular collagen [Teladorsagia circumcincta]	No parasite hit
D.viviparus_19_B02.ab1	e-114	0.74	409	locus:emb-9 collagen status:Partially_confirmed SW:P17139 protein_id:CAE52901.2	WBGene00001263	GRO slow_growth	gi|159649|gb|AAA18014.1| putative	gi|6445924|gb|AW179887.1|AW179887 SWYD25CAU05A07SK Brugia malayi young adult day 25 cDNA (SAW99MLW-BmYD25) Brugia malayi cDNA clone SWYD25CAU05A07 5', mRNA sequence
D.viviparus_19_B07.ab1	3e-86	0.56	315	locus:mlt-9 status:Confirmed TR:Q9U3K4 protein_id:CAB54203.1	WBGene00008605	SCK sick |MLT molt_defect |locomotion_abnormal	No parasite hit	No parasite hit
D.viviparus_19_D05.ab1	e-156	0.78	546	locus:hsp-3 heat shock protein status:Confirmed SW:P27420 protein_id:AAB52671.1	WBGene00002007	LVA larval_arrest |DPY dumpy	gi|23306676|gb|AAN15207.1| heat shock protein 70-C [Panagrellus redivivus]	gi|28185042|gb|CB176152.1|CB176152 pl18f01.y3 Ancylostoma ceylanicum adult Ancylostoma ceylanicum cDNA 5' similar to WP:CE08177 C15H9.6 locus:hsp-3 heat shock protein ;, mRNA sequence
D.viviparus_19_D06.ab1	4e-06	0.39	48.5	locus:hsp-3 heat shock protein status:Confirmed SW:P27420 protein_id:AAB52671.1	WBGene00002007	LVA larval_arrest |DPY dumpy	gi|23306676|gb|AAN15207.1| heat shock protein 70-C [Panagrellus redivivus]	gi|15764505|gb|BI742703.1|BI742703 kx34c01.y1 Parastrongyloides trichosuri IL pAMP1 v1 Chiapelli McCarter Parastrongyloides trichosuri cDNA 5' similar to SW:HS7C_CAEBR P19208 HEAT SHOCK 70 KD PROTEIN C PRECURSOR ;, mRNA sequence
D.viviparus_19_E06.ab1	5e-23	0.3	105	locus:lin-14 embryonic nuclear protein lin-14 form B2 status:Partially_confirmed SW:Q21446 protein_id:CAA91484.1	WBGene00003003	SCK sick |small	gi|6970209|gb|AAF34229.1| LIN-14 protein [Caenorhabditis vulgaris]	No parasite hit
D.viviparus_19_E10.ab1	5e-61	0.44	231	locus:asp-2 status:Confirmed TR:Q86NE0 protein_id:AAO25990.1	WBGene00000215	CED cell_death_abnormal	gi|1322391|emb|CAA96571.1| parasite pepsinogen [Haemonchus contortus]	No parasite hit
D.viviparus_19_E11.ab1	6e-34	0.48	140	locus:chn-1 status:Confirmed TR:Q9BMU2 protein_id:AAB53012.2	WBGene00000500	LET,LVL larval_lethal	No parasite hit	No parasite hit
D.viviparus_19_E12.ab1	2e-63	0.87	239	locus:msp-76 major sperm protein (MSP1) status:Confirmed SW:P05634 protein_id:CAA92502.1	WBGene00003463	Unclassified |fat_content_increased	gi|116282366|gb|ABJ97284.1| major sperm protein [Dictyocaulus viviparus]	gi|21391259|gb|BQ529369.1|BQ529369 Nb_ADGR_08B07_T7 Nippostrongylus brasiliensis adult (full length enriched) Nippostrongylus brasiliensis cDNA clone Nb_ADGR_08B07 5' similar to ZK1251.6 CE03853 locus:msp-76 major sperm protein (MSP1), mRNA sequence
D.viviparus_19_F04.ab1	2e-11	0.59	66.2	locus:coh-1 S. pombe double-strand-break repair protein, RAD21 status:Partially_confirmed TR:Q21306 protein_id:AAA79748.1	WBGene00000591	EMB,LET embryonic_lethal |HIM high_incidence_male_progeny	No parasite hit	No parasite hit
D.viviparus_19_G01.ab1	4e-29	0.55	125	locus:ssp-11 status:Confirmed SW:Q23058 protein_id:AAB04599.1	WBGene00006040	Unclassified |fat_content_increased	gi|33114624|gb|AAP94885.1| MFP1-beta [Ascaris suum]	gi|23377991|gb|BU665805.1|BU665805 Hc_ad_32A03_SKPL Haemonchus contortus adult from David Knox Haemonchus contortus cDNA clone Hc_ad_32A03 5' similar to Similar to T28H11.6 CE09149 locus:ssp-11 status:Confirmed TR:Q23058, mRNA sequence
D.viviparus_19_G09.ab1	6e-10	0.39	60.5	locus:asp-5 protease status:Confirmed TR:O01532 protein_id:AAC47991.1	WBGene00000218	CED cell_death_abnormal	gi|15591976|emb|CAC69692.1| unnamed protein product [Necator americanus]	No parasite hit
D.viviparus_19_G11.ab1	e-117	0.78	419	locus:pdi-3 protein disulphide isomerase ER-60 precursor like status:Confirmed TR:O17908 protein_id:CAB07480.1	WBGene00003964	small	gi|113895895|gb|AAY33777.2| putative protein disulfide isomerase 1 [Dictyocaulus viviparus]	gi|28184113|gb|CB175223.1|CB175223 pk81d07.y1 Ancylostoma ceylanicum L3 Ancylostoma ceylanicum cDNA 5' similar to TR:O17908 O17908 H06O01.1 PROTEIN. [1] ;, mRNA sequence
D.viviparus_19_G12.ab1	5e-13	0.39	72	locus:pdi-3 protein disulphide isomerase ER-60 precursor like status:Confirmed TR:O17908 protein_id:CAB07480.1	WBGene00003964	small	gi|113895895|gb|AAY33777.2| putative protein disulfide isomerase 1 [Dictyocaulus viviparus]	No parasite hit
D.viviparus_19_H11.ab1	1e-83	0.6	306	locus:npp-20 status:Confirmed TR:Q9N4A7 protein_id:AAF36082.1	WBGene00003806	GRO slow_growth |EMB,LET embryonic_lethal |LET,LVL larval_lethal |locomotion_abnormal |STP sterile_progeny	No parasite hit	gi|28185310|gb|CB176420.1|CB176420 pl22a04.y1 Ancylostoma ceylanicum adult Ancylostoma ceylanicum cDNA 5' similar to WP:CE25614 Y77E11A.13A ;, mRNA sequence
D.viviparus_19_H12.ab1	3e-38	0.76	154	locus:his-35 histone H2A status:Confirmed TR:Q27485 protein_id:CAA94747.1	WBGene00001909	EMB,LET embryonic_lethal |EMB nuclear_morphology_alteration_early_emb	No parasite hit	gi|40306157|gb|CK350544.1|CK350544 hggfha26B06 Gland Cell LD PCR cDNA Library Heterodera glycines cDNA, mRNA sequence
D.viviparus_20_A08.ab1	5e-18	0.44	88.2	locus:ssp-11 status:Confirmed SW:Q23058 protein_id:AAB04599.1	WBGene00006040	Unclassified |fat_content_increased	gi|33114622|gb|AAP94884.1| MFP1-alpha [Ascaris suum]	gi|121410366|gb|EB763501.1|EB763501 M21 Ascaris suum male and female cDNA libraries Ascaris suum cDNA, mRNA sequence
D.viviparus_20_A10.ab1	e-103	0.72	369	locus:apd-3 status:Partially_confirmed TR:Q95X88 protein_id:AAK73904.1	WBGene00000162	EMB,LET embryonic_lethal |LVA larval_arrest |DPY dumpy	No parasite hit	gi|121410366|gb|EB763501.1|EB763501 M21 Ascaris suum male and female cDNA libraries Ascaris suum cDNA, mRNA sequence
D.viviparus_20_B11.ab1	1e-81	0.61	299	locus:tag-242 status:Confirmed TR:Q17949 protein_id:CAA90105.1	WBGene00007555	SCK sick |EMB,LET embryonic_lethal |small	No parasite hit	No parasite hit
D.viviparus_20_C04.ab1	2e-78	0.46	289	status:Partially_confirmed TR:O18167 protein_id:CAB04900.2	WBGene00012234	GRO slow_growth |EMB,LET embryonic_lethal |BMD organism_morphology_abnormal |locomotion_abnormal |EMB late_embryonic_lethal_emb	No parasite hit	gi|121410366|gb|EB763501.1|EB763501 M21 Ascaris suum male and female cDNA libraries Ascaris suum cDNA, mRNA sequence
D.viviparus_20_E10.ab1	5e-71	0.52	263	locus:rme-2 LDL-like receptor status:Confirmed TR:O44191 protein_id:AAB88554.3	WBGene00004374	EMB,LET embryonic_lethal |maternal_sterile	No parasite hit	gi|121410366|gb|EB763501.1|EB763501 M21 Ascaris suum male and female cDNA libraries Ascaris suum cDNA, mRNA sequence
D.viviparus_20_F06.ab1	2e-41	0.61	166	locus:rsp-3 splicing factor status:Confirmed SW:Q9NEW6 protein_id:CAC35847.2	WBGene00004700	EMB,LET embryonic_lethal	No parasite hit	gi|120540627|gb|EH360510.1|EH360510 NPAC-aaa11h07.g1 N.brasiliensis_EST_L3N_SL1 Nippostrongylus brasiliensis cDNA similar to ref|NP_499649.2| Serine/arginine rich splicing factor SF2, substrate of the SR protein kinase SPK-1 (28.7 kD) [Caenorhabditis
D.viviparus_20_F12.ab1	8e-94	0.97	340	locus:rho-1 p21 ras-related rho (RhoA) status:Confirmed SW:Q22038 protein_id:CAB63379.1	WBGene00004357	locomotion_abnormal |maternal_sterile	gi|5882244|gb|AAD55261.1| GTP-binding protein [Wuchereria bancrofti]	gi|91851826|gb|EB390781.1|EB390781 NPAC-aaa08b07.g2 N.brasiliensis_EST_L3N_SL1 Nippostrongylus brasiliensis cDNA similar to ref|NP_502959.1| Small GTP-binding protein RHO 1, guanine nucleotide regulatory protein with predicted prenylation domain (21.6
D.viviparus_20_G01.ab1	3e-47	0.48	184	status:Predicted TR:Q18477 protein_id:CAA94910.2	WBGene00007953	spontaneous_mutation_rate_increased	No parasite hit	gi|24330032|gb|CA033113.1|CA033113 pj67g10.y1 Ancylostoma ceylanicum L3 Ancylostoma ceylanicum cDNA 5' similar to TR:Q9VC26 Q9VC26 CG10899 PROTEIN. ;, mRNA sequence
D.viviparus_20_G07.ab1	3e-21	0.28	98.6	Ubiquitin family status:Confirmed TR:Q20899 protein_id:CAA83606.1	WBGene00010155	Unclassified |fat_content_increased	No parasite hit	No parasite hit
D.viviparus_20_H03.ab1	1e-59	0.47	226	status:Partially_confirmed TR:Q9N3Q9 protein_id:AAF60680.2	WBGene00021660	LVA larval_arrest	No parasite hit	gi|121410366|gb|EB763501.1|EB763501 M21 Ascaris suum male and female cDNA libraries Ascaris suum cDNA, mRNA sequence
D.viviparus_20_H04.ab1	8e-83	0.56	303	locus:gska-3 serine\/threonine kinase status:Confirmed TR:Q93344 protein_id:CAB02275.1	WBGene00007977	RIC aldicarb_resistant	gi|6003675|gb|AAF00539.1|AF187690_1 kinase JNK-1 [Ancylostoma caninum]	gi|121410366|gb|EB763501.1|EB763501 M21 Ascaris suum male and female cDNA libraries Ascaris suum cDNA, mRNA sequence
D.viviparus_21_D11.ab1	e-105	0.72	377	Pyruvate kinase status:Confirmed TR:Q3S1I8 protein_id:CAJ30227.1	WBGene00009126	EMB,LET embryonic_lethal	No parasite hit	gi|28184664|gb|CB175774.1|CB175774 pk76f09.y1 Ancylostoma ceylanicum L3 Ancylostoma ceylanicum cDNA 5' similar to TR:O17836 O17836 PYRUVATE KINASE ;, mRNA sequence
D.viviparus_21_E06.ab1	1e-06	0.56	48.5	status:Confirmed TR:Q4W4Y5 protein_id:AAY44015.1	WBGene00017098	MLT molt_defect	No parasite hit	gi|121410366|gb|EB763501.1|EB763501 M21 Ascaris suum male and female cDNA libraries Ascaris suum cDNA, mRNA sequence
D.viviparus_22_A07.ab1	7e-07	0.3	51.2	locus:qua-1 hedgehog-like protein status:Partially_confirmed TR:Q21535 protein_id:CAA91313.2	WBGene00004264	MLT molt_defect |locomotion_abnormal |CLR clear	No parasite hit	No parasite hit
D.viviparus_22_A10.ab1	5e-18	0.51	87.4	locus:msp-33 major sperm protein status:Confirmed SW:P53019 protein_id:AAA83165.1	WBGene00003431	Unclassified |fat_content_increased	gi|116282366|gb|ABJ97284.1| major sperm protein [Dictyocaulus viviparus]	gi|24559492|gb|CA341396.1|CA341396 pk17b01.x1 Ancylostoma ceylanicum adult Ancylostoma ceylanicum cDNA 3' similar to SW:MSP2_ONCVO P13263 MAJOR SPERM PROTEIN 2 ;, mRNA sequence
D.viviparus_22_C01.ab1	1e-18	0.38	90.1	status:Confirmed TR:O44145 protein_id:AAB88324.2	WBGene00016636	EMB,LET embryonic_lethal	No parasite hit	gi|121410366|gb|EB763501.1|EB763501 M21 Ascaris suum male and female cDNA libraries Ascaris suum cDNA, mRNA sequence
D.viviparus_22_D03.ab1	1e-64	0.51	243	locus:lfi-1 status:Partially_confirmed TR:Q45EJ8 protein_id:AAZ32792.1	WBGene00022500	Unclassified	gi|3068590|gb|AAC38995.1| PUMA1 [Parascaris univalens]	gi|121410366|gb|EB763501.1|EB763501 M21 Ascaris suum male and female cDNA libraries Ascaris suum cDNA, mRNA sequence
D.viviparus_22_F11.ab1	4e-36	0.76	147	locus:rsp-3 splicing factor status:Confirmed SW:Q9NEW6 protein_id:CAC35847.2	WBGene00004700	EMB,LET embryonic_lethal	No parasite hit	gi|121410366|gb|EB763501.1|EB763501 M21 Ascaris suum male and female cDNA libraries Ascaris suum cDNA, mRNA sequence
D.viviparus_22_G07.ab1	2e-08	0.47	55.5	locus:sqt-3 collagen status:Confirmed	WBGene00005018	LET,LVL larval_lethal |DPY dumpy	gi|1184072|gb|AAC47437.1| COL-1	gi|2315052|gb|AA547851.1|AA547851 MB3D6V1H03T3 Brugia malayi day 6 post-infection third stage larvae SAW96MLW-BmL3d6 Brugia malayi cDNA clone 3D6V1H03 5', mRNA sequence
D.viviparus_22_G12.ab1	5e-59	0.62	224	status:Confirmed TR:O44825 protein_id:AAK31541.1	WBGene00019209	GRO slow_growth	No parasite hit	gi|121410366|gb|EB763501.1|EB763501 M21 Ascaris suum male and female cDNA libraries Ascaris suum cDNA, mRNA sequence
D.viviparus_22_H09.ab1	1e-20	0.58	95.5	status:Confirmed TR:Q6BET1 protein_id:CAH04733.1	WBGene00008780	EMB,LET embryonic_lethal	gi|4583627|emb|CAB40412.1| hexokinase [Haemonchus contortus]	gi|121410366|gb|EB763501.1|EB763501 M21 Ascaris suum male and female cDNA libraries Ascaris suum cDNA, mRNA sequence
D.viviparus_23_D02.ab1	2e-07	0.47	53.1	locus:col-92 status:Confirmed TR:Q9XVG3 protein_id:CAB03474.1	WBGene00000667	Unclassified |fat_content_increased	No parasite hit	gi|14286424|gb|BG891814.1|BG891814 Oo_L4_03H03_SKPL Ostertagia ostertagi L4 Ostertagia ostertagi cDNA clone Oo_L4_03H03 5' similar to pir|T21939 hypothetical protein F38A3.2 - Caenorhabditis elegans, mRNA sequence
D.viviparus_23_F05.ab1	2e-82	0.65	302	NADH-ubiquinone dehydrogenase 24 KD subunit status:Confirmed SW:Q20719 protein_id:CAB01203.1	WBGene00009992	EMB,LET embryonic_lethal |LVA larval_arrest |Unclassified	No parasite hit	gi|19379811|gb|BM897023.1|BM897023 ph55c05.y1 Ostertagia ostertagi L4 pAMP1 v1 Ostertagia ostertagi cDNA 5' similar to SW:NUHM_CAEEL Q20719 NADH-UBIQUINONE OXIDOREDUCTASE 24 KDA SUBUNIT PRECURSOR ;, mRNA sequence
D.viviparus_23_F06.ab1	7e-23	0.51	104	locus:ssp-10 major sperm protein status:Confirmed SW:Q21289 protein_id:CAA94274.1	WBGene00006039	SCK sick |small |STP sterile_progeny	gi|33114622|gb|AAP94884.1| MFP1-alpha [Ascaris suum]	gi|121410366|gb|EB763501.1|EB763501 M21 Ascaris suum male and female cDNA libraries Ascaris suum cDNA, mRNA sequence
D.viviparus_24_A01.ab1	2e-09	0.44	59.3	locus:msp-33 major sperm protein status:Confirmed SW:P53019 protein_id:AAA83165.1	WBGene00003431	Unclassified |fat_content_increased	gi|116282366|gb|ABJ97284.1| major sperm protein [Dictyocaulus viviparus]	No parasite hit
D.viviparus_24_A02.ab1	6e-73	0.81	270	status:Partially_confirmed TR:Q9N6M0 protein_id:CAB76738.1	WBGene00012230	EMB,LET embryonic_lethal	No parasite hit	gi|46983765|gb|CN573077.1|CN573077 rc12h08.x1 Meloidogyne hapla egg pAMP1 v1 Meloidogyne hapla cDNA 3' similar to WP:CE20137 W03H9.4 ;, mRNA sequence
D.viviparus_24_A08.ab1	2e-66	0.54	249	status:Confirmed SW:P52057 protein_id:AAA79348.1	WBGene00017286	EMB,LET embryonic_lethal	No parasite hit	gi|121410366|gb|EB763501.1|EB763501 M21 Ascaris suum male and female cDNA libraries Ascaris suum cDNA, mRNA sequence
D.viviparus_24_B03.ab1	5e-97	0.68	350	ATP binding transport protein status:Partially_confirmed TR:P90746 protein_id:CAB05682.3	WBGene00007513	DPY dumpy	gi|3057042|gb|AAC38987.1| P-glycoprotein [Haemonchus contortus]	gi|121410366|gb|EB763501.1|EB763501 M21 Ascaris suum male and female cDNA libraries Ascaris suum cDNA, mRNA sequence
D.viviparus_24_B10.ab1	7e-31	0.47	131	status:Confirmed SW:O76387 protein_id:AAC19215.1	WBGene00016062	GRO slow_growth |CLR clear |PCH patchy_coloration	No parasite hit	gi|28253714|gb|CB190322.1|CB190322 pl25b11.y1 Ancylostoma ceylanicum adult Ancylostoma ceylanicum cDNA 5' similar to SW:Y248_CAEEL O76387 HYPOTHETICAL 33.7 KDA PROTEIN C24G6.8 IN CHROMOSOME V. [1] ;, mRNA sequence
D.viviparus_24_C02.ab1	5e-07	0.68	50.4	Probable RNA binding protein status:Confirmed TR:Q18265 protein_id:AAC46657.2	WBGene00016173	EMB,LET embryonic_lethal	No parasite hit	gi|83655823|gb|DN152778.1|DN152778 HbGPS11.14L01 Heterorhabditis bacteriophora Dauer stage cDNA Library Heterorhabditis bacteriophora cDNA, mRNA sequence
D.viviparus_24_C03.ab1	1e-68	0.51	256	status:Partially_confirmed TR:Q95XZ6 protein_id:AAK39328.2	WBGene00021546	CLR clear |PCH patchy_coloration	No parasite hit	gi|121410366|gb|EB763501.1|EB763501 M21 Ascaris suum male and female cDNA libraries Ascaris suum cDNA, mRNA sequence
D.viviparus_24_C09.ab1	2e-37	0.49	152	locus:imb-5 importin beta, nuclear transport factor status:Partially_confirmed TR:Q965V4 protein_id:AAK84610.1	WBGene00002079	EMB,LET embryonic_lethal |EMB pronuclear_envelope_abnormal_early_emb	No parasite hit	No parasite hit
D.viviparus_24_G01.ab1	8e-35	0.34	144	cysteine protease status:Partially_confirmed TR:Q20950 protein_id:CAB00098.1	WBGene00010204	EMB,LET embryonic_lethal	gi|76576339|gb|ABA53863.1| cathepsin B-like cysteine protease 1 [Parelaphostrongylus tenuis]	No parasite hit
D.viviparus_24_H07.ab1	5e-07	0.3	50.1	status:Confirmed TR:Q94054 protein_id:CAB03363.1	WBGene00011749	GRO slow_growth |SLU sluggish	gi|33114624|gb|AAP94885.1| MFP1-beta [Ascaris suum]	No parasite hit
D.viviparus_25_A02.ab1	5e-75	0.64	277	status:Partially_confirmed TR:Q86DC4 protein_id:AAP31432.1	WBGene00020115	DPY dumpy	No parasite hit	No parasite hit
D.viviparus_25_B03.ab1	2e-21	0.7	99.4	EF hand domains status:Partially_confirmed TR:Q20796 protein_id:CAA96655.1	WBGene00010075	EMB,LET embryonic_lethal	No parasite hit	No parasite hit
D.viviparus_25_B06.ab1	2e-47	0.87	185	locus:his-35 histone H2A status:Confirmed TR:Q27485 protein_id:CAA94747.1	WBGene00001909	EMB,LET embryonic_lethal |EMB nuclear_morphology_alteration_early_emb	No parasite hit	gi|27541373|gb|CA996502.1|CA996502 rg41d12.y1 Meloidogyne hapla J2 SL1 TOPO v1 Meloidogyne hapla cDNA 5' similar to SW:H2A_CAEEL P09588 HISTONE H2A. [16] TR:Q27485 WP:CE04501 WP:CE05477 WP:CE04501 WP:CE04501 WP:CE04501 WP:CE04501 WP:CE04501 WP:CE04501
D.viviparus_25_D08.ab1	3e-90	0.68	328	locus:cpl-1 cathepsin-like protease status:Confirmed TR:O45734 protein_id:CAB07275.1	WBGene00000776	GRO slow_growth |EMB,LET embryonic_lethal	gi|21483188|gb|AAK77918.1| cathepsin L 1 [Dictyocaulus viviparus]	gi|10819121|gb|BF060211.1|BF060211 Hc_d11_12E10_SKPL Haemonchus contortus d11 mixed adult from David Knox Haemonchus contortus cDNA clone Hc_d11_12E10 5' similar to pir|T24387 hypothetical protein T03E6.7 - Caenorhabditis elegans, mRNA sequence
D.viviparus_25_E09.ab1	1e-54	0.4	209	locus:nmy-2 myosin heavy chain status:Confirmed TR:Q19658 protein_id:CAA99931.2	WBGene00003777	EMB,LET embryonic_lethal |maternal_sterile |STP sterile_progeny	No parasite hit	gi|121410366|gb|EB763501.1|EB763501 M21 Ascaris suum male and female cDNA libraries Ascaris suum cDNA, mRNA sequence
D.viviparus_25_E10.ab1	1e-59	0.52	226	locus:nhr-85 Ligand-binding domain of nuclear hormone receptors status:Confirmed SW:Q9XUK7 protein_id:CAC14397.1	WBGene00003675	EGL_D egg_laying_defective	gi|118776358|gb|ABL14196.1| nuclear receptor-like protein [Trichinella spiralis]	gi|121410366|gb|EB763501.1|EB763501 M21 Ascaris suum male and female cDNA libraries Ascaris suum cDNA, mRNA sequence
D.viviparus_25_F04.ab1	1e-22	0.69	102	locus:vbp-1 Human VHL binding protein like status:Confirmed SW:O18054 protein_id:CAB04707.1	WBGene00006889	EMB,LET embryonic_lethal |EMB pronuclear_migration_abnormal_early_emb	No parasite hit	gi|120540011|gb|EH359894.1|EH359894 NPAA-aaa30a12.g1 N.brasiliensis_EST_L3A_SL1 Nippostrongylus brasiliensis cDNA similar to ref|NP_493228.1| Hippel-Lindau binding protein like (20.9 kD) [Caenorhabditis elegans] sp|O18054|PFD3_CAEEL Probable prefoldin
D.viviparus_25_F11.ab1	3e-18	0.62	89.4	locus:tbx-9 Brachyury status:Confirmed SW:Q22289 protein_id:CAA82575.2	WBGene00006546	BMD organism_morphology_abnormal	No parasite hit	No parasite hit
D.viviparus_25_H06.ab1	4e-83	0.75	304	locus:ard-1 short-chain alcohol dehydrogenase status:Confirmed TR:Q19102 protein_id:CAA92764.1	WBGene00000181	LVA larval_arrest |SLU sluggish	No parasite hit	gi|27595681|gb|CB020945.1|CB020945 px92g09.y1 Haemonchus contortus intestine SL2 TOPO v1 Haemonchus contortus cDNA 5' similar to TR:Q19102 Q19102 PROBABLE 3-HYDROXYACYL-COA DEHYDROGENASE F01G4.2 TYPE II ;, mRNA sequence
D.viviparus_26_B06.ab1	2e-43	0.67	172	locus:msp-38 major sperm protein MSP-38 status:Confirmed SW:P53020 protein_id:CAA93089.1	WBGene00003434	Unclassified |fat_content_increased	gi|116282366|gb|ABJ97284.1| major sperm protein [Dictyocaulus viviparus]	gi|24559492|gb|CA341396.1|CA341396 pk17b01.x1 Ancylostoma ceylanicum adult Ancylostoma ceylanicum cDNA 3' similar to SW:MSP2_ONCVO P13263 MAJOR SPERM PROTEIN 2 ;, mRNA sequence
D.viviparus_26_C09.ab1	6e-45	0.91	177	locus:arx-6 status:Partially_confirmed SW:P58798 protein_id:AAK93841.1	WBGene00000204	EMB,LET embryonic_lethal	No parasite hit	gi|19380670|gb|BM897882.1|BM897882 ph44d06.y1 Ostertagia ostertagi L4 pAMP1 v1 Ostertagia ostertagi cDNA 5' similar to SW:AR20_CAEEL Q18491 PROBABLE ARP2/3 COMPLEX 20 KD SUBUNIT ;, mRNA sequence
D.viviparus_26_D04.ab1	2e-12	0.36	69.7	status:Predicted TR:Q19879 protein_id:CAA94603.2	WBGene00009217	GRO slow_growth	No parasite hit	No parasite hit
D.viviparus_26_E01.ab1	3e-10	0.44	61.6	status:Predicted TR:Q27317 protein_id:CAA92603.1	WBGene00009684	Unclassified |fat_content_increased	No parasite hit	gi|40304060|gb|CK348447.1|CK348447 hggfhaR3G06 Gland Cell LD PCR cDNA Library Heterodera glycines cDNA, mRNA sequence
D.viviparus_27_A09.ab1	2e-77	0.49	285	status:Partially_confirmed TR:Q17784 protein_id:CAA90093.1	WBGene00007412	EMB,LET embryonic_lethal	gi|85363132|gb|ABC69944.1| STIP [Brugia malayi]	gi|121410366|gb|EB763501.1|EB763501 M21 Ascaris suum male and female cDNA libraries Ascaris suum cDNA, mRNA sequence
D.viviparus_27_B06.ab1	4e-39	0.47	158	status:Confirmed SW:P41847 protein_id:AAA19060.1	WBGene00020604	GRO slow_growth |EMB,LET embryonic_lethal	No parasite hit	gi|121410366|gb|EB763501.1|EB763501 M21 Ascaris suum male and female cDNA libraries Ascaris suum cDNA, mRNA sequence
D.viviparus_27_B08.ab1	7e-14	0.29	73.9	status:Partially_confirmed TR:O62277 protein_id:CAB04526.1	WBGene00010266	GRO slow_growth |SCK sick |CLR clear	No parasite hit	gi|21265417|gb|BQ457672.1|BQ457672 ph81c02.y1 Ostertagia ostertagi L4 SL1 TOPO v1 Ostertagia ostertagi cDNA similar to TR:Q44068 Q44068 ALPHA-HEMOLYSIN. ;, mRNA sequence
D.viviparus_27_C10.ab1	2e-09	0.39	59.7	status:Partially_confirmed TR:Q95QL6 protein_id:AAL08032.1	WBGene00017360	EMB,LET embryonic_lethal	No parasite hit	gi|121410366|gb|EB763501.1|EB763501 M21 Ascaris suum male and female cDNA libraries Ascaris suum cDNA, mRNA sequence
D.viviparus_27_C11.ab1	1e-70	0.51	263	status:Confirmed TR:Q8I7G8 protein_id:AAO12447.1	WBGene00017816	EMB,LET embryonic_lethal	No parasite hit	gi|120540830|gb|EH360713.1|EH360713 NPAA-aaa35h01.g1 N.brasiliensis_EST_L3A_SL1 Nippostrongylus brasiliensis cDNA similar to ref|NP_740869.1| Heterogeneous nuclear ribonucleoprotein (42.2 kD) [Caenorhabditis elegans] pir|T30168 hypothetical protein F2
D.viviparus_27_E09.ab1	e-133	0.69	472	status:Partially_confirmed SW:Q20762 protein_id:CAB00863.2	WBGene00010047	GRO slow_growth	No parasite hit	No parasite hit
D.viviparus_27_H11.ab1	2e-97	0.55	352	locus:frm-8 status:Partially_confirmed TR:Q8ITW4 protein_id:AAN63403.1	WBGene00001494	RIC aldicarb_resistant	No parasite hit	gi|121410366|gb|EB763501.1|EB763501 M21 Ascaris suum male and female cDNA libraries Ascaris suum cDNA, mRNA sequence
D.viviparus_28_A05.ab1	2e-85	0.61	312	locus:gln-2 Glutamine synthetase status:Confirmed SW:P34497 protein_id:CAA82655.1	WBGene00001603	EMB,LET embryonic_lethal	No parasite hit	gi|121410366|gb|EB763501.1|EB763501 M21 Ascaris suum male and female cDNA libraries Ascaris suum cDNA, mRNA sequence
D.viviparus_28_A08.ab1	4e-96	0.89	347	locus:rps-2 status:Confirmed SW:P51403 protein_id:AAF99899.1	WBGene00004471	maternal_sterile	No parasite hit	gi|115342142|gb|EG025395.1|EG025395 HTAB-aaa22b10.b1 Heterorhabditis_bacteriophora_HTAB2_EST Heterorhabditis bacteriophora cDNA similar to ref|NP_501322.1| Ribosomal Protein, Small subunit RPS-2 (29.0 kD) (rps-2) [Caenorhabditis elegans] sp|P51403|RS2
D.viviparus_28_A12.ab1	5e-24	0.47	108	status:Partially_confirmed TR:O17237 protein_id:AAB71008.3	WBGene00019615	RIC aldicarb_resistant	No parasite hit	No parasite hit
D.viviparus_28_B02.ab1	2e-23	0.43	105	locus:msp-76 major sperm protein (MSP1) status:Confirmed SW:P05634 protein_id:CAA92502.1	WBGene00003463	Unclassified |fat_content_increased	gi|116282366|gb|ABJ97284.1| major sperm protein [Dictyocaulus viviparus]	No parasite hit
D.viviparus_28_C12.ab1	6e-16	0.3	81.3	locus:rga-2 RhoGAP domain status:Partially_confirmed TR:Q9XW53 protein_id:CAA22138.1	WBGene00013135	EMB,LET embryonic_lethal	No parasite hit	No parasite hit
D.viviparus_28_D07.ab1	5e-23	0.51	104	locus:ssp-10 major sperm protein status:Confirmed SW:Q21289 protein_id:CAA94274.1	WBGene00006039	SCK sick |small |STP sterile_progeny	gi|33114622|gb|AAP94884.1| MFP1-alpha [Ascaris suum]	gi|121410366|gb|EB763501.1|EB763501 M21 Ascaris suum male and female cDNA libraries Ascaris suum cDNA, mRNA sequence
D.viviparus_28_D10.ab1	2e-42	0.44	169	locus:eif-3.C status:Confirmed SW:O02328 protein_id:CAB03403.1	WBGene00001226	EMB egg_osmotic_integrity_abnormal_early_emb |maternal_sterile	No parasite hit	gi|28559590|gb|CB276005.1|CB276005 pl06d08.y1 Ancylostoma ceylanicum L3 Ancylostoma ceylanicum cDNA 5' similar to SW:IF38_CAEEL O02328 PROBABLE EUKARYOTIC TRANSLATION INITIATION FACTOR 3 SUBUNIT 8 ;, mRNA sequence
D.viviparus_28_D11.ab1	2e-08	0.27	56.2	status:Partially_confirmed TR:O17838 protein_id:CAB02986.1	WBGene00009127	EMB,LET embryonic_lethal	No parasite hit	No parasite hit
D.viviparus_28_F10.ab1	8e-19	0.67	88.2	locus:egr-1 status:Partially_confirmed TR:Q86S28 protein_id:AAO25984.1	WBGene00001219	EGL egg_laying_abnormal	No parasite hit	No parasite hit
D.viviparus_28_F12.ab1	2e-38	0.61	155	locus:msp-33 major sperm protein status:Confirmed SW:P53019 protein_id:AAA83165.1	WBGene00003431	Unclassified |fat_content_increased	gi|116282366|gb|ABJ97284.1| major sperm protein [Dictyocaulus viviparus]	No parasite hit
D.viviparus_28_G04.ab1	1e-43	0.58	172	locus:flp-1 status:Confirmed TR:Q7JKL0 protein_id:CAD56243.1	WBGene00001444	RIC aldicarb_resistant	gi|27657932|gb|AAO18224.1| FMRFamide-like prepropeptide [Oesophagostomum dentatum]	gi|28184158|gb|CB175268.1|CB175268 pk81h06.y1 Ancylostoma ceylanicum L3 Ancylostoma ceylanicum cDNA 5' similar to TR:Q23805 Q23805 CV-FLP-1A. [1] ;, mRNA sequence
D.viviparus_28_G05.ab1	5e-32	0.98	134	locus:ubq-1 status:Confirmed	WBGene00006727	EMB,LET embryonic_lethal	gi|19698785|gb|AAL91103.1| ubiquitin [Acanthocheilonema viteae]	gi|24772975|gb|CA408143.1|CA408143 pk09d04.x1 Ancylostoma ceylanicum adult Ancylostoma ceylanicum cDNA 3' similar to TR:Q17000 Q17000 POLYUBIQUITIN. ;, mRNA sequence
D.viviparus_28_G10.ab1	7e-28	0.51	120	locus:hsp-16.49 heat shock protein HSP16-48 status:Predicted SW:P02513 protein_id:AAB04841.1	WBGene00002020	AGE life_span_abnormal	gi|33413599|gb|AAN05752.1| heat shock protein 20 [Haemonchus contortus]	gi|21265735|gb|BQ457971.1|BQ457971 ph85a12.y1 Ostertagia ostertagi L4 SL1 TOPO v1 Ostertagia ostertagi cDNA similar to SW:HS20_NIPBR Q07160 HEAT SHOCK PROTEIN HOMOLOG ;, mRNA sequence
D.viviparus_28_H03.ab1	2e-67	0.5	252	locus:tsn-1 human 100 kDa activator protein status:Partially_confirmed TR:Q19328 protein_id:AAA81130.1	WBGene00006626	GRO slow_growth	No parasite hit	gi|121410366|gb|EB763501.1|EB763501 M21 Ascaris suum male and female cDNA libraries Ascaris suum cDNA, mRNA sequence
D.viviparus_28_H07.ab1	2e-31	0.87	132	locus:smo-1 status:Confirmed SW:P55853 protein_id:AAK18969.1	WBGene00004888	EMB,LET embryonic_lethal |PVL protruding_vulva |EMB late_embryonic_lethal_emb	No parasite hit	gi|21653473|gb|BQ626295.1|BQ626295 ph96a11.y1 Ostertagia ostertagi L3 SL1 TOPO v2 Ostertagia ostertagi cDNA 5' similar to SW:SMT3_CAEEL P55853 UBIQUITIN-LIKE PROTEIN SMT3. [1] ;, mRNA sequence
D.viviparus_29_A10.ab1	3e-18	0.75	87.4	status:Confirmed TR:Q965Q1 protein_id:AAK84584.1	WBGene00021248	EMB,LET embryonic_lethal	No parasite hit	gi|27925581|gb|CB099774.1|CB099774 py16g11.y1 Haemonchus contortus whole worm pAMP1 v1 Haemonchus contortus cDNA 5' similar to SW:CH10_MOUSE Q64433 10 KD HEAT SHOCK PROTEIN, MITOCHONDRIAL ;contains element TAR1 repetitive element ;, mRNA sequence
D.viviparus_29_B05.ab1	2e-40	0.64	162	status:Partially_confirmed TR:Q95QS5 protein_id:AAK84502.1	WBGene00016384	locomotion_abnormal |CLR clear	No parasite hit	gi|8322494|gb|BE029033.1|BE029033 kp24a06.y1 TBN95TM-SSFH Strongyloides stercoralis cDNA 5' similar to WP:C33H5.18 CE04161 CDP-DIACYLGLYCEROL SYNTHASE ;, mRNA sequence
D.viviparus_29_C01.ab1	3e-49	0.65	191	pyruvate dehydrogenase status:Confirmed SW:O44451 protein_id:AAB92024.2	WBGene00015413	GRO slow_growth |EMB,LET embryonic_lethal	gi|2338700|gb|AAC38844.1| pyruvate dehydrogenase testis-specific beta subunit [Ascaris suum]	gi|121410366|gb|EB763501.1|EB763501 M21 Ascaris suum male and female cDNA libraries Ascaris suum cDNA, mRNA sequence
D.viviparus_29_C06.ab1	8e-23	0.43	103	locus:his-13 histone H3 status:Predicted SW:P08898 protein_id:CAB05834.1	WBGene00001887	GRO slow_growth |EMB,LET embryonic_lethal	gi|10834842|gb|AAG22849.1| histone H3 [Ancylostoma caninum]	No parasite hit
D.viviparus_29_D01.ab1	1e-05	0.25	47.4	locus:cdt-1 status:Partially_confirmed	WBGene00000413	EMB,LET embryonic_lethal |EMB late_embryonic_lethal_emb	No parasite hit	No parasite hit
D.viviparus_29_E08.ab1	2e-50	0.48	196	locus:rpn-3 Diphenol oxidase A2 status:Confirmed SW:Q04908 protein_id:AAA27966.1	WBGene00004460	EMB,LET embryonic_lethal	No parasite hit	No parasite hit
D.viviparus_29_E10.ab1	2e-63	0.87	239	locus:msp-76 major sperm protein (MSP1) status:Confirmed SW:P05634 protein_id:CAA92502.1	WBGene00003463	Unclassified |fat_content_increased	gi|116282366|gb|ABJ97284.1| major sperm protein [Dictyocaulus viviparus]	gi|21391259|gb|BQ529369.1|BQ529369 Nb_ADGR_08B07_T7 Nippostrongylus brasiliensis adult (full length enriched) Nippostrongylus brasiliensis cDNA clone Nb_ADGR_08B07 5' similar to ZK1251.6 CE03853 locus:msp-76 major sperm protein (MSP1), mRNA sequence
D.viviparus_29_F04.ab1	2e-95	0.67	345	locus:pah-1 phenylalanine-4-hydroxylase (PH4H) status:Confirmed SW:P90925 protein_id:CAA91286.1	WBGene00000240	EMB,LET embryonic_lethal	No parasite hit	No parasite hit
D.viviparus_29_H02.ab1	3e-07	0.36	52.4	locus:eif-3.C status:Confirmed SW:O02328 protein_id:CAB03403.1	WBGene00001226	EMB egg_osmotic_integrity_abnormal_early_emb |maternal_sterile	No parasite hit	No parasite hit
D.viviparus_29_H08.ab1	5e-91	0.74	330	locus:rpt-3 status:Confirmed SW:P46502 protein_id:AAA20608.1	WBGene00004503	EMB,LET embryonic_lethal	No parasite hit	gi|121410366|gb|EB763501.1|EB763501 M21 Ascaris suum male and female cDNA libraries Ascaris suum cDNA, mRNA sequence
D.viviparus_30_A11.ab1	2e-25	0.31	112	locus:fos-1 status:Confirmed TR:Q4KTU6 protein_id:ABA54419.1	WBGene00001345	RUP exploded_through_vulva |maternal_sterile |PVL protruding_vulva	No parasite hit	gi|9690097|gb|BE496762.1|BE496762 Hc_d11_08E11_SKPL Haemonchus contortus d11 mixed adult from David Knox Haemonchus contortus cDNA clone Hc_d11_08E11 5' similar to pir|T31799 hypothetical protein F29G9.4 - Caenorhabditis elegans, mRNA sequence
D.viviparus_30_B06.ab1	4e-39	0.43	157	status:Partially_confirmed SW:Q23495 protein_id:AAA83581.1	WBGene00022739	GRO slow_growth |PCH patchy_coloration	No parasite hit	gi|121410366|gb|EB763501.1|EB763501 M21 Ascaris suum male and female cDNA libraries Ascaris suum cDNA, mRNA sequence
D.viviparus_30_C02.ab1	e-132	0.67	468	locus:hmr-1 cadherin status:Partially_confirmed TR:Q967F4 protein_id:CAD27620.1	WBGene00001980	EMB,LET embryonic_lethal	No parasite hit	gi|121410366|gb|EB763501.1|EB763501 M21 Ascaris suum male and female cDNA libraries Ascaris suum cDNA, mRNA sequence
D.viviparus_30_C03.ab1	2e-39	0.71	159	locus:rsp-8 RNA recognition motif. (aka RRM, RBD, or RNP domain) status:Confirmed TR:Q9XTZ2 protein_id:CAB07322.1	WBGene00004705	LVA larval_arrest	gi|58803060|gb|AAW82658.1| cyclophilin [Haemonchus contortus]	gi|27596515|gb|CB021779.1|CB021779 px32d08.y1 Haemonchus contortus whole worm SL2 TOPO v1 Haemonchus contortus cDNA 5' similar to TR:Q9XTZ2 Q9XTZ2 C18D11.4 PROTEIN. [1] ;, mRNA sequence
D.viviparus_30_C09.ab1	1e-32	0.42	137	locus:lst-3 status:Partially_confirmed TR:Q9XTH8 protein_id:CAB05201.1	WBGene00003085	locomotion_abnormal |SLU sluggish	No parasite hit	No parasite hit
D.viviparus_30_D06.ab1	7e-57	0.39	217	status:Confirmed TR:Q9NAP8 protein_id:CAB70168.1	WBGene00010719	maternal_sterile	gi|33114630|gb|AAP94888.1| P34 [Ascaris suum]	gi|121410366|gb|EB763501.1|EB763501 M21 Ascaris suum male and female cDNA libraries Ascaris suum cDNA, mRNA sequence
D.viviparus_30_D09.ab1	4e-08	0.45	55.5	locus:dpy-13 cuticular collagen status:Confirmed SW:P17657 protein_id:AAA83499.1	WBGene00001074	DPY dumpy	gi|1184072|gb|AAC47437.1| COL-1	gi|121410366|gb|EB763501.1|EB763501 M21 Ascaris suum male and female cDNA libraries Ascaris suum cDNA, mRNA sequence
D.viviparus_30_E08.ab1	6e-23	0.51	104	locus:ssp-10 major sperm protein status:Confirmed SW:Q21289 protein_id:CAA94274.1	WBGene00006039	SCK sick |small |STP sterile_progeny	gi|33114622|gb|AAP94884.1| MFP1-alpha [Ascaris suum]	gi|121410366|gb|EB763501.1|EB763501 M21 Ascaris suum male and female cDNA libraries Ascaris suum cDNA, mRNA sequence
D.viviparus_30_H08.ab1	1e-08	0.34	57	status:Partially_confirmed TR:Q17969 protein_id:CAA84320.1	WBGene00009372	EMB,LET embryonic_lethal	No parasite hit	No parasite hit
D.viviparus_31_A08.ab1	3e-54	0.43	208	locus:pmt-1 status:Confirmed TR:Q86NB3 protein_id:AAO38584.1	WBGene00022781	EMB,LET embryonic_lethal |LVA larval_arrest	No parasite hit	No parasite hit
D.viviparus_31_A10.ab1	3e-65	0.4	245	status:Partially_confirmed TR:Q17969 protein_id:CAA84320.1	WBGene00009372	EMB,LET embryonic_lethal	No parasite hit	gi|121410366|gb|EB763501.1|EB763501 M21 Ascaris suum male and female cDNA libraries Ascaris suum cDNA, mRNA sequence
D.viviparus_31_A11.ab1	6e-68	0.45	254	locus:msh-6 DNA mismatch repair protein status:Partially_confirmed TR:Q9N3T8 protein_id:AAK95890.1	WBGene00003422	spontaneous_mutation_rate_increased	No parasite hit	gi|121410366|gb|EB763501.1|EB763501 M21 Ascaris suum male and female cDNA libraries Ascaris suum cDNA, mRNA sequence
D.viviparus_31_B12.ab1	6e-45	0.38	177	status:Partially_confirmed TR:O17398 protein_id:AAB71316.3	WBGene00018719	EMB,LET embryonic_lethal |EMB passage_through_meiosis_abnormal_early_emb	No parasite hit	gi|121410366|gb|EB763501.1|EB763501 M21 Ascaris suum male and female cDNA libraries Ascaris suum cDNA, mRNA sequence
D.viviparus_31_D10.ab1	1e-60	0.53	230	locus:pms-2 DNA mismatch repair protein (PMS2) status:Confirmed TR:Q9TVL8 protein_id:CAA98478.1	WBGene00004064	EMB,LET embryonic_lethal	No parasite hit	gi|121410366|gb|EB763501.1|EB763501 M21 Ascaris suum male and female cDNA libraries Ascaris suum cDNA, mRNA sequence
D.viviparus_31_F02.ab1	1e-13	0.39	73.2	status:Partially_confirmed SW:Q9XVV5 protein_id:CAA94605.1	WBGene00009219	SCK sick |small |STP sterile_progeny	No parasite hit	gi|121410366|gb|EB763501.1|EB763501 M21 Ascaris suum male and female cDNA libraries Ascaris suum cDNA, mRNA sequence
D.viviparus_31_G10.ab1	2e-18	0.61	89.4	locus:icd-1 Transcription factor BTF3 (human) status:Confirmed SW:Q18885 protein_id:AAA68776.1	WBGene00002045	GRO slow_growth |EMB,LET embryonic_lethal |STP sterile_progeny	No parasite hit	gi|20132820|gb|BQ099836.1|BQ099836 ph69b10.y1 Ostertagia ostertagi L4 SL1 TOPO v1 Ostertagia ostertagi cDNA similar to SW:BTF3_CAEEL Q18885 TRANSCRIPTION FACTOR BTF3 HOMOLOG. [1] ;, mRNA sequence
D.viviparus_32_C02.ab1	4e-20	0.4	94.7	locus:msp-76 major sperm protein (MSP1) status:Confirmed SW:P05634 protein_id:CAA92502.1	WBGene00003463	Unclassified |fat_content_increased	gi|116282366|gb|ABJ97284.1| major sperm protein [Dictyocaulus viviparus]	No parasite hit
D.viviparus_32_C03.ab1	1e-12	0.31	70.5	zinc finger protein status:Confirmed TR:Q17746 protein_id:AAB03135.1	WBGene00015552	EMB,LET embryonic_lethal	No parasite hit	gi|121410366|gb|EB763501.1|EB763501 M21 Ascaris suum male and female cDNA libraries Ascaris suum cDNA, mRNA sequence
D.viviparus_32_D02.ab1	6e-36	0.48	147	status:Partially_confirmed TR:Q86NJ9 protein_id:AAO21393.1	WBGene00020346	maternal_sterile	No parasite hit	No parasite hit
D.viviparus_32_D05.ab1	e-131	0.8	466	locus:hsp-3 heat shock protein status:Confirmed SW:P27420 protein_id:AAB52671.1	WBGene00002007	LVA larval_arrest |DPY dumpy	gi|23306676|gb|AAN15207.1| heat shock protein 70-C [Panagrellus redivivus]	gi|28185042|gb|CB176152.1|CB176152 pl18f01.y3 Ancylostoma ceylanicum adult Ancylostoma ceylanicum cDNA 5' similar to WP:CE08177 C15H9.6 locus:hsp-3 heat shock protein ;, mRNA sequence
D.viviparus_32_E05.ab1	4e-21	0.45	97.4	locus:ubl-1 ubiquitin status:Confirmed	WBGene00006725	maternal_sterile	gi|1184755|gb|AAA97886.1| ubiquitin c-terminal extension protein UBIcep86	gi|17125144|gb|BM130592.1|BM130592 pj06h01.y1 Ancylostoma ceylanicum M1 SL1 TOPO Kapulkin Ancylostoma ceylanicum cDNA 5' similar to TR:Q9XXZ5 Q9XXZ5 UBIQUITIN/79AA FUSION PROTEIN. ;, mRNA sequence
D.viviparus_32_G02.ab1	1e-14	0.33	75.9	locus:msp-33 major sperm protein status:Confirmed SW:P53019 protein_id:AAA83165.1	WBGene00003431	Unclassified |fat_content_increased	gi|116282366|gb|ABJ97284.1| major sperm protein [Dictyocaulus viviparus]	No parasite hit
D.viviparus_32_H12.ab1	6e-39	0.52	157	locus:gei-4 status:Confirmed TR:Q9TZ40 protein_id:AAP82634.1	WBGene00001561	EMB,LET embryonic_lethal	No parasite hit	gi|121410366|gb|EB763501.1|EB763501 M21 Ascaris suum male and female cDNA libraries Ascaris suum cDNA, mRNA sequence
D.viviparus_37_C10.ab1	3e-25	0.56	112	locus:elo-3 status:Partially_confirmed SW:P49191 protein_id:AAA82288.2	WBGene00001241	GRO slow_growth	No parasite hit	No parasite hit
D.viviparus_37_D10.ab1	4e-22	0.5	101	locus:his-69 histone H3 status:Partially_confirmed TR:Q27489 protein_id:CAA86228.1	WBGene00001943	GRO slow_growth |EMB,LET embryonic_lethal	gi|13919643|gb|AAK21963.1| histone H3 [Trichinella spiralis]	No parasite hit
D.viviparus_37_E01.ab1	9e-52	0.84	199	locus:his-15 histone H2B status:Predicted SW:P04255 protein_id:CAB05832.1	WBGene00001889	maternal_sterile	No parasite hit	gi|28253637|gb|CB190245.1|CB190245 pl24c05.y1 Ancylostoma ceylanicum adult Ancylostoma ceylanicum cDNA 5' similar to TR:Q27876 Q27876 HISTONE H2B. [4] WP:CE05165 WP:CE05165 WP:CE05165 ;, mRNA sequence
D.viviparus_37_E11.ab1	7e-19	0.73	90.9	locus:mig-2 RAS-related protein status:Partially_confirmed TR:P90979 protein_id:CAB01691.1	WBGene00003239	MIG cell_migration_abnormal	gi|5882244|gb|AAD55261.1| GTP-binding protein [Wuchereria bancrofti]	gi|7923108|gb|AW829305.1|AW829305 ra38d12.y1 Bird-Rao Meloidogyne incognita J2 Meloidogyne incognita cDNA 5' similar to gb:L25080 TRANSFORMING PROTEIN RHOA (HUMAN);, mRNA sequence
D.viviparus_37_G04.ab1	9e-48	0.7	186	locus:msp-76 major sperm protein (MSP1) status:Confirmed SW:P05634 protein_id:CAA92502.1	WBGene00003463	Unclassified |fat_content_increased	gi|116282366|gb|ABJ97284.1| major sperm protein [Dictyocaulus viviparus]	gi|17147676|gb|BM138909.1|BM138909 Hc_ad_14C08_SKPL Haemonchus contortus adult from David Knox Haemonchus contortus cDNA clone Hc_ad_14C08 5' similar to pir|T18922 major sperm protein - Caenorhabditis elegans, mRNA sequence
D.viviparus_37_G10.ab1	e-113	0.76	402	status:Confirmed TR:Q8I111 protein_id:CAD59156.1	WBGene00011510	GRO slow_growth |EMB,LET embryonic_lethal |CLR clear	gi|159675|gb|AAA29376.1| pyruvate dehydrogenase type I alpha subunit	gi|27809792|gb|CB064214.1|CB064214 py05d03.y1 Haemonchus contortus whole worm pAMP1 v1 Haemonchus contortus cDNA 5' similar to SW:ODPA_CAEEL P52899 PROBABLE PYRUVATE DEHYDROGENASE E1 COMPONENT ALPHA SUBUNIT, MITOCHONDRIAL PRECURSOR ;, mRNA sequence
D.viviparus_40_A07.ab1	6e-49	0.47	191	status:Partially_confirmed TR:Q95XZ6 protein_id:AAK39328.2	WBGene00021546	CLR clear |PCH patchy_coloration	No parasite hit	No parasite hit
D.viviparus_40_B09.ab1	4e-56	0.5	214	locus:coq-5 status:Confirmed SW:P34666 protein_id:AAK93871.1	WBGene00000765	AGE life_span_abnormal |Unclassified	No parasite hit	No parasite hit
D.viviparus_40_C02.ab1	1e-24	0.33	109	polyadenylate-binding protein like status:Partially_confirmed TR:Q17430 protein_id:CAA97405.1	WBGene00007111	GRO slow_growth |EMB,LET embryonic_lethal |LVA larval_arrest |EGL egg_laying_abnormal |EMB spindle_orientation_abnormal_AB_or_P1_early_emb |EMB cell_cell_contacts_abnormal_four_cell_emb |EMB,MUL multiple_nuclei_early_emb |EMB polar_body_reabsorbed_one_two	No parasite hit	No parasite hit
D.viviparus_40_D09.ab1	6e-19	0.34	91.3	locus:dnj-8 status:Partially_confirmed	WBGene00001026	EGL egg_laying_abnormal |locomotion_abnormal	No parasite hit	No parasite hit
D.viviparus_40_F02.ab1	1e-58	0.73	223	locus:acn-1 peptidase status:Confirmed SW:Q18581 protein_id:AAA98719.2	WBGene00000039	GRO slow_growth |LET,LVL larval_lethal |locomotion_abnormal |PRL paralyzed	No parasite hit	No parasite hit
D.viviparus_40_G11.ab1	3e-11	0.41	65.1	locus:msp-33 major sperm protein status:Confirmed SW:P53019 protein_id:AAA83165.1	WBGene00003431	Unclassified |fat_content_increased	gi|116282366|gb|ABJ97284.1| major sperm protein [Dictyocaulus viviparus]	No parasite hit
D.viviparus_40_H06.ab1	5e-14	0.66	74.7	status:Partially_confirmed TR:Q23398 protein_id:AAB93428.1	WBGene00022853	maternal_sterile	No parasite hit	No parasite hit
D.viviparus_41_A06.ab1	2e-07	0.38	53.1	locus:msp-79 major sperm protein status:Confirmed SW:Q9TVW5 protein_id:CAB03361.1	WBGene00003466	Unclassified |fat_content_increased	gi|116282366|gb|ABJ97284.1| major sperm protein [Dictyocaulus viviparus]	gi|21391259|gb|BQ529369.1|BQ529369 Nb_ADGR_08B07_T7 Nippostrongylus brasiliensis adult (full length enriched) Nippostrongylus brasiliensis cDNA clone Nb_ADGR_08B07 5' similar to ZK1251.6 CE03853 locus:msp-76 major sperm protein (MSP1), mRNA sequence
D.viviparus_41_B09.ab1	2e-28	0.47	122	locus:pax-3 'Paired box' domain, homeobox protein (paired subfamily) status:Partially_confirmed TR:Q09546 protein_id:CAA88702.2	WBGene00003939	RUP exploded_through_vulva |locomotion_abnormal |PVL protruding_vulva	gi|10444510|gb|AAG17928.1|AF302793_1 ZFH-2 [Trichinella spiralis]	No parasite hit
D.viviparus_41_C07.ab1	1e-48	0.6	189	locus:arx-7 status:Partially_confirmed TR:O61861 protein_id:AAC17561.1	WBGene00000205	SCK sick |EMB,LET embryonic_lethal |LVA larval_arrest	No parasite hit	No parasite hit
D.viviparus_41_D03.ab1	5e-22	0.45	101	locus:unc-40 membrane protein status:Confirmed TR:Q94155 protein_id:AAB37634.2	WBGene00006776	Unclassified |fat_content_reduced	No parasite hit	No parasite hit
D.viviparus_41_D08.ab1	e-142	0.86	500	locus:cut-3 cuticulin status:Confirmed TR:Q19707 protein_id:CAA90355.1	WBGene00009041	Unclassified |DPY dumpy	gi|1657625|gb|AAB66646.1| CUT-1-like cuticlin protein precursor [Ascaris lumbricoides]	gi|2629550|gb|AA668051.1|AA668051 SWOv3MCAM02A04SK Onchocerca volvulus molting L3 larva cDNA (SL96MLW-OvmL3) Onchocerca volvulus cDNA clone SWOv3MCAM02A04 5', mRNA sequence
D.viviparus_41_F06.ab1	2e-23	0.32	106	status:Partially_confirmed TR:Q22554 protein_id:AAC69037.1	WBGene00020553	GRO slow_growth	No parasite hit	No parasite hit
D.viviparus_41_G05.ab1	e-105	0.65	377	locus:atn-1 status:Confirmed TR:Q9XVU8 protein_id:CAA99944.1	WBGene00000228	EMB,LET embryonic_lethal |EMB pronuclear_nuclear_appearance_abnormal_early_emb	gi|15213122|gb|AAK85734.1| beta-G spectrin [Brugia malayi]	gi|10818729|gb|BF059819.1|BF059819 Hc_d11_04B05_SAC Haemonchus contortus d11 mixed adult from David Knox Haemonchus contortus cDNA clone Hc_d11_04B05 5' similar to pir|T26149 hypothetical protein W04D2.1b - Caenorhabditis elegans, mRNA sequence
D.viviparus_42_A11.ab1	5e-13	0.31	71.6	locus:pqn-38 status:Partially_confirmed SW:P34428 protein_id:AAK95877.1	WBGene00004125	EMB,LET embryonic_lethal	No parasite hit	No parasite hit
D.viviparus_42_B06.ab1	7e-42	0.75	167	status:Confirmed SW:Q9XXK1 protein_id:CAF31480.1	WBGene00010419	GRO slow_growth |EMB,LET embryonic_lethal |EMB embryonic_terminal_arrest_variable_emb	No parasite hit	gi|28254641|gb|CB191249.1|CB191249 py29h04.y1 Haemonchus contortus whole worm pAMP1 v1 Haemonchus contortus cDNA 5' similar to TR:Q9XXK1 Q9XXK1 H28O16.1 PROTEIN ;, mRNA sequence
D.viviparus_42_B08.ab1	2e-34	0.46	140	MYB transforming protein status:Confirmed TR:Q21119 protein_id:CAB00038.1	WBGene00008386	EMB,LET embryonic_lethal |EMB late_embryonic_lethal_emb	No parasite hit	No parasite hit
D.viviparus_42_D11.ab1	9e-17	0.53	84	locus:qua-1 hedgehog-like protein status:Partially_confirmed TR:Q21535 protein_id:CAA91313.2	WBGene00004264	MLT molt_defect |locomotion_abnormal |CLR clear	gi|58613369|gb|AAW79269.1| qua-1 protein [Brugia malayi]	No parasite hit
D.viviparus_42_F09.ab1	2e-09	0.35	58.9	locus:msp-33 major sperm protein status:Confirmed SW:P53019 protein_id:AAA83165.1	WBGene00003431	Unclassified |fat_content_increased	gi|116282366|gb|ABJ97284.1| major sperm protein [Dictyocaulus viviparus]	No parasite hit
D.viviparus_42_G06.ab1	1e-82	0.69	303	endoplasmin precursor (GRP94) status:Confirmed TR:Q22235 protein_id:CAA92973.1	WBGene00011480	GRO slow_growth	gi|40956306|gb|AAO14563.2|AF461150_1 Hsp90 [Heterodera glycines]	gi|29127229|gb|CB377933.1|CB377933 rq04h03.y1 Heterodera glycines J3 Heterodera glycines cDNA 5' similar to TR:Q9Y1A0 Q9Y1A0 HEAT SHOCK PROTEIN 75 ;, mRNA sequence
D.viviparus_42_H01.ab1	2e-31	0.47	132	status:Confirmed SW:O76387 protein_id:AAC19215.1	WBGene00016062	GRO slow_growth |CLR clear |PCH patchy_coloration	No parasite hit	gi|28253714|gb|CB190322.1|CB190322 pl25b11.y1 Ancylostoma ceylanicum adult Ancylostoma ceylanicum cDNA 5' similar to SW:Y248_CAEEL O76387 HYPOTHETICAL 33.7 KDA PROTEIN C24G6.8 IN CHROMOSOME V. [1] ;, mRNA sequence
D.viviparus_42_H05.ab1	5e-08	0.45	55.1	status:Confirmed TR:Q23444 protein_id:AAB52967.1	WBGene00022677	LON long |GRO slow_growth |Unclassified |locomotion_abnormal |SLU sluggish	No parasite hit	No parasite hit
D.viviparus_33_A10.ab1	2e-81	0.7	298	lipoic acid synthase status:Confirmed TR:Q21452 protein_id:CAA86516.1	WBGene00010809	EMB,LET embryonic_lethal	No parasite hit	No parasite hit
D.viviparus_33_C01.ab1	2e-15	0.82	78.6	locus:car-1 status:Confirmed TR:Q9XW17 protein_id:CAA22317.1	WBGene00012484	EMB,LET embryonic_lethal |CYK cytokinesis_abnormal	No parasite hit	gi|28941846|gb|CB338907.1|CB338907 pl36c11.y1 Ancylostoma ceylanicum adult Ancylostoma ceylanicum cDNA 5' similar to TR:Q9XW17 Q9XW17 Y18D10A.17 PROTEIN. [1] ;, mRNA sequence
D.viviparus_33_F10.ab1	3e-17	0.53	85.5	locus:ssp-10 major sperm protein status:Confirmed SW:Q21289 protein_id:CAA94274.1	WBGene00006039	SCK sick |small |STP sterile_progeny	gi|33114622|gb|AAP94884.1| MFP1-alpha [Ascaris suum]	No parasite hit
D.viviparus_33_G09.ab1	2e-19	0.42	93.2	status:Confirmed TR:O02063 protein_id:AAB52899.1	WBGene00020661	LVA larval_arrest |PVL protruding_vulva |STP sterile_progeny	No parasite hit	No parasite hit
D.viviparus_33_G11.ab1	3e-25	0.48	112	status:Confirmed TR:Q3HKC4 protein_id:ABA54423.1	WBGene00017241	LVA larval_arrest |locomotion_abnormal	No parasite hit	No parasite hit
D.viviparus_33_H08.ab1	5e-46	0.59	181	locus:srs-2 seryl-tRNA synthetase status:Confirmed SW:Q18678 protein_id:CAA93105.1	WBGene00005663	GRO slow_growth |EMB,LET embryonic_lethal |STP sterile_progeny	No parasite hit	gi|40304431|gb|CK348818.1|CK348818 hggfha5C03 Gland Cell LD PCR cDNA Library Heterodera glycines cDNA, mRNA sequence
D.viviparus_34_A03.ab1	e-114	0.61	407	locus:sec-24.1 Yeast hypothetical YIK9 protein like status:Partially_confirmed TR:Q19371 protein_id:CAA97788.1	WBGene00004755	SCK sick |maternal_sterile	No parasite hit	gi|28185085|gb|CB176195.1|CB176195 pl19b05.y3 Ancylostoma ceylanicum adult Ancylostoma ceylanicum cDNA 5' similar to TR:Q19371 Q19371 F12F6.6 PROTEIN. [1] ;, mRNA sequence
D.viviparus_34_A09.ab1	2e-91	0.54	332	status:Confirmed TR:Q95Q35 protein_id:CAC70108.1	WBGene00013687	GRO slow_growth |small	No parasite hit	gi|27809525|gb|CB063947.1|CB063947 py02a10.y1 Haemonchus contortus whole worm pAMP1 v1 Haemonchus contortus cDNA 5' similar to WP:CE24093 Y105E8B.D ;, mRNA sequence
D.viviparus_34_D04.ab1	1e-23	0.45	106	status:Confirmed TR:Q17512 protein_id:CAA90087.1	WBGene00007192	EMB,LET embryonic_lethal |LET,LVL larval_lethal |LVA larval_arrest |BMD organism_morphology_abnormal	No parasite hit	No parasite hit
D.viviparus_34_H06.ab1	e-140	0.89	492	locus:chc-1 Clathrin heavy chain status:Partially_confirmed SW:P34574 protein_id:CAA83003.1	WBGene00011867	EMB,LET embryonic_lethal	No parasite hit	No parasite hit
D.viviparus_35_C03.ab1	2e-60	0.59	229	locus:lfi-1 status:Confirmed TR:Q45EJ7 protein_id:AAZ32793.1	WBGene00022500	Unclassified	gi|3068590|gb|AAC38995.1| PUMA1 [Parascaris univalens]	No parasite hit
D.viviparus_35_E02.ab1	7e-19	0.37	90.9	status:Partially_confirmed TR:Q95ZR2 protein_id:CAC42331.2	WBGene00011037	EMB,LET embryonic_lethal	No parasite hit	No parasite hit
D.viviparus_35_F08.ab1	8e-17	0.55	82.4	locus:msp-152 Major sperm protein status:Confirmed SW:Q23519 protein_id:AAA68739.1	WBGene00003470	Unclassified |fat_content_increased	gi|116282366|gb|ABJ97284.1| major sperm protein [Dictyocaulus viviparus]	gi|17972617|gb|BM279359.1|BM279359 Nb_ad1_06B04_M13 Nippostrongylus brasiliensis uni-zap adult library Nippostrongylus brasiliensis cDNA clone Nb_ad1_06B04 5' similar to ref|NP_501760.1| (NM_069359) major sperm protein - Caenorhabditis elegans, mRNA s
D.viviparus_35_G01.ab1	7e-55	0.62	210	status:Confirmed TR:O16311 protein_id:AAB65369.1	WBGene00015461	GRO slow_growth |DPY dumpy |EGL egg_laying_abnormal	No parasite hit	gi|120540058|gb|EH359941.1|EH359941 NPAA-aaa34c10.g1 N.brasiliensis_EST_L3A_SL1 Nippostrongylus brasiliensis cDNA similar to ref|NP_504837.1| Rev protein (42.9 kD) [Caenorhabditis elegans] pir|T31743 hypothetical protein C05C8.2 - Caenorhabditis elega
D.viviparus_36_B09.ab1	2e-54	0.53	209	locus:ssq-2 status:Partially_confirmed TR:Q23057 protein_id:AAB04598.1	WBGene00006051	locomotion_abnormal	gi|33114628|gb|AAP94887.1| MFP3 [Ascaris suum]	No parasite hit
D.viviparus_36_E05.ab1	2e-18	0.35	89	status:Partially_confirmed TR:O01778 protein_id:AAK18986.2	WBGene00021006	EMB,LET embryonic_lethal	No parasite hit	No parasite hit
D.viviparus_36_E11.ab1	8e-61	0.53	230	locus:pms-2 DNA mismatch repair protein (PMS2) status:Confirmed TR:Q9TVL8 protein_id:CAA98478.1	WBGene00004064	EMB,LET embryonic_lethal	No parasite hit	No parasite hit
D.viviparus_38b_A03.ab1	2e-20	0.32	96.3	Yeast LEO1 protein like status:Confirmed TR:Q17431 protein_id:CAA97406.1	WBGene00007110	EMB,LET embryonic_lethal |LVA larval_arrest	No parasite hit	gi|28913809|gb|CB332001.1|CB332001 py65g06.y1 Haemonchus contortus intestine SL1 TOPO v1 Haemonchus contortus cDNA 5' similar to TR:Q17431 Q17431 HYPOTHETICAL 48.1 KD PROTEIN B0035.11 IN CHROMOSOME IV. [1] ;, mRNA sequence
D.viviparus_38b_A11.ab1	e-114	0.93	408	locus:tbb-1 tubulin beta-chain status:Confirmed TR:O17921 protein_id:CAB07246.1	WBGene00006536	EMB,LET embryonic_lethal	gi|37594694|gb|AAP20435.1| beta-tubulin isotype 2 [Cooperia oncophora]	gi|28255131|gb|CB191739.1|CB191739 py36b10.y1 Haemonchus contortus whole worm pAMP1 v1 Haemonchus contortus cDNA 5' similar to TR:O17921 O17921 K01G5.7 PROTEIN. [1] ;, mRNA sequence
D.viviparus_38b_B03.ab1	9e-72	0.68	266	locus:rps-7 40S ribosomal protein S7 status:Confirmed SW:Q23312 protein_id:CAB00058.1	WBGene00004476	EMB,LET embryonic_lethal |EMB embryonic_terminal_arrest_variable_emb	No parasite hit	gi|27539399|gb|CA994528.1|CA994528 Hc_egg_21A09_SKPL Haemonchus contortus egg SL1 from David Knox Haemonchus contortus cDNA clone Hc_egg_21A09 5' similar to ZC434.2 CE06577 locus:rps-7 40S ribosomal protein S7, mRNA sequence
D.viviparus_38b_G02.ab1	3e-89	0.72	324	status:Confirmed TR:Q17674 protein_id:CAA91795.1	WBGene00007934	small |locomotion_abnormal	No parasite hit	gi|15784983|gb|BI782091.1|BI782091 kh05d03.y1 Ascaris suum female head pAMP1 v2 Chiapelli McCarter Ascaris suum cDNA 5' similar to TR:Q17674 Q17674 C34E7.4 PROTEIN. [1] ;, mRNA sequence
D.viviparus_39_B04.ab1	1e-60	0.65	229	status:Confirmed TR:Q95Q34 protein_id:CAC70109.2	WBGene00013688	EMB,LET embryonic_lethal	No parasite hit	gi|83656194|gb|DN153149.1|DN153149 HbGPS11.10B16 Heterorhabditis bacteriophora Dauer stage cDNA Library Heterorhabditis bacteriophora cDNA, mRNA sequence
D.viviparus_39_D12.ab1	1e-08	0.31	57.4	locus:daz-1 status:Confirmed	WBGene00000935	STP sterile_progeny	No parasite hit	gi|28941914|gb|CB338941.1|CB338941 pl36g04.y1 Ancylostoma ceylanicum adult Ancylostoma ceylanicum cDNA 5' similar to TR:Q9U5G2 Q9U5G2 DAZ-1. ;, mRNA sequence
D.viviparus_39_F02.ab1	e-111	0.92	397	protein transport protein SEC61 alpha subunit status:Confirmed TR:O18239 protein_id:CAB16516.1	WBGene00013311	SCK sick |maternal_sterile	No parasite hit	gi|28184594|gb|CB175704.1|CB175704 pk75f07.y1 Ancylostoma ceylanicum L3 Ancylostoma ceylanicum cDNA 5' similar to TR:O18239 O18239 Y57G11C.15 PROTEIN. [1] ;, mRNA sequence
D.viviparus-46_B05.ab1	4e-26	0.41	114	locus:hsp-16.49 heat shock protein HSP16-48 status:Predicted SW:P02513 protein_id:AAB04841.1	WBGene00002020	AGE life_span_abnormal	gi|46020007|emb|CAG25499.1| heat shock protein 20 [Ostertagia ostertagi]	No parasite hit
D.viviparus-46_C05.ab1	7e-11	0.37	63.5	locus:ssp-11 status:Confirmed SW:Q23058 protein_id:AAB04599.1	WBGene00006040	Unclassified |fat_content_increased	No parasite hit	No parasite hit
D.viviparus-46_C10.ab1	6e-33	0.39	137	locus:mau-2 status:Partially_confirmed TR:O17581 protein_id:CAB03867.1	WBGene00003136	EMB,LET embryonic_lethal |maternal_sterile	No parasite hit	No parasite hit
D.viviparus-46_D04.ab1	1e-45	0.79	178	locus:rps-24 ribosomal protein status:Confirmed	WBGene00004493	SCK sick |maternal_sterile	gi|13242035|gb|AAK16518.1|AF331158_1 ribosomal protein S24 [Trichinella spiralis]	gi|27539248|gb|CA994377.1|CA994377 Hc_egg_19C02_SKPL Haemonchus contortus egg SL1 from David Knox Haemonchus contortus cDNA clone Hc_egg_19C02 5' similar to T07A9.11 CE29465 locus:rps-24 ribosomal protein, mRNA sequence
D.viviparus-46_E10.ab1	5e-81	0.56	297	locus:tag-337 status:Confirmed SW:Q09265 protein_id:AAC46793.1	WBGene00016313	EMB,LET embryonic_lethal	No parasite hit	No parasite hit
D.viviparus-46_F01.ab1	5e-15	0.36	78.2	status:Partially_confirmed TR:Q19134 protein_id:CAA91319.2	WBGene00008361	EMB,LET embryonic_lethal |BMD organism_morphology_abnormal |locomotion_abnormal |CLR clear	No parasite hit	No parasite hit
D.viviparus-46_F02.ab1	6e-18	0.3	88.2	locus:ile-2 similar to mammalian lectin VIP36 status:Confirmed TR:Q22170 protein_id:AAD50512.1	WBGene00002071	EMB,LET embryonic_lethal |EGL egg_laying_abnormal	No parasite hit	No parasite hit
D.viviparus-46_G05.ab1	3e-43	0.41	171	status:Confirmed TR:P91284 protein_id:AAB37655.1	WBGene00017852	GRO slow_growth |DPY dumpy	No parasite hit	gi|21652848|gb|BQ625670.1|BQ625670 ph90h11.y1 Ostertagia ostertagi L3 SL1 TOPO v2 Ostertagia ostertagi cDNA 5' similar to TR:P91284 P91284 SIMILARITY TO AN ARABIDOPIS THALIANA COPPER TRANSPORTER PROTEIN. [1] ;, mRNA sequence
D.viviparus-46_H08.ab1	3e-10	0.43	62	locus:ssp-11 status:Confirmed SW:Q23058 protein_id:AAB04599.1	WBGene00006040	Unclassified |fat_content_increased	gi|33114624|gb|AAP94885.1| MFP1-beta [Ascaris suum]	gi|40304060|gb|CK348447.1|CK348447 hggfhaR3G06 Gland Cell LD PCR cDNA Library Heterodera glycines cDNA, mRNA sequence
D.viviparus-46_H10.ab1	4e-40	0.44	161	locus:gld-1 female germline-specific tumor suppressor status:Confirmed SW:Q17339 protein_id:CAB03417.1	WBGene00001595	EMB,LET embryonic_lethal	No parasite hit	gi|121410366|gb|EB763501.1|EB763501 M21 Ascaris suum male and female cDNA libraries Ascaris suum cDNA, mRNA sequence
D.viviparus_43_D03.ab1	6e-30	0.71	127	Phosphoglucomutase and phosphomannomutase phosphoserine status:Confirmed	WBGene00012803	LVA larval_arrest	No parasite hit	No parasite hit
D.viviparus_43_D06.ab1	2e-49	0.83	191	locus:arx-1 actin status:Partially_confirmed SW:Q9N4I0 protein_id:AAF36012.1	WBGene00000199	EMB,LET embryonic_lethal	gi|159869|gb|AAA29409.1| actin 1	gi|28255082|gb|CB191690.1|CB191690 py35e07.y1 Haemonchus contortus whole worm pAMP1 v1 Haemonchus contortus cDNA 5' similar to WP:CE25554 Y71F9AL.16 actin ;, mRNA sequence
D.viviparus_43_F01.ab1	7e-40	0.6	159	cysteine protease status:Partially_confirmed TR:Q20950 protein_id:CAB00098.1	WBGene00010204	EMB,LET embryonic_lethal	gi|76576339|gb|ABA53863.1| cathepsin B-like cysteine protease 1 [Parelaphostrongylus tenuis]	No parasite hit
D.viviparus_44_B01.ab1	1e-30	0.26	130	locus:tam-1 status:Confirmed TR:O16936 protein_id:AAC48041.1	WBGene00006523	RIC aldicarb_resistant	No parasite hit	No parasite hit
D.viviparus_44_B03.ab1	8e-49	0.64	190	locus:cdc-48.2 P97 protein status:Confirmed SW:P54812 protein_id:CAA88314.1	WBGene00008053	GRO slow_growth |locomotion_abnormal	No parasite hit	gi|28253508|gb|CB190116.1|CB190116 pk89f02.y1 Ancylostoma ceylanicum L3 Ancylostoma ceylanicum cDNA 5' similar to SW:TER2_CAEEL P54812 TRANSITIONAL ENDOPLASMIC RETICULUM ATPASE HOMOLOG 2 ;, mRNA sequence
D.viviparus_44_C01.ab1	2e-62	0.6	235	status:Partially_confirmed TR:Q94013 protein_id:CAB02307.2	WBGene00011631	GRO slow_growth |EMB,LET embryonic_lethal |LET,LVL larval_lethal |EMB spindle_orientation_abnormal_early_emb	No parasite hit	No parasite hit
D.viviparus_44_E01.ab1	1e-88	0.64	322	status:Confirmed TR:Q8MPX2 protein_id:AAM97952.1	WBGene00020549	EMB,LET embryonic_lethal	No parasite hit	gi|121410366|gb|EB763501.1|EB763501 M21 Ascaris suum male and female cDNA libraries Ascaris suum cDNA, mRNA sequence
D.viviparus_44_G01.ab1	5e-42	0.77	167	transcritpion factor status:Confirmed TR:Q9N5R9 protein_id:AAF39835.1	WBGene00018849	EMB,LET embryonic_lethal |EMB late_embryonic_lethal_emb	No parasite hit	gi|15743335|gb|BI742379.1|BI742379 kt50a09.y4 Strongyloides ratti L1 pAMP1 v3 Chiapelli McCarter Strongyloides ratti cDNA 5' similar to WP:CE17113 F55A3.3 transcritpion factor ;, mRNA sequence
D.viviparus_44_G07.ab1	7e-06	0.24	48.1	locus:rho-1 p21 ras-related rho (RhoA) status:Confirmed SW:Q22038 protein_id:CAB63379.1	WBGene00004357	locomotion_abnormal |maternal_sterile	No parasite hit	No parasite hit
D.viviparus_44_H03.ab1	9e-98	0.76	353	locus:kin-10 KIN-10 casein kinase status:Confirmed SW:P28548 protein_id:CAB00053.1	WBGene00002196	GRO slow_growth |EMB,LET embryonic_lethal |PVL protruding_vulva	No parasite hit	gi|27589900|gb|CB015164.1|CB015164 Hc_d11_38D03_SKPL Haemonchus contortus d11 mixed adult from David Knox Haemonchus contortus cDNA clone Hc_d11_38D03 5' similar to T01G9.6b CE06343 locus:kin-10 KIN-10 casein kinase, mRNA sequence
D.viviparus_45_B04.ab1	e-120	0.7	427	locus:dpy-31 status:Confirmed SW:P98060 protein_id:AAT92065.1	WBGene00006592	EMB,LET embryonic_lethal	gi|56112372|gb|AAV71152.1| mp1 [Onchocerca volvulus]	gi|83655725|gb|DN152680.1|DN152680 HbGPS11.10O24 Heterorhabditis bacteriophora Dauer stage cDNA Library Heterorhabditis bacteriophora cDNA, mRNA sequence
D.viviparus_45_B11.ab1	3e-26	0.61	114	locus:vps-34 status:Confirmed TR:Q5TYK9 protein_id:AAV34807.1	WBGene00006932	LVA larval_arrest |locomotion_abnormal	No parasite hit	No parasite hit
D.viviparus_45_G04.ab1	9e-41	0.75	163	status:Partially_confirmed TR:Q95QS5 protein_id:AAK84502.1	WBGene00016384	locomotion_abnormal |CLR clear	No parasite hit	gi|8322494|gb|BE029033.1|BE029033 kp24a06.y1 TBN95TM-SSFH Strongyloides stercoralis cDNA 5' similar to WP:C33H5.18 CE04161 CDP-DIACYLGLYCEROL SYNTHASE ;, mRNA sequence
D.viviparus_45_G07.ab1	e-125	0.7	446	locus:rfl-1 ubiquitin-activating enzyme status:Partially_confirmed SW:Q19360 protein_id:AAA81160.2	WBGene00004341	EMB,LET embryonic_lethal |locomotion_abnormal	No parasite hit	gi|27474667|gb|CA958307.1|CA958307 px58b12.y1 Haemonchus contortus intestine SL2 TOPO v1 Haemonchus contortus cDNA 5' similar to TR:Q19360 Q19360 SIMILAR TO UBIQUITIN-ACTIVATING ENZYME. [1] ;contains element CER repetitive element ;, mRNA sequence
D.viviparus_45_H03.ab1	2e-29	0.71	125	locus:col-3 cuticle collagen status:Confirmed TR:Q27318 protein_id:CAA90997.1	WBGene00000594	Unclassified |fat_content_increased	No parasite hit	gi|115342248|gb|EG025501.1|EG025501 HTAB-aaa22h12.b1 Heterorhabditis_bacteriophora_HTAB2_EST Heterorhabditis bacteriophora cDNA, mRNA sequence
D.viviparus_47_C05.ab1	2e-35	0.58	145	status:Confirmed SW:O62215 protein_id:CAB04259.1	WBGene00009353	GRO slow_growth |EMB,LET embryonic_lethal |CLR clear	gi|18389429|dbj|BAB84192.1| cytochrome b small subunit of succinate-ubiquinone reductase [Ascaris suum]	gi|14317853|gb|BG924181.1|BG924181 Oo_ad_03E01_LambdaGT11FOR Ostertagia ostertagi adults Ostertagia ostertagi cDNA clone Oo_ad_03E01 5' similar to sp|O62215|DHSD_CAEEL PUTATIVE SUCCINATE DEHYDROGENASE - UBIQUINONE CYTOCHROME B SMALL, mRNA sequence
D.viviparus_47_D07.ab1	5e-97	0.8	350	locus:pab-1 RNA recognition motif. (aka RRM, RBD, or RNP domain) \; Poly-adenylate binding protein, unique domain. status:Confirmed TR:Q9U302 protein_id:CAA21572.1	WBGene00003902	GRO slow_growth |STP sterile_progeny	gi|18677184|gb|AAL78224.1|AF345796_1 hypothetical protein Hgg-30 [Heterodera glycines]	gi|10818959|gb|BF060049.1|BF060049 Hc_d11_10E05_SKPL Haemonchus contortus d11 mixed adult from David Knox Haemonchus contortus cDNA clone Hc_d11_10E05 5' similar to gb|AAA65224.1| (U24123) polyadenylate-binding protein - Caenorhabditis elegans, mRNA s
D.viviparus_47_D10.ab1	e-156	0.8	546	locus:krs-1 status:Confirmed TR:Q2XN16 protein_id:AAX88810.1	WBGene00002238	GRO slow_growth |EMB,LET embryonic_lethal |small |BMD organism_morphology_abnormal |STP sterile_progeny	No parasite hit	gi|15774021|gb|BI773044.1|BI773044 kq30h03.y1 TBN95TM-SSR Strongyloides stercoralis cDNA 5' similar to SW:SYK_CAEEL Q22099 PROBABLE LYSYL-TRNA SYNTHETASE ;, mRNA sequence
D.viviparus_47_E09.ab1	1e-92	0.82	336	status:Partially_confirmed TR:Q9N2Y1 protein_id:AAF60872.2	WBGene00022164	GRO slow_growth |LVA larval_arrest	No parasite hit	gi|121410366|gb|EB763501.1|EB763501 M21 Ascaris suum male and female cDNA libraries Ascaris suum cDNA, mRNA sequence
D.viviparus_48_A09.ab1	1e-23	0.45	106	locus:sip-1 Heat shock hsp20 proteins status:Confirmed SW:Q20363 protein_id:CAA84703.1	WBGene00004798	AGE life_span_abnormal	gi|33413599|gb|AAN05752.1| heat shock protein 20 [Haemonchus contortus]	gi|40304431|gb|CK348818.1|CK348818 hggfha5C03 Gland Cell LD PCR cDNA Library Heterodera glycines cDNA, mRNA sequence
D.viviparus_48_C09.ab1	4e-91	0.81	330	locus:rpl-11.2 ribosomal protein status:Confirmed TR:Q19162 protein_id:AAA83599.1	WBGene00004423	GRO slow_growth |EMB,LET embryonic_lethal |maternal_sterile |STP sterile_progeny	gi|1498473|gb|AAB07369.1| 60S ribosomal protein [Toxocara canis]	gi|14286385|gb|BG891775.1|BG891775 Oo_L4_03D05_SKPL Ostertagia ostertagi L4 Ostertagia ostertagi cDNA clone Oo_L4_03D05 5' similar to pir|T29860 hypothetical protein F07D10.1 - Caenorhabditis elegans, mRNA sequence
D.viviparus_48_F05.ab1	1e-07	0.52	53.5	locus:dnj-17 DnaJ, prokaryotic heat shock protein, Zinc finger, C2H2 type status:Partially_confirmed TR:O62360 protein_id:CAB03279.1	WBGene00001035	maternal_sterile	No parasite hit	No parasite hit
D.viviparus_49_A02.ab1	2e-25	0.37	112	locus:ubc-24 ubiquitin-conjugating enzyme (UBC) status:Partially_confirmed TR:Q20617 protein_id:CAA91389.2	WBGene00006719	Unclassified |fat_content_reduced	gi|87239722|emb|CAJ57640.1| putative ubiquitin conjugating enzyme 2 [Oesophagostomum dentatum]	No parasite hit
D.viviparus_49_A06.ab1	2e-71	0.55	265	locus:mcm-3 DNA replication licensing factor MCM3 status:Confirmed TR:Q9XVR7 protein_id:CAB02770.1	WBGene00003155	EMB,LET embryonic_lethal |EMB multiple_cytoplasmic_cavities_early_emb |EMB exaggerated_asynchrony_early_emb |EMB nucleus_reform_remnant_early_emb |EMB,MUL multiple_nuclei_early_emb	No parasite hit	No parasite hit
D.viviparus_49_B01.ab1	2e-42	0.38	169	Yeast Chl2p like status:Confirmed TR:Q21350 protein_id:CAA93081.1	WBGene00010676	spontaneous_mutation_rate_increased	No parasite hit	No parasite hit
D.viviparus_49_B05.ab1	e-128	0.68	454	status:Confirmed TR:Q20329 protein_id:AAA81487.1	WBGene00018349	SCK sick |maternal_sterile	gi|4235277|gb|AAD13153.1| actin [Setaria digitata]	gi|9830050|gb|BE579108.1|BE579108 kq22d07.y1 TBN95TM-SSR Strongyloides stercoralis cDNA 5' similar to WP:F42C5.9 CE04562 ;, mRNA sequence
D.viviparus_49_B06.ab1	3e-16	0.36	81.3	status:Predicted TR:Q27317 protein_id:CAA92603.1	WBGene00009684	Unclassified |fat_content_increased	gi|33114622|gb|AAP94884.1| MFP1-alpha [Ascaris suum]	gi|121410366|gb|EB763501.1|EB763501 M21 Ascaris suum male and female cDNA libraries Ascaris suum cDNA, mRNA sequence
D.viviparus_49_F03.ab1	9e-51	0.5	197	locus:cpb-3 RNA binding protein status:Partially_confirmed SW:O01835 protein_id:AAB57717.1	WBGene00000772	EMB,LET embryonic_lethal |maternal_sterile	gi|50261664|gb|AAT72416.1| CPB-3 [Caenorhabditis sp. CB5161]	gi|121410366|gb|EB763501.1|EB763501 M21 Ascaris suum male and female cDNA libraries Ascaris suum cDNA, mRNA sequence
D.viviparus_49_F07.ab1	e-147	0.83	516	Phosphoprotein status:Confirmed SW:Q02332 protein_id:AAA28207.1	WBGene00022719	RIC aldicarb_resistant	gi|1945392|gb|AAB52573.1| pyruvate dehydrogenase kinase [Ascaris suum]	gi|120541069|gb|EH360952.1|EH360952 NPAC-aaa04g04.g1 N.brasiliensis_EST_L3N_SL1 Nippostrongylus brasiliensis cDNA similar to ref|NP_498928.1| Kinase mitochondrial (45.3 kD) [Caenorhabditis elegans] sp|Q02332|PDK_CAEEL Probable [pyruvate dehydrogenase
D.viviparus_49_F09.ab1	5e-22	0.74	99.8	translational initiation factor 2 beta subunit status:Confirmed SW:Q21230 protein_id:CAB00049.1	WBGene00010560	EMB,LET embryonic_lethal |small |PVL protruding_vulva |STP sterile_progeny	No parasite hit	gi|28560293|gb|CB276708.1|CB276708 pl35e12.y1 Ancylostoma ceylanicum adult Ancylostoma ceylanicum cDNA 5' similar to SW:IF2B_CAEEL Q21230 PUTATIVE EUKARYOTIC TRANSLATION INITIATION FACTOR 2 BETA SUBUNIT ;contains MSR1.t1 MSR1 repetitive element ;, mRN
D.viviparus_49_G05.ab1	2e-63	0.54	238	status:Confirmed TR:Q95X39 protein_id:AAK66018.2	WBGene00015025	EMB,LET embryonic_lethal	No parasite hit	No parasite hit
D.viviparus_49_G12.ab1	2e-06	0.39	48.9	locus:msp-38 major sperm protein MSP-38 status:Confirmed SW:P53020 protein_id:CAA93089.1	WBGene00003434	Unclassified |fat_content_increased	gi|12055869|emb|CAC20739.1| major sperm protein [Onchocerca volvulus]	No parasite hit
D.viviparus_50_C06.ab1	7e-09	0.41	56.6	locus:cdf-1 status:Partially_confirmed TR:Q95QW4 protein_id:AAL13323.1	WBGene00000393	Unclassified |fat_content_reduced	No parasite hit	No parasite hit
D.viviparus_50_D05.ab1	1e-29	0.56	127	locus:ssp-11 status:Confirmed SW:Q23058 protein_id:AAB04599.1	WBGene00006040	Unclassified |fat_content_increased	gi|33114624|gb|AAP94885.1| MFP1-beta [Ascaris suum]	gi|23377991|gb|BU665805.1|BU665805 Hc_ad_32A03_SKPL Haemonchus contortus adult from David Knox Haemonchus contortus cDNA clone Hc_ad_32A03 5' similar to Similar to T28H11.6 CE09149 locus:ssp-11 status:Confirmed TR:Q23058, mRNA sequence
D.viviparus_50_E07.ab1	3e-49	0.59	190	NADH-cytochrome B5 reductase status:Confirmed TR:O16521 protein_id:AAB66011.1	WBGene00020268	GRO slow_growth |EMB,LET embryonic_lethal	No parasite hit	gi|24330736|gb|CA033539.1|CA033539 pw11h08.y1 Haemonchus contortus whole worm pAMP1 v1 Haemonchus contortus cDNA 5' similar to TR:O16521 O16521 T05H4.5 PROTEIN. [1] ;, mRNA sequence
D.viviparus_50_E12.ab1	1e-58	0.66	223	status:Confirmed TR:Q9N3D3 protein_id:AAF59552.2	WBGene00021843	GRO slow_growth |STP sterile_progeny	No parasite hit	No parasite hit
D.viviparus_50_F06.ab1	1e-16	0.52	83.2	locus:rsr-2 status:Partially_confirmed TR:Q9U213 protein_id:CAB60765.1	WBGene00013260	EMB,LET embryonic_lethal	No parasite hit	gi|121410366|gb|EB763501.1|EB763501 M21 Ascaris suum male and female cDNA libraries Ascaris suum cDNA, mRNA sequence
D.viviparus_51_A08.ab1	8e-39	0.51	156	locus:larp-1 status:Partially_confirmed TR:Q2L6Y2 protein_id:ABC71805.1	WBGene00020097	EMB,LET embryonic_lethal	No parasite hit	No parasite hit
D.viviparus_51_B02.ab1	2e-06	0.38	50.1	locus:dys-1 dystrophin status:Confirmed SW:Q9TW65 protein_id:CAB61005.2	WBGene00001131	RIC aldicarb_resistant	No parasite hit	gi|83655751|gb|DN152706.1|DN152706 HbGPS11.6F13 Heterorhabditis bacteriophora Dauer stage cDNA Library Heterorhabditis bacteriophora cDNA, mRNA sequence
D.viviparus_51_B07.ab1	1e-13	0.43	71.2	locus:msp-33 major sperm protein status:Confirmed SW:P53019 protein_id:AAA83165.1	WBGene00003431	Unclassified |fat_content_increased	gi|42627270|emb|CAF29502.1| major sperm protein [Oesophagostomum dentatum]	No parasite hit
D.viviparus_51_B08.ab1	2e-54	0.49	209	locus:mel-46 status:Partially_confirmed TR:Q965G9 protein_id:AAK73891.1	WBGene00020284	GRO slow_growth	No parasite hit	gi|121410366|gb|EB763501.1|EB763501 M21 Ascaris suum male and female cDNA libraries Ascaris suum cDNA, mRNA sequence
D.viviparus_51_D01.ab1	4e-55	0.5	211	Acetyltransferase (GNAT) family status:Partially_confirmed TR:Q17765 protein_id:CAA99769.1	WBGene00007387	spontaneous_mutation_rate_increased	No parasite hit	No parasite hit
D.viviparus_51_D06.ab1	6e-18	0.24	88.2	locus:nmy-1 myosin status:Partially_confirmed TR:Q20641 protein_id:AAA83339.2	WBGene00003776	EMB,LET embryonic_lethal |BMD organism_morphology_abnormal |DPY dumpy |locomotion_abnormal |STP sterile_progeny	gi|12697534|emb|CAC28360.1| myosin heavy chain [Toxocara canis]	No parasite hit
D.viviparus_51_E09.ab1	1e-07	0.34	53.1	locus:msp-38 major sperm protein MSP-38 status:Confirmed SW:P53020 protein_id:CAA93089.1	WBGene00003434	Unclassified |fat_content_increased	gi|116282366|gb|ABJ97284.1| major sperm protein [Dictyocaulus viviparus]	No parasite hit
D.viviparus_51_H04.ab1	3e-70	0.57	261	status:Confirmed TR:O44513 protein_id:AAB92066.1	WBGene00018356	Unclassified |fat_content_increased	No parasite hit	gi|121410366|gb|EB763501.1|EB763501 M21 Ascaris suum male and female cDNA libraries Ascaris suum cDNA, mRNA sequence
D.viviparus_51_H12.ab1	5e-47	0.86	184	locus:msp-152 Major sperm protein status:Confirmed SW:Q23519 protein_id:AAA68739.1	WBGene00003470	Unclassified |fat_content_increased	gi|116282366|gb|ABJ97284.1| major sperm protein [Dictyocaulus viviparus]	gi|17147881|gb|BM139114.1|BM139114 Hc_ad_18F02_SKPL Haemonchus contortus adult from David Knox Haemonchus contortus cDNA clone Hc_ad_18F02 5' similar to pir|T18922 major sperm protein - Caenorhabditis elegans, mRNA sequence
D.viviparus_52_B03.ab1	1e-13	0.28	73.9	status:Partially_confirmed SW:Q09358 protein_id:CAA87422.1	WBGene00014229	GRO slow_growth |RUP exploded_through_vulva |locomotion_abnormal |PVL protruding_vulva	No parasite hit	gi|121410366|gb|EB763501.1|EB763501 M21 Ascaris suum male and female cDNA libraries Ascaris suum cDNA, mRNA sequence
D.viviparus_52_B10.ab1	5e-13	0.44	71.6	status:Partially_confirmed SW:Q09249 protein_id:CAA86741.1	WBGene00007624	LVA larval_arrest	gi|22073919|gb|AAK94490.1| PAZ/Piwi domain protein [Heterodera glycines]	No parasite hit
D.viviparus_52_D10.ab1	1e-29	0.56	127	locus:ssp-11 status:Confirmed SW:Q23058 protein_id:AAB04599.1	WBGene00006040	Unclassified |fat_content_increased	gi|33114624|gb|AAP94885.1| MFP1-beta [Ascaris suum]	gi|23377991|gb|BU665805.1|BU665805 Hc_ad_32A03_SKPL Haemonchus contortus adult from David Knox Haemonchus contortus cDNA clone Hc_ad_32A03 5' similar to Similar to T28H11.6 CE09149 locus:ssp-11 status:Confirmed TR:Q23058, mRNA sequence
D.viviparus_52_E06.ab1	3e-72	0.9	267	locus:tag-61 ADP\/ATP carrier protein status:Confirmed TR:O45865 protein_id:CAB04874.1	WBGene00006439	EMB,LET embryonic_lethal	gi|3264623|gb|AAC24580.1| ADP/ATP translocase [Heterodera glycines]	gi|24331221|gb|CA033800.1|CA033800 pw03h11.y1 Haemonchus contortus whole worm pAMP1 v1 Haemonchus contortus cDNA 5' similar to TR:O45865 O45865 T27E9.1 PROTEIN. [1] ;, mRNA sequence
D.viviparus_52_E10.ab1	2e-51	0.55	198	status:Partially_confirmed TR:Q20683 protein_id:CAA91325.1	WBGene00009947	Unclassified	No parasite hit	gi|20131515|gb|BQ098531.1|BQ098531 ph19b01.y2 Ostertagia ostertagi L3 pAMP1 v1 Ostertagia ostertagi cDNA 5' similar to TR:Q20683 Q20683 F52H3.5 PROTEIN. [1] ;contains element MER6 repetitive element ;, mRNA sequence
D.viviparus_52_E12.ab1	1e-11	0.34	67	status:Confirmed TR:O01659 protein_id:AAB53058.2	WBGene00020901	GRO slow_growth |Unclassified	No parasite hit	No parasite hit
D.viviparus_52_F07.ab1	5e-44	0.98	174	locus:mec-12 alpha tubulin status:Confirmed TR:P91910 protein_id:AAB54263.2	WBGene00003175	EMB,LET embryonic_lethal |EMB mitotic_spindle_abnormal_early_emb	gi|159155|gb|AAA29167.1| alpha tubulin	gi|14020533|gb|BG734249.1|BG734249 Hc_gut_10B11_SKPL Haemonchus contortus Intestinal mRNA Haemonchus contortus cDNA clone Hc_gut_10B11 5' similar to sp|P36220|TBA_TORMA TUBULIN ALPHA CHAIN (ALPHA T6), mRNA sequence
D.viviparus_52_F12.ab1	3e-61	0.84	231	locus:msp-76 major sperm protein (MSP1) status:Confirmed SW:P05634 protein_id:CAA92502.1	WBGene00003463	Unclassified |fat_content_increased	gi|116282366|gb|ABJ97284.1| major sperm protein [Dictyocaulus viviparus]	gi|21391259|gb|BQ529369.1|BQ529369 Nb_ADGR_08B07_T7 Nippostrongylus brasiliensis adult (full length enriched) Nippostrongylus brasiliensis cDNA clone Nb_ADGR_08B07 5' similar to ZK1251.6 CE03853 locus:msp-76 major sperm protein (MSP1), mRNA sequence
D.viviparus_52_G05.ab1	4e-78	0.72	287	locus:rpl-19 60S ribosomal protein L19 status:Confirmed SW:O02639 protein_id:AAB53979.1	WBGene00004431	EMB,LET embryonic_lethal |EMB embryonic_terminal_arrest_variable_emb |LVA larval_arrest |maternal_sterile	No parasite hit	gi|14317877|gb|BG924205.1|BG924205 Oo_ad_03H06_LambdaGT11FOR Ostertagia ostertagi adults Ostertagia ostertagi cDNA clone Oo_ad_03H06 5' similar to sp|O02639|RL19_CAEEL PROBABLE 60S RIBOSOMAL PROTEIN L19, mRNA sequence
D.viviparus_52_G07.ab1	1e-30	0.42	130	locus:gld-1 female germline-specific tumor suppressor status:Confirmed SW:Q17339 protein_id:CAB03417.1	WBGene00001595	EMB,LET embryonic_lethal	No parasite hit	gi|28253771|gb|CB190379.1|CB190379 pl25h04.y1 Ancylostoma ceylanicum adult Ancylostoma ceylanicum cDNA 5' similar to TR:Q17339 Q17339 FEMALE GERMLINE-SPECIFIC TUMOR SUPPRESSOR ;, mRNA sequence
D.viviparus_52_G08.ab1	7e-07	0.48	49.7	locus:mig-32 Zinc finger, C3HC4 type (RING finger) status:Partially_confirmed TR:Q19336 protein_id:CAA92594.3	WBGene00008684	EMB,LET embryonic_lethal	No parasite hit	gi|121410366|gb|EB763501.1|EB763501 M21 Ascaris suum male and female cDNA libraries Ascaris suum cDNA, mRNA sequence
D.viviparus_52_H05.ab1	1e-33	0.45	139	status:Partially_confirmed TR:O16786 protein_id:AAC48091.2	WBGene00020647	Unclassified |fat_content_reduced	No parasite hit	gi|24331378|gb|CA033892.1|CA033892 pw05b11.y1 Haemonchus contortus whole worm pAMP1 v1 Haemonchus contortus cDNA 5' similar to TR:O16786 O16786 T21D12.3 PROTEIN. [1] ;, mRNA sequence
D.viviparus_53_B10.ab1	5e-64	0.59	240	status:Confirmed TR:Q9N4N4 protein_id:AAF60947.2	WBGene00022774	EMB,LET embryonic_lethal	gi|6708156|gb|AAF25819.1| actin [Wuchereria bancrofti]	No parasite hit
D.viviparus_53_F07.ab1	5e-79	0.48	291	status:Confirmed	WBGene00017934	maternal_sterile	No parasite hit	gi|121410366|gb|EB763501.1|EB763501 M21 Ascaris suum male and female cDNA libraries Ascaris suum cDNA, mRNA sequence
D.viviparus_54_A04.ab1	2e-42	0.56	167	locus:dnj-11 DNA-binding protein status:Confirmed TR:Q94216 protein_id:AAB09157.1	WBGene00001029	EMB,LET embryonic_lethal	No parasite hit	No parasite hit
D.viviparus_54_A11.ab1	6e-17	0.81	84.7	locus:dpy-17 status:Confirmed TR:Q20778 protein_id:AAK84534.1	WBGene00001076	DPY dumpy	gi|88174614|gb|ABD39382.1| putative galectin protein 140 [Angiostrongylus cantonensis]	gi|27474734|gb|CA958374.1|CA958374 px59b11.y1 Haemonchus contortus intestine SL2 TOPO v1 Haemonchus contortus cDNA 5' similar to WP:CE11066 F54D8.1 ;, mRNA sequence
D.viviparus_54_B05.ab1	3e-92	0.7	335	beta-ureidopropionase (rat) status:Confirmed TR:Q19437 protein_id:AAK31488.1	WBGene00017440	maternal_sterile	No parasite hit	gi|24330126|gb|CA033186.1|CA033186 pj69h08.y1 Ancylostoma ceylanicum L3 Ancylostoma ceylanicum cDNA 5' similar to TR:Q19437 Q19437 SIMILAR TO BETA-UREIDOPROPIONASE. [1] ;, mRNA sequence
D.viviparus_54_B06.ab1	2e-11	0.66	66.2	status:Confirmed TR:Q5FC19 protein_id:CAI46615.1	WBGene00012999	early_larval_arrest	No parasite hit	No parasite hit
D.viviparus_54_E02.ab1	3e-52	0.78	201	Elongation factor 1 status:Confirmed SW:P34460 protein_id:AAA28051.1	WBGene00018846	GRO slow_growth |EMB,LET embryonic_lethal	gi|3647144|emb|CAA09591.1| elongation factor 1-beta [Globodera rostochiensis]	gi|28255092|gb|CB191700.1|CB191700 py35f06.y1 Haemonchus contortus whole worm pAMP1 v1 Haemonchus contortus cDNA 5' similar to SW:EF1X_CAEEL P34460 PROBABLE ELONGATION FACTOR 1-BETA/1-DELTA ;, mRNA sequence
D.viviparus_54_F10.ab1	e-115	0.82	412	locus:phb-1 status:Confirmed SW:Q9BKU4 protein_id:AAK27865.1	WBGene00004014	EMB,LET embryonic_lethal |EMB general_pace_of_development_abnormal_early_emb	gi|2055454|gb|AAB53231.1| prohibitin-like molecule TC-PRO-1 [Toxocara canis]	gi|28254143|gb|CB190751.1|CB190751 pl30e09.y1 Ancylostoma ceylanicum adult Ancylostoma ceylanicum cDNA 5' similar to TR:O01720 O01720 PROHIBITIN-LIKE MOLECULE TC-PRO-1. ;, mRNA sequence
D.viviparus_54_G05.ab1	1e-09	0.36	60.1	locus:ubq-1 status:Confirmed TR:Q8MYQ4 protein_id:AAM22069.2	WBGene00006727	EMB,LET embryonic_lethal	gi|19698785|gb|AAL91103.1| ubiquitin [Acanthocheilonema viteae]	No parasite hit
D.viviparus_55_A11.ab1	5e-99	0.92	357	locus:cdc-42 RAS protein status:Confirmed SW:Q05062 protein_id:AAK31543.1	WBGene00000390	EMB,LET embryonic_lethal	gi|5882244|gb|AAD55261.1| GTP-binding protein [Wuchereria bancrofti]	gi|91103991|gb|EB186034.1|EB186034 NPAC-aaa05b02.b1 N.brasiliensis_EST_L3N_SL1 Nippostrongylus brasiliensis cDNA similar to sp|Q05062|CC42_CAEEL Cell division control protein 42 homolog (CDC42CE) gb|AAA51433.1| guanine nucleotide regulatory protein, m
D.viviparus_55_B08.ab1	e-127	0.69	450	status:Confirmed TR:Q22562 protein_id:CAA98547.1	WBGene00011831	locomotion_abnormal |PRL paralyzed	No parasite hit	gi|121410366|gb|EB763501.1|EB763501 M21 Ascaris suum male and female cDNA libraries Ascaris suum cDNA, mRNA sequence
D.viviparus_55_D02.ab1	6e-42	0.75	166	status:Confirmed TR:Q23098 protein_id:CAA95851.2	WBGene00012166	EMB,LET embryonic_lethal |LVA larval_arrest |BMD organism_morphology_abnormal	No parasite hit	gi|10818683|gb|BF059784.1|BF059784 Hc_d11_03C12_SAC Haemonchus contortus d11 mixed adult from David Knox Haemonchus contortus cDNA clone Hc_d11_03C12 5' similar to pir|T26029 hypothetical protein W01A8.4 - Caenorhabditis elegans, mRNA sequence
D.viviparus_55_D09.ab1	6e-15	0.41	78.2	locus:ani-2 status:Partially_confirmed SW:Q09994 protein_id:AAA68262.1	WBGene00019608	maternal_sterile	No parasite hit	No parasite hit
D.viviparus_55_E09.ab1	7e-08	0.27	54.7	locus:nos-3 status:Confirmed TR:O62486 protein_id:CAB16492.1	WBGene00003785	FEM feminization_of_XX_and_XO_animals	No parasite hit	gi|121410366|gb|EB763501.1|EB763501 M21 Ascaris suum male and female cDNA libraries Ascaris suum cDNA, mRNA sequence
D.viviparus_55_E12.ab1	1e-37	0.37	153	locus:dpy-14 status:Confirmed TR:Q9N5K5 protein_id:AAF39908.1	WBGene00001075	EMB,LET embryonic_lethal |LET,LVL larval_lethal |small	gi|21954120|gb|AAM80556.1| cuticular collagen [Trichinella spiralis]	gi|121410366|gb|EB763501.1|EB763501 M21 Ascaris suum male and female cDNA libraries Ascaris suum cDNA, mRNA sequence
D.viviparus_55_F10.ab1	3e-38	0.47	155	status:Partially_confirmed TR:Q86MI3 protein_id:AAO91691.1	WBGene00022201	GRO slow_growth |CLR clear |STP sterile_progeny	No parasite hit	No parasite hit
D.viviparus_55_G02.ab1	2e-06	0.37	48.9	actin-like protein status:Confirmed TR:Q9GYR2 protein_id:AAF99891.1	WBGene00016793	GRO slow_growth |RUP exploded_through_vulva |EMB,LET embryonic_lethal |EGL egg_laying_abnormal |locomotion_abnormal	No parasite hit	No parasite hit
D.viviparus_56_A10.ab1	e-112	0.68	401	locus:egl-21 zinc carboxypeptidase status:Confirmed TR:O17754 protein_id:CAB02881.1	WBGene00001189	RIC aldicarb_resistant	No parasite hit	gi|5041789|gb|AI723460.1|AI723460 hcgls1B10.T7 Haemonchus contortus Intestinal mRNA Haemonchus contortus cDNA clone hcgls1B10.T7 T7 similar to Carboxypeptidase H, mRNA sequence
D.viviparus_56_C08.ab1	1e-39	0.71	159	locus:rsp-8 RNA recognition motif. (aka RRM, RBD, or RNP domain) status:Confirmed TR:Q9XTZ2 protein_id:CAB07322.1	WBGene00004705	LVA larval_arrest	gi|58803060|gb|AAW82658.1| cyclophilin [Haemonchus contortus]	gi|27596515|gb|CB021779.1|CB021779 px32d08.y1 Haemonchus contortus whole worm SL2 TOPO v1 Haemonchus contortus cDNA 5' similar to TR:Q9XTZ2 Q9XTZ2 C18D11.4 PROTEIN. [1] ;, mRNA sequence
D.viviparus_56_E08.ab1	1e-22	0.82	103	locus:pas-3 endopeptidase status:Confirmed SW:Q9N599 protein_id:AAF60416.2	WBGene00003924	GRO slow_growth |EMB,LET embryonic_lethal |ABS spindle_position_abnormal_early_emb	No parasite hit	gi|40304663|gb|CK349050.1|CK349050 hggfha8B10 Gland Cell LD PCR cDNA Library Heterodera glycines cDNA, mRNA sequence
D.viviparus_56_E09.ab1	1e-06	0.5	49.7	locus:rps-15 40S ribosomal protein S15 status:Confirmed SW:Q9XVP0 protein_id:CAB03065.1	WBGene00004484	GRO slow_growth |EMB,LET embryonic_lethal	No parasite hit	No parasite hit
D.viviparus_56_G10.ab1	1e-72	0.73	269	locus:dsh-1 dishevelled-like protein status:Confirmed TR:Q95ZX3 protein_id:AAM98047.2	WBGene00001101	EMB mitotic_spindle_abnormal_early_emb	No parasite hit	gi|28184840|gb|CB175950.1|CB175950 pl16a12.y3 Ancylostoma ceylanicum adult Ancylostoma ceylanicum cDNA 5' similar to TR:Q9UG07 Q9UG07 HYPOTHETICAL 59.3 KD PROTEIN. ;, mRNA sequence
D.viviparus_56_H03.ab1	6e-68	0.88	253	locus:lin-53 chromatin assembly factor 1 P55 subunit like status:Confirmed SW:P90916 protein_id:CAB03178.1	WBGene00003036	EMB,LET embryonic_lethal |LET,LVL larval_lethal |PVL protruding_vulva	No parasite hit	gi|7923135|gb|AW829332.1|AW829332 ra38g07.y1 Bird-Rao Meloidogyne incognita J2 Meloidogyne incognita cDNA 5' similar to SW:RB48_HUMAN Q09028 CHROMATIN ASSEMBLY FACTOR 1 P48 SUBUNIT ;, mRNA sequence
D.viviparus_56_H10.ab1	7e-58	0.45	220	status:Partially_confirmed	WBGene00012458	EMB,LET embryonic_lethal |CPA cortical_dynamics_abnormal_early_emb	No parasite hit	gi|28183885|gb|CB174995.1|CB174995 pl15e01.y1 Ancylostoma ceylanicum adult Ancylostoma ceylanicum cDNA 5' similar to TR:Q9XXH4 Q9XXH4 Y17G7B.2B PROTEIN. [3] TR:Q9U2R1 WP:CE19035 ;, mRNA sequence
List of sequences with no RNAi phenotype data
D.viviparus_10_B09	4e-25	0.52	110	status:Partially_confirmed TR:Q9NAC0 protein_id:CAB61081.1	WBGene00013158	No observed phenotype is found.	No parasite hit	No parasite hit
D.viviparus_10_C02	2e-42	0.35	169	status:Confirmed TR:Q9XTS1 protein_id:CAB16313.1	WBGene00009825	No observed phenotype is found.	No parasite hit	No parasite hit
D.viviparus_10_C06	1e-06	0.28	50.4	locus:pqn-63 status:Partially_confirmed TR:Q22265 protein_id:CAA94797.1	WBGene00004146	No observed phenotype is found.	No parasite hit	No parasite hit
D.viviparus_10_D01	6e-23	0.4	103	Neurospora met-10 protein like status:Partially_confirmed TR:O17704 protein_id:CAB01437.1	WBGene00008263	No observed phenotype is found.	No parasite hit	No parasite hit
D.viviparus_10_D08	3e-85	0.78	310	status:Confirmed SW:O62515 protein_id:CAB05318.1	WBGene00014000	No observed phenotype is found.	No parasite hit	gi|8927861|gb|BE223286.1|BE223286 kp74h05.y1 TBN95TM-SSFH Strongyloides stercoralis cDNA 5' similar to WP:ZK550.6 CE20432 ;, mRNA sequence
D.viviparus_10_G06	2e-22	0.42	102	protein-tyrosine phosphatase status:Partially_confirmed TR:P91345 protein_id:AAB37811.1	WBGene00018895	No observed phenotype is found.	No parasite hit	No parasite hit
D.viviparus_10_H01	2e-66	0.58	249	locus:crp-1 RAS-like GTP-binding protein status:Confirmed	WBGene00012532	No observed phenotype is found.	gi|5882244|gb|AAD55261.1| GTP-binding protein [Wuchereria bancrofti]	No parasite hit
D.viviparus_10_H05	6e-31	0.92	130	locus:ubc-7 Ubiquitin conjugating enzyme status:Confirmed SW:P34477 protein_id:CAA80166.1	WBGene00006704	No observed phenotype is found.	gi|118776380|gb|ABL14207.1| ubiquitin-conjugating enzyme E2G2-like protein [Trichinella spiralis]	gi|120538980|gb|EH358863.1|EH358863 NPAA-aaa28g07.g1 N.brasiliensis_EST_L3A_SL1 Nippostrongylus brasiliensis cDNA similar to ref|NP_499133.1| Ubiquitin conjugating enzyme UBC-7 (18.9 kD) (ubc-7) [Caenorhabditis elegans] sp|P34477|UBC7_CAEEL Probable u
D.viviparus_10_H07	4e-08	0.25	55.5	status:Partially_confirmed TR:Q7YXD1 protein_id:CAD91629.1	WBGene00009115	No observed phenotype is found.	No parasite hit	No parasite hit
D.viviparus_11_C12	3e-54	0.44	208	locus:tag-165 NADPH-ferrihemoprotein reductase status:Confirmed SW:Q17574 protein_id:CAA84637.1	WBGene00006510	No observed phenotype is found.	No parasite hit	No parasite hit
D.viviparus_11_D04	4e-67	0.81	250	status:Partially_confirmed TR:O45500 protein_id:CAB07388.2	WBGene00009558	No observed phenotype is found.	No parasite hit	gi|20131578|gb|BQ098594.1|BQ098594 ph19g10.y2 Ostertagia ostertagi L3 pAMP1 v1 Ostertagia ostertagi cDNA 5' similar to TR:O45500 O45500 F39B2.8 PROTEIN. [1] ;, mRNA sequence
D.viviparus_11_D09	4e-42	0.45	167	locus:srt-42 7TM chemoreceptor, srt family status:Partially_confirmed TR:Q5KQP8 protein_id:AAW57825.1	WBGene00021599	No observed phenotype is found.	No parasite hit	No parasite hit
D.viviparus_11_F07	2e-52	0.61	202	status:Confirmed TR:Q8MNS8 protein_id:AAM29689.1	WBGene00018090	No observed phenotype is found.	No parasite hit	No parasite hit
D.viviparus_11_F09	4e-45	0.36	178	status:Partially_confirmed TR:Q20871 protein_id:AAB52683.1	WBGene00018966	No observed phenotype is found.	No parasite hit	No parasite hit
D.viviparus_11_G05	4e-91	0.53	331	phytoene desaturase status:Partially_confirmed TR:O61196 protein_id:AAB95172.1	WBGene00018146	No observed phenotype is found.	No parasite hit	No parasite hit
D.viviparus_11_H05	1e-49	0.39	193	status:Confirmed SW:P34531 protein_id:CAH19085.1	WBGene00010796	No observed phenotype is found.	No parasite hit	No parasite hit
D.viviparus_2_A08	3e-51	0.44	199	status:Partially_confirmed TR:Q23459 protein_id:CAA94803.2	WBGene00013967	No observed phenotype is found.	No parasite hit	No parasite hit
D.viviparus_2_B05	5e-58	0.67	221	locus:aat-1 integral membrane protein E16 like status:Partially_confirmed TR:Q19834 protein_id:CAA92459.1	WBGene00000002	No observed phenotype is found.	No parasite hit	No parasite hit
D.viviparus_2_B11	1e-06	0.27	49.3	status:Partially_confirmed TR:O17296 protein_id:AAB71060.1	WBGene00020074	No observed phenotype is found.	No parasite hit	No parasite hit
D.viviparus_2_C08	3e-38	0.44	155	status:Partially_confirmed TR:Q2HQL2 protein_id:CAJ76959.1	WBGene00013633	No observed phenotype is found.	gi|2459587|gb|AAD11969.1| 22 upper [Onchocerca volvulus]	No parasite hit
D.viviparus_2_D08	3e-29	0.31	125	status:Partially_confirmed	WBGene00012648	No observed phenotype is found.	No parasite hit	No parasite hit
D.viviparus_2_F03	9e-14	0.52	73.9	status:Confirmed TR:Q8MPP5 protein_id:CAD36498.1	WBGene00012807	No observed phenotype is found.	No parasite hit	gi|17147953|gb|BM139186.1|BM139186 Hc_ad_19G01_SKPL Haemonchus contortus adult from David Knox Haemonchus contortus cDNA clone Hc_ad_19G01 5' similar to gb|AAF48004.1| (AE003485) CG18292 gene product - Drosophila melanogaster, mRNA sequence
D.viviparus_2_F04	1e-45	0.39	180	status:Partially_confirmed TR:Q1NZ30 protein_id:CAJ90498.1	WBGene00044793	No observed phenotype is found.	No parasite hit	No parasite hit
D.viviparus_2_G08	2e-34	0.43	142	status:Confirmed TR:Q20420 protein_id:CAB01501.1	WBGene00009724	No observed phenotype is found.	No parasite hit	No parasite hit
D.viviparus_2_G11	1e-70	0.69	263	status:Confirmed TR:O02082 protein_id:AAK21358.1	WBGene00016749	No observed phenotype is found.	No parasite hit	No parasite hit
D.viviparus_2_H01	2e-15	0.37	80.1	status:Confirmed TR:Q95Q24 protein_id:CAC42370.1	WBGene00012806	No observed phenotype is found.	No parasite hit	gi|17147953|gb|BM139186.1|BM139186 Hc_ad_19G01_SKPL Haemonchus contortus adult from David Knox Haemonchus contortus cDNA clone Hc_ad_19G01 5' similar to gb|AAF48004.1| (AE003485) CG18292 gene product - Drosophila melanogaster, mRNA sequence
D.viviparus_2_H04	6e-35	0.43	144	locus:nas-31 status:Partially_confirmed SW:Q7JLI1 protein_id:CAE48502.1	WBGene00003549	No observed phenotype is found.	gi|44829153|gb|AAS47831.1| metalloprotease IV [Ostertagia ostertagi]	No parasite hit
D.viviparus_3_A01	3e-18	0.52	86.7	status:Partially_confirmed TR:Q20738 protein_id:CAA94135.1	WBGene00010033	No observed phenotype is found.	No parasite hit	No parasite hit
D.viviparus_3_A07	2e-08	0.31	56.2	status:Predicted TR:Q56VX7 protein_id:CAI79280.1	WBGene00044233	No observed phenotype is found.	No parasite hit	No parasite hit
D.viviparus_3_A11	4e-21	0.44	98.6	status:Confirmed TR:O02082 protein_id:AAK21358.1	WBGene00016749	No observed phenotype is found.	No parasite hit	No parasite hit
D.viviparus_3_B02	3e-36	0.63	147	status:Predicted TR:Q23518 protein_id:AAA68740.1	WBGene00022763	No observed phenotype is found.	gi|56786163|gb|AAW29197.1| MFP2c [Ascaris suum]	gi|17971683|gb|BM278425.1|BM278425 As_tgz_58G06_SKPL Ascaris suum adult male testis germinal zone from Alan Scott Ascaris suum cDNA clone As_tgz_58G06 5' similar to ref|NP_501838.1| (NM_069437) C04G2.9.p - Caenorhabditis elegans, mRNA sequence
D.viviparus_3_C10	3e-14	0.41	75.5	status:Confirmed SW:Q09269 protein_id:CAA87095.2	WBGene00007923	No observed phenotype is found.	No parasite hit	gi|24330394|gb|CA033355.1|CA033355 pw18a07.y1 Haemonchus contortus whole worm pAMP1 v1 Haemonchus contortus cDNA 5' similar to SW:YQF4_CAEEL Q09269 HYPOTHETICAL 16.0 KD PROTEIN C34C12.4 IN CHROMOSOME III. [1] ;, mRNA sequence
D.viviparus_3_F02	e-146	0.8	514	status:Partially_confirmed TR:Q3V5J0 protein_id:ABA00174.1	WBGene00022391	No observed phenotype is found.	No parasite hit	gi|8930565|gb|BE225329.1|BE225329 MD0108 Meloidogyne incognita J2 (#MD99-1) Meloidogyne incognita cDNA clone 2819 5' similar to unknown Meloidogyne incognita cDNA, mRNA sequence
D.viviparus_3_F04	e-120	0.7	429	locus:ctn-1 status:Partially_confirmed TR:Q8MPQ6 protein_id:AAM54172.1	WBGene00000832	No observed phenotype is found.	No parasite hit	No parasite hit
D.viviparus_3_F05	1e-35	0.35	147	status:Partially_confirmed TR:Q22853 protein_id:CAA96695.1	WBGene00012139	No observed phenotype is found.	gi|24370477|emb|CAC70158.1| hypothetical protein [Brugia malayi]	No parasite hit
D.viviparus_3_G07	3e-17	0.31	85.5	locus:srm-1 7TM chemoreceptor, srm family status:Partially_confirmed TR:Q23060 protein_id:AAB04602.2	WBGene00005638	No observed phenotype is found.	No parasite hit	No parasite hit
D.viviparus_4_B02	6e-36	0.32	147	Armadillo\/beta-catenin-like repeats (2 domains) status:Partially_confirmed TR:Q20703 protein_id:CAA98127.2	WBGene00009956	No observed phenotype is found.	No parasite hit	No parasite hit
D.viviparus_4_C04	9e-93	0.75	336	status:Partially_confirmed TR:Q9U296 protein_id:CAB54452.1	WBGene00012983	No observed phenotype is found.	gi|21466124|pdb|1LLQ|A Chain A, Crystal Structure Of Malic Enzyme From Ascaris Suum Complexed With Nicotinamide Adenine Dinucleotide	No parasite hit
D.viviparus_4_C05	6e-77	0.44	284	protein-tyrosine phosphatase status:Partially_confirmed SW:P28192 protein_id:CAA93513.1	WBGene00010558	No observed phenotype is found.	No parasite hit	gi|24467825|gb|CA304766.1|CA304766 As_adfo_22B01_T3 Ascaris suum adult female ovary Ascaris suum cDNA clone As_adfo_22B01 5' similar to K04D7.4 CE06093 protein-tyrosine phosphatase, mRNA sequence
D.viviparus_4_D03	4e-15	0.29	78.6	status:Confirmed TR:Q86G95 protein_id:CAD82914.1	WBGene00009584	No observed phenotype is found.	No parasite hit	No parasite hit
D.viviparus_4_D06	6e-08	0.24	55.1	status:Confirmed TR:Q9U2K4 protein_id:CAB54428.1	WBGene00012717	No observed phenotype is found.	No parasite hit	gi|24773011|gb|CA408179.1|CA408179 pk10d07.x1 Ancylostoma ceylanicum adult Ancylostoma ceylanicum cDNA 3' similar to TR:Q9U2K4 Q9U2K4 Y39E4B.6 PROTEIN. [1] ;, mRNA sequence
D.viviparus_4_E03	2e-23	0.44	106	status:Partially_confirmed TR:Q18438 protein_id:AAA68422.1	WBGene00016406	No observed phenotype is found.	No parasite hit	gi|28254176|gb|CB190784.1|CB190784 pl30h09.y1 Ancylostoma ceylanicum adult Ancylostoma ceylanicum cDNA 5' similar to TR:Q18438 Q18438 COSMID C34D10. [1] ;, mRNA sequence
D.viviparus_4_E12	2e-11	0.45	65.9	locus:spr-2 SET protein status:Confirmed SW:Q18240 protein_id:CAA90979.2	WBGene00005007	No observed phenotype is found.	No parasite hit	gi|46985147|gb|CN574460.1|CN574460 rc26e07.x1 Meloidogyne hapla egg pAMP1 v1 Meloidogyne hapla cDNA 3' similar to SW:SET_DROME P53997 SET PROTEIN. [1] ;, mRNA sequence
D.viviparus_4_F05	8e-20	0.24	94.4	status:Partially_confirmed	WBGene00022279	No observed phenotype is found.	No parasite hit	No parasite hit
D.viviparus_4_F06	5e-41	0.44	164	status:Confirmed TR:Q4Z8H5 protein_id:AAX88809.1	WBGene00020082	No observed phenotype is found.	No parasite hit	No parasite hit
D.viviparus_4_H02	1e-07	0.29	53.1	locus:lec-10 galaptin (S-lectin) status:Confirmed TR:Q23065 protein_id:AAB04967.1	WBGene00002273	No observed phenotype is found.	gi|88174612|gb|ABD39381.1| putative galectin protein 10 [Angiostrongylus cantonensis]	No parasite hit
D.viviparus_5_A08	e-102	0.67	369	PH domain status:Confirmed TR:Q93569 protein_id:CAB02094.2	WBGene00009120	No observed phenotype is found.	No parasite hit	No parasite hit
D.viviparus_5_A11	e-101	0.61	363	WD domain, G-beta repeat (2 domains) status:Confirmed TR:Q9XWH0 protein_id:CAA21698.1	WBGene00013209	No observed phenotype is found.	No parasite hit	gi|28253871|gb|CB190479.1|CB190479 pl27b07.y1 Ancylostoma ceylanicum adult Ancylostoma ceylanicum cDNA 5' similar to TR:Q9XWH0 Q9XWH0 Y54G9A.6 PROTEIN. [1] ;, mRNA sequence
D.viviparus_5_C07	5e-22	0.24	101	mannosyl-oligosaccharide alpha-1,2-mannosidase status:Partially_confirmed TR:P90830 protein_id:CAB04078.1	WBGene00008646	No observed phenotype is found.	No parasite hit	gi|15765644|gb|BI743842.1|BI743842 kx53f08.y1 Parastrongyloides trichosuri PA pAMP1 v1 Chiapelli McCarter Parastrongyloides trichosuri cDNA 5' similar to TR:Q9W544 Q9W544 EG:86E4.2 PROTEIN. ;, mRNA sequence
D.viviparus_5_D12	6e-26	0.33	114	status:Partially_confirmed TR:Q8I4D6 protein_id:CAD56606.1	WBGene00012758	No observed phenotype is found.	No parasite hit	No parasite hit
D.viviparus_5_F01	1e-10	0.27	63.5	locus:vap-1 status:Confirmed TR:Q8MQ79 protein_id:AAM54195.1	WBGene00006886	No observed phenotype is found.	gi|29124855|gb|AAO63577.1| secreted protein 5 precursor [Ancylostoma caninum]	No parasite hit
D.viviparus_5_F03	4e-22	0.64	101	status:Partially_confirmed TR:Q1ZXU0 protein_id:CAJ85750.1	WBGene00044791	No observed phenotype is found.	No parasite hit	No parasite hit
D.viviparus_5_G07	1e-20	0.57	94	status:Confirmed TR:Q8IAB4 protein_id:AAN84811.1	WBGene00022489	No observed phenotype is found.	No parasite hit	gi|21653088|gb|BQ625910.1|BQ625910 ph86e12.y1 Ostertagia ostertagi L3 SL1 TOPO v2 Ostertagia ostertagi cDNA 5' similar to TR:O44794 O44794 C50D2.8 PROTEIN. [1] ;, mRNA sequence
D.viviparus_5_G10	2e-10	0.27	63.5	locus:vap-1 status:Confirmed TR:Q8MQ79 protein_id:AAM54195.1	WBGene00006886	No observed phenotype is found.	gi|29124855|gb|AAO63577.1| secreted protein 5 precursor [Ancylostoma caninum]	No parasite hit
D.viviparus_5_G11	4e-18	0.32	88.6	status:Partially_confirmed TR:Q7YXD1 protein_id:CAD91629.1	WBGene00009115	No observed phenotype is found.	gi|33114630|gb|AAP94888.1| P34 [Ascaris suum]	No parasite hit
D.viviparus_5_H10	7e-59	0.66	224	locus:rga-1 GTPase-activating (rhoGAP) like protein status:Confirmed TR:Q23130 protein_id:CAA91403.1	WBGene00012203	No observed phenotype is found.	No parasite hit	No parasite hit
D.viviparus_6_A10	9e-94	0.57	340	locus:rab-33 status:Partially_confirmed SW:Q20365 protein_id:CAA84705.1	WBGene00004283	No observed phenotype is found.	gi|13785146|emb|CAA72626.2| rab4A-like protein [Trichinella pseudospiralis]	gi|27810594|gb|CB065016.1|CB065016 px86g10.y1 Haemonchus contortus intestine SL2 TOPO v1 Haemonchus contortus cDNA 5' similar to SW:RB33_CAEEL Q20365 PUTATIVE RAS-RELATED PROTEIN F43D9.2. [1] ;, mRNA sequence
D.viviparus_6_A12	3e-06	0.38	47.4	Ser\/Thr protein phosphatase status:Partially_confirmed TR:Q9XW30 protein_id:CAA22302.2	WBGene00012741	No observed phenotype is found.	gi|29468357|gb|AAO85518.1|AF496634_1 putative serine/threonine phosphatase [Oesophagostomum dentatum]	No parasite hit
D.viviparus_6_B12	9e-83	0.54	303	Ser\/Thr protein phosphatase status:Partially_confirmed TR:Q9XW30 protein_id:CAA22302.2	WBGene00012741	No observed phenotype is found.	gi|29468357|gb|AAO85518.1|AF496634_1 putative serine/threonine phosphatase [Oesophagostomum dentatum]	No parasite hit
D.viviparus_6_D04	2e-17	0.4	86.3	status:Confirmed TR:O02237 protein_id:CAB05715.1	WBGene00008446	No observed phenotype is found.	No parasite hit	No parasite hit
D.viviparus_6_D08	2e-15	0.36	80.1	locus:gei-1 Guanine nucleotide releasing factor status:Partially_confirmed TR:Q20440 protein_id:CAA84324.2	WBGene00001559	No observed phenotype is found.	No parasite hit	No parasite hit
D.viviparus_6_D09	2e-47	0.74	186	locus:fkh-9 status:Confirmed TR:Q7Z136 protein_id:AAP68936.1	WBGene00001441	No observed phenotype is found.	gi|33621214|gb|AAQ23178.1| forkhead transcription factor 1 isoform b [Strongyloides stercoralis]	No parasite hit
D.viviparus_6_F02	1e-35	0.31	147	status:Partially_confirmed TR:Q9TZ63 protein_id:AAK21406.1	WBGene00018989	No observed phenotype is found.	No parasite hit	gi|20132789|gb|BQ099805.1|BQ099805 ph34g11.y2 Ostertagia ostertagi L3 pAMP1 v1 Ostertagia ostertagi cDNA 5' similar to TR:Q9TZ63 Q9TZ63 F56F11.2 PROTEIN. [1] ;, mRNA sequence
D.viviparus_6_F11	3e-13	0.25	72.4	status:Partially_confirmed TR:O45277 protein_id:CAB02811.1	WBGene00007823	No observed phenotype is found.	No parasite hit	No parasite hit
D.viviparus_6_G05	4e-28	0.55	121	NADH dehydrogenase ND1 status:Confirmed	WBGene00010959	No observed phenotype is found.	gi|30522974|gb|AAO91754.1| NADH dehydrogenase subunit 1 [Cooperia oncophora]	gi|11411008|gb|BF423010.1|BF423010 Hc_d11_21B04_SKPL Haemonchus contortus d11 mixed adult from David Knox Haemonchus contortus cDNA clone Hc_d11_21B04 5' similar to sp|P24887|NU1M_CAEEL NADH-UBIQUINONE OXIDOREDUCTASE CHAIN 1, mRNA sequence
D.viviparus_7_A04	2e-44	0.63	176	status:Confirmed TR:Q18484 protein_id:AAA62566.1	WBGene00016446	No observed phenotype is found.	No parasite hit	No parasite hit
D.viviparus_7_C02	1e-30	0.58	129	status:Partially_confirmed TR:Q9NF23 protein_id:CAB60842.2	WBGene00013666	No observed phenotype is found.	No parasite hit	No parasite hit
D.viviparus_7_C03	5e-49	0.64	191	locus:tre-2 trehalase precursor status:Confirmed TR:Q9GYK9 protein_id:AAF98588.1	WBGene00006608	No observed phenotype is found.	No parasite hit	No parasite hit
D.viviparus_7_E09	1e-94	0.54	343	status:Partially_confirmed TR:Q9XVL8 protein_id:CAB03152.1	WBGene00010283	No observed phenotype is found.	No parasite hit	No parasite hit
D.viviparus_7_G06	2e-73	0.61	272	Propionyl-coA carboxylase alpha chain precursor status:Confirmed SW:Q19842 protein_id:AAA93384.1	WBGene00017864	No observed phenotype is found.	No parasite hit	gi|28185017|gb|CB176127.1|CB176127 pl18c10.y3 Ancylostoma ceylanicum adult Ancylostoma ceylanicum cDNA 5' similar to TR:Q19842 Q19842 SIMILAR TO PROPIONYL-COA CARBOXYLASE ALPHA CHAIN. [1] ;, mRNA sequence
D.viviparus_7_H04	6e-53	0.72	203	status:Confirmed SW:Q10121 protein_id:AAM22035.1	WBGene00016011	No observed phenotype is found.	No parasite hit	gi|27590276|gb|CB015540.1|CB015540 Hc_d11_42G06_SKPL Haemonchus contortus d11 mixed adult from David Knox Haemonchus contortus cDNA clone Hc_d11_42G06 5' similar to C23G10.2b CE30613 status:Confirmed TR:Q8MQC9, mRNA sequence
D.viviparus_8_A01	3e-74	0.49	275	locus:ace-2 carboxylesterase status:Confirmed TR:O61371 protein_id:AAC78228.2	WBGene00000036	No observed phenotype is found.	gi|44935068|gb|AAS49410.1| secreted acetylcholinesterase [Dictyocaulus viviparus]	No parasite hit
D.viviparus_8_B10	6e-81	0.46	297	locus:unc-33 status:Confirmed SW:Q01630 protein_id:AAM97965.1	WBGene00006769	No observed phenotype is found.	No parasite hit	No parasite hit
D.viviparus_8_D11	2e-21	0.45	99.4	status:Partially_confirmed TR:Q18675 protein_id:CAA93102.1	WBGene00008153	No observed phenotype is found.	No parasite hit	gi|21391360|gb|BQ529460.1|BQ529460 Nb_ADGR_11E01_T7 Nippostrongylus brasiliensis adult (full length enriched) Nippostrongylus brasiliensis cDNA clone Nb_ADGR_11E01 5' similar to C47E12.10 CE05454 status:Predicted, mRNA sequence
D.viviparus_8_D12	1e-26	0.51	116	status:Partially_confirmed TR:Q8WTJ9 protein_id:AAL35730.2	WBGene00021764	No observed phenotype is found.	No parasite hit	No parasite hit
D.viviparus_8_E01	e-134	0.69	474	status:Confirmed TR:Q95XC6 protein_id:AAK68589.4	WBGene00022231	No observed phenotype is found.	No parasite hit	gi|27590795|gb|CB016059.1|CB016059 Hc_d11_49E05_SKPL Haemonchus contortus d11 mixed adult from David Knox Haemonchus contortus cDNA clone Hc_d11_49E05 5' similar to Y73B6BL.1 CE29922 status:Partially_confirmed TR:Q95XC6, mRNA sequence
D.viviparus_8_E03	e-124	0.66	441	locus:gsp-4 serine\/threonine protein phosphatase PP1 status:Confirmed TR:P91420 protein_id:AAB42233.1	WBGene00020187	No observed phenotype is found.	gi|29468357|gb|AAO85518.1|AF496634_1 putative serine/threonine phosphatase [Oesophagostomum dentatum]	gi|27587645|gb|CB012909.1|CB012909 Hc_ad_46H12_SKPL Haemonchus contortus adult from David Knox Haemonchus contortus cDNA clone Hc_ad_46H12 5' similar to T03F1.5 CE13104 serine\/threonine protein phosphatase PP1, mRNA sequence
D.viviparus_8_E10	2e-83	0.64	305	locus:ceh-34 homeobox protein status:Confirmed SW:Q94165 protein_id:AAB09173.2	WBGene00000455	No observed phenotype is found.	No parasite hit	No parasite hit
D.viviparus_8_F03	3e-91	0.59	331	status:Partially_confirmed TR:Q18357 protein_id:CAA92787.1	WBGene00007882	No observed phenotype is found.	No parasite hit	gi|120542561|gb|EH362443.1|EH362443 NPAD-aaa05g07.b1 N.brasiliensis_NPAD1_EST_L3N Nippostrongylus brasiliensis cDNA similar to ref|NP_501686.1| Putative cytoplasmic protein of bilaterial origin [Caenorhabditis elegans] pir|T19657 hypothetical protein
D.viviparus_8_F12	3e-24	0.54	107	status:Partially_confirmed TR:Q18582 protein_id:AAA98721.2	WBGene00016599	No observed phenotype is found.	No parasite hit	No parasite hit
D.viviparus_8_G03	1e-54	0.45	209	locus:lim-7 homeobox protein status:Partially_confirmed TR:Q94160 protein_id:AAC16985.1	WBGene00002989	No observed phenotype is found.	gi|11060|emb|CAA45377.1| mec-3 [Caenorhabditis vulgaris]	gi|28559468|gb|CB275883.1|CB275883 pl04g09.y1 Ancylostoma ceylanicum L3 Ancylostoma ceylanicum cDNA 5' similar to TR:Q94160 Q94160 CELIM-7 ;, mRNA sequence
D.viviparus_8_G09	7e-16	0.27	81.3	status:Confirmed TR:Q8ITV6 protein_id:AAN73853.1	WBGene00021551	No observed phenotype is found.	No parasite hit	No parasite hit
D.viviparus_8_H07	5e-30	0.51	128	status:Confirmed TR:Q5WRN3 protein_id:CAH60777.1	WBGene00043057	No observed phenotype is found.	No parasite hit	No parasite hit
D.viviparus_9_B07	6e-19	0.74	91.3	Uncharacterized protein family UPF0029 status:Partially_confirmed TR:Q9XWF4 protein_id:CAA21718.1	WBGene00013122	No observed phenotype is found.	No parasite hit	No parasite hit
D.viviparus_9_B09	3e-23	0.57	105	status:Partially_confirmed TR:Q2EEP4 protein_id:CAJ76941.1	WBGene00011218	No observed phenotype is found.	No parasite hit	No parasite hit
D.viviparus_9_D08	5e-39	0.41	157	status:Confirmed TR:Q8ITY1 protein_id:AAN65287.1	WBGene00021043	No observed phenotype is found.	gi|159679|gb|AAA29378.1| phosphoenolpyruvate carboxykinase	No parasite hit
D.viviparus_9_F01	2e-26	0.36	116	LRR (leucine-rich repeats)\; FSHR (follicle stimulating hormone receptor) status:Confirmed TR:Q21164 protein_id:AAA83325.2	WBGene00019351	No observed phenotype is found.	No parasite hit	No parasite hit
D.viviparus_9_H07	7e-20	0.45	93.6	status:Partially_confirmed TR:O16286 protein_id:AAB65347.2	WBGene00021071	No observed phenotype is found.	No parasite hit	No parasite hit
D.viviparus_9_H10	4e-15	0.44	77.4	status:Confirmed TR:Q9GYQ6 protein_id:AAF99893.1	WBGene00016790	No observed phenotype is found.	No parasite hit	No parasite hit
D.viviparus_12_A11.ab1	2e-31	0.44	132	granulin precursor status:Partially_confirmed TR:Q9U362 protein_id:CAB54304.1	WBGene00011936	No observed phenotype is found.	No parasite hit	No parasite hit
D.viviparus_12_B06.ab1	1e-70	0.44	263	Ank repeat status:Confirmed TR:Q93318 protein_id:CAB61033.1	WBGene00007877	No observed phenotype is found.	No parasite hit	No parasite hit
D.viviparus_12_B08.ab1	8e-64	0.47	240	status:Confirmed TR:Q9XWG3 protein_id:CAA21707.1	WBGene00013405	No observed phenotype is found.	No parasite hit	No parasite hit
D.viviparus_12_E01.ab1	3e-20	0.47	95.5	locus:clic-1 status:Confirmed TR:P90961 protein_id:AAB37069.1	WBGene00020246	No observed phenotype is found.	No parasite hit	No parasite hit
D.viviparus_12_E06.ab1	2e-24	0.4	109	locus:dmd-3 DM DNA binding domain status:Predicted TR:Q9XWN9 protein_id:CAA21612.2	WBGene00012832	No observed phenotype is found.	gi|71057509|emb|CAJ18963.1| MAB23 protein [Trichostrongylus vitrinus]	No parasite hit
D.viviparus_12_G01.ab1	4e-39	0.73	157	status:Confirmed TR:Q20815 protein_id:CAB01566.1	WBGene00010091	No observed phenotype is found.	gi|49121580|gb|AAN08879.2| MSP-domain protein 1 [Ascaris suum]	gi|22789821|gb|BU493566.1|BU493566 Nb_ADGR_D4D10_T7 Nippostrongylus brasiliensis adult (full length enriched) Nippostrongylus brasiliensis cDNA clone Nb_ADGR_D4D10 5' similar to F55C5.1 CE11150 status:Confirmed TR:Q20815 protein_id:CAB01566.1, mRNA se
D.viviparus_12_G02.ab1	1e-08	0.87	57.4	locus:nex-1 status:Confirmed TR:Q27864 protein_id:AAB52702.1	WBGene00003588	No observed phenotype is found.	No parasite hit	No parasite hit
D.viviparus_12_G09.ab1	2e-40	0.37	162	status:Partially_confirmed TR:P91193 protein_id:AAB42225.3	WBGene00017066	No observed phenotype is found.	gi|159877|gb|AAA29413.1| myosin-like antigen	No parasite hit
D.viviparus_12_H09.ab1	6e-22	0.28	101	status:Partially_confirmed TR:Q1HAZ8 protein_id:CAK12562.1	WBGene00009975	No observed phenotype is found.	No parasite hit	gi|28560899|gb|CB277314.1|CB277314 pk98f09.y1 Ancylostoma ceylanicum L3 Ancylostoma ceylanicum cDNA 5' similar to TR:Q93763 Q93763 F53C11.5 PROTEIN. [1] ;, mRNA sequence
D.viviparus_12_H11.ab1	2e-39	0.36	159	tyrosine-protein kinase status:Predicted TR:Q23554 protein_id:AAA81104.1	WBGene00022780	No observed phenotype is found.	gi|57341406|gb|AAW50597.1| Bm-DAF-2 [Brugia malayi]	No parasite hit
D.viviparus_13_B05.ab1	1e-79	0.54	293	status:Partially_confirmed TR:Q8ITX0 protein_id:AAN60534.1	WBGene00015644	No observed phenotype is found.	No parasite hit	No parasite hit
D.viviparus_13_B06.ab1	1e-11	0.24	67	status:Confirmed TR:Q17962 protein_id:CAA85486.1	WBGene00007574	No observed phenotype is found.	No parasite hit	No parasite hit
D.viviparus_13_C05.ab1	2e-28	0.7	121	RNA recognition motif. (aka RRM, RBD, or RNP domain) status:Confirmed TR:O62337 protein_id:CAB03222.1	WBGene00011059	No observed phenotype is found.	gi|1813684|gb|AAC47624.1| putative RNA binding protein [Brugia malayi]	gi|14020165|gb|BG733881.1|BG733881 Oo_L3_01C08_LambdaGT11FOR Ostertagia ostertagi L3 Ostertagia ostertagi cDNA clone Oo_L3_01C08 5' similar to pir|T23960 hypothetical protein R06C1.4 - Caenorhabditis elegans, mRNA sequence
D.viviparus_13_D03.ab1	1e-82	0.51	303	Acid phosphatase status:Partially_confirmed SW:Q10944 protein_id:AAK18870.2	WBGene00015161	No observed phenotype is found.	gi|33413642|gb|AAN08587.1| putative esophageal gland cell secretory protein 21 [Meloidogyne incognita]	No parasite hit
D.viviparus_13_D08.ab1	1e-39	0.31	160	locus:cogc-6 status:Partially_confirmed SW:Q21270 protein_id:AAA96179.1	WBGene00019481	No observed phenotype is found.	No parasite hit	No parasite hit
D.viviparus_13_F04.ab1	3e-45	0.37	178	status:Confirmed TR:Q7JLW3 protein_id:CAA93647.1	WBGene00008601	No observed phenotype is found.	No parasite hit	gi|28253208|gb|CB189816.1|CB189816 pk85g04.y1 Ancylostoma ceylanicum L3 Ancylostoma ceylanicum cDNA 5' similar to TR:Q19237 Q19237 F09A5.4A PROTEIN. [1] ;, mRNA sequence
D.viviparus_13_G11.ab1	8e-15	0.26	77.8	status:Confirmed TR:Q965G8 protein_id:AAK73894.1	WBGene00020287	No observed phenotype is found.	No parasite hit	gi|17147960|gb|BM139193.1|BM139193 Hc_ad_19G10_SKPL Haemonchus contortus adult from David Knox Haemonchus contortus cDNA clone Hc_ad_19G10 5' similar to ref|XP_057825.1| hypothetical protein XP_057825 - Homo sapiens, mRNA sequence
D.viviparus_13_H01.ab1	e-162	0.86	567	status:Partially_confirmed SW:P34624 protein_id:AAP68921.1	WBGene00022697	No observed phenotype is found.	No parasite hit	No parasite hit
D.viviparus_14_A02.ab1	2e-11	0.43	65.9	dihydroflavonol-4-reductase (maize, petunia, tomato) status:Confirmed TR:Q19391 protein_id:AAA81703.3	WBGene00017429	No observed phenotype is found.	No parasite hit	No parasite hit
D.viviparus_14_B11.ab1	1e-37	0.69	152	status:Confirmed TR:Q6R1Z5 protein_id:AAU87809.1	WBGene00043064	No observed phenotype is found.	No parasite hit	No parasite hit
D.viviparus_14_C08.ab1	5e-26	0.68	114	status:Partially_confirmed TR:O45500 protein_id:CAB07388.2	WBGene00009558	No observed phenotype is found.	No parasite hit	gi|121410366|gb|EB763501.1|EB763501 M21 Ascaris suum male and female cDNA libraries Ascaris suum cDNA, mRNA sequence
D.viviparus_14_E01.ab1	1e-11	0.48	67	status:Predicted TR:O45178 protein_id:AAC04424.1	WBGene00019506	No observed phenotype is found.	No parasite hit	No parasite hit
D.viviparus_14_E02.ab1	1e-27	0.31	120	locus:spe-8 protein-tyrosine kinase status:Partially_confirmed TR:O01798 protein_id:AAB54162.2	WBGene00004962	No observed phenotype is found.	gi|57341406|gb|AAW50597.1| Bm-DAF-2 [Brugia malayi]	gi|28942356|gb|CB339162.1|CB339162 pl39f09.y1 Ancylostoma ceylanicum adult Ancylostoma ceylanicum cDNA 5' similar to TR:O01798 O01798 SIMILAR TO PROTEIN-TYROSINE KINASE. [1] ;, mRNA sequence
D.viviparus_14_E03.ab1	1e-13	0.36	73.9	status:Partially_confirmed TR:Q9TYT3 protein_id:AAC78222.2	WBGene00018788	No observed phenotype is found.	No parasite hit	No parasite hit
D.viviparus_14_E04.ab1	7e-16	0.9	81.3	locus:tag-305 status:Partially_confirmed TR:Q9BL53 protein_id:AAK31566.2	WBGene00022139	No observed phenotype is found.	No parasite hit	gi|12712535|gb|BG224980.1|BG224980 kp52g10.y1 TBN95TM-SSFH Strongyloides stercoralis cDNA 5' similar to WP:F10B5.4 CE01546 HYPOTHETICAL 46.2 KD PROTEIN F10B5.4 IN CHROMOSOME III ;, mRNA sequence
D.viviparus_14_F05.ab1	9e-26	0.28	114	status:Partially_confirmed SW:Q09563 protein_id:AAK20068.1	WBGene00018563	No observed phenotype is found.	No parasite hit	gi|121410366|gb|EB763501.1|EB763501 M21 Ascaris suum male and female cDNA libraries Ascaris suum cDNA, mRNA sequence
D.viviparus_14_F10.ab1	2e-28	0.44	122	G-protein status:Confirmed TR:P90814 protein_id:CAB05407.1	WBGene00009784	No observed phenotype is found.	No parasite hit	gi|121410366|gb|EB763501.1|EB763501 M21 Ascaris suum male and female cDNA libraries Ascaris suum cDNA, mRNA sequence
D.viviparus_14_G05.ab1	3e-06	0.78	47	status:Confirmed TR:Q20815 protein_id:CAB01566.1	WBGene00010091	No observed phenotype is found.	No parasite hit	gi|22789821|gb|BU493566.1|BU493566 Nb_ADGR_D4D10_T7 Nippostrongylus brasiliensis adult (full length enriched) Nippostrongylus brasiliensis cDNA clone Nb_ADGR_D4D10 5' similar to F55C5.1 CE11150 status:Confirmed TR:Q20815 protein_id:CAB01566.1, mRNA se
D.viviparus_14_G06.ab1	1e-13	0.32	73.6	testes-specific protein like status:Partially_confirmed TR:P90958 protein_id:CAA92136.1	WBGene00011462	No observed phenotype is found.	gi|29124855|gb|AAO63577.1| secreted protein 5 precursor [Ancylostoma caninum]	gi|121410366|gb|EB763501.1|EB763501 M21 Ascaris suum male and female cDNA libraries Ascaris suum cDNA, mRNA sequence
D.viviparus_14_H02.ab1	e-120	0.74	428	locus:gta-1 4-aminobutyrate aminotransferase status:Confirmed SW:Q21217 protein_id:CAA93517.1	WBGene00001794	No observed phenotype is found.	No parasite hit	gi|23811199|gb|BU781000.1|BU781000 pj60d05.y3 Ancylostoma ceylanicum L3 RP Ancylostoma ceylanicum cDNA 5' similar to SW:GABT_CAEEL Q21217 PROBABLE 4-AMINOBUTYRATE AMINOTRANSFERASE, MITOCHONDRIAL PRECURSOR ;, mRNA sequence
D.viviparus_14_H03.ab1	e-160	0.85	559	status:Partially_confirmed TR:Q7JKI1 protein_id:CAF31484.1	WBGene00011232	No observed phenotype is found.	gi|159183|gb|AAA29180.1| phosphoenolpyruvate carboxykinase	gi|9690086|gb|BE496751.1|BE496751 Hc_d11_08D12_SKPL Haemonchus contortus d11 mixed adult from David Knox Haemonchus contortus cDNA clone Hc_d11_08D12 5' similar to sp|P29190|PPCK_HAECO PHOSPHOENOLPYRUVATE CARBOXYKINASE - GTP (PHOSPHOENOLPYRUVATE, mRNA
D.viviparus_14_H04.ab1	2e-06	0.33	49.7	status:Partially_confirmed TR:Q21345 protein_id:CAB01229.1	WBGene00010674	No observed phenotype is found.	No parasite hit	gi|28253761|gb|CB190369.1|CB190369 pl25g04.y1 Ancylostoma ceylanicum adult Ancylostoma ceylanicum cDNA 5' similar to TR:Q21345 Q21345 K08E7.6 PROTEIN. [1] ;, mRNA sequence
D.viviparus_15_E02.ab1	1e-62	0.53	236	status:Partially_confirmed TR:P91401 protein_id:AAB37831.1	WBGene00019711	No observed phenotype is found.	No parasite hit	No parasite hit
D.viviparus_15_E04.ab1	8e-82	0.55	300	status:Confirmed SW:Q19087 protein_id:AAC46643.1	WBGene00017163	No observed phenotype is found.	gi|100913238|gb|ABF69514.1| unknown [Brugia malayi]	gi|121410366|gb|EB763501.1|EB763501 M21 Ascaris suum male and female cDNA libraries Ascaris suum cDNA, mRNA sequence
D.viviparus_15_E12.ab1	4e-80	0.5	294	status:Partially_confirmed TR:O18155 protein_id:CAB03451.1	WBGene00012127	No observed phenotype is found.	No parasite hit	gi|20063580|gb|BQ089379.1|BQ089379 ko25h01.y1 Toxocara canis adult pAMP1 v1 Toxocara canis cDNA 5' similar to TR:O18155 O18155 T28D6.7 PROTEIN. [1] ;, mRNA sequence
D.viviparus_15_G07.ab1	5e-32	0.48	134	hydrolase status:Confirmed TR:Q21277 protein_id:CAA94898.1	WBGene00010628	No observed phenotype is found.	No parasite hit	gi|121410366|gb|EB763501.1|EB763501 M21 Ascaris suum male and female cDNA libraries Ascaris suum cDNA, mRNA sequence
D.viviparus_15_G11.ab1	2e-26	0.36	115	locus:elt-3 GATA-binding transcription factor like status:Confirmed TR:Q21128 protein_id:CAA93510.2	WBGene00001251	No observed phenotype is found.	gi|33439247|gb|AAQ18782.1| GATA transcription factor [Haemonchus contortus]	gi|121410366|gb|EB763501.1|EB763501 M21 Ascaris suum male and female cDNA libraries Ascaris suum cDNA, mRNA sequence
D.viviparus_15_H10.ab1	3e-11	0.26	65.5	locus:vap-1 status:Confirmed TR:Q8MQ79 protein_id:AAM54195.1	WBGene00006886	No observed phenotype is found.	gi|29124855|gb|AAO63577.1| secreted protein 5 precursor [Ancylostoma caninum]	gi|121410366|gb|EB763501.1|EB763501 M21 Ascaris suum male and female cDNA libraries Ascaris suum cDNA, mRNA sequence
D.viviparus_16_A08.ab1	2e-76	0.47	282	status:Partially_confirmed TR:Q95PY9 protein_id:CAC44308.2	WBGene00013464	No observed phenotype is found.	No parasite hit	No parasite hit
D.viviparus_16_B07.ab1	9e-29	0.39	122	locus:sgcb-1 status:Partially_confirmed TR:Q9TZ49 protein_id:AAC69503.2	WBGene00019277	No observed phenotype is found.	No parasite hit	No parasite hit
D.viviparus_16_C06.ab1	7e-13	0.26	71.6	status:Partially_confirmed TR:Q23635 protein_id:AAC48204.1	WBGene00022649	No observed phenotype is found.	gi|14134986|emb|CAC38979.1| epicuticlin [Ascaris suum]	No parasite hit
D.viviparus_16_D03.ab1	2e-09	0.3	59.3	locus:vap-1 status:Confirmed TR:Q8MQ79 protein_id:AAM54195.1	WBGene00006886	No observed phenotype is found.	gi|29124855|gb|AAO63577.1| secreted protein 5 precursor [Ancylostoma caninum]	No parasite hit
D.viviparus_16_D10.ab1	3e-31	0.64	132	locus:deg-3 nicotinic acetylcholine receptor status:Confirmed SW:P54244 protein_id:CAA98507.1	WBGene00000951	No observed phenotype is found.	No parasite hit	No parasite hit
D.viviparus_16_D11.ab1	7e-62	0.52	234	protein-tyrosine phosphatase status:Partially_confirmed TR:O45085 protein_id:AAC02582.1	WBGene00015929	No observed phenotype is found.	No parasite hit	No parasite hit
D.viviparus_16_G04.ab1	3e-83	0.48	305	status:Confirmed TR:Q9BKQ5 protein_id:AAK27890.1	WBGene00022051	No observed phenotype is found.	No parasite hit	No parasite hit
D.viviparus_16_G05.ab1	1e-09	0.39	60.1	serine\/threonine kinase status:Confirmed	WBGene00012637	No observed phenotype is found.	gi|33114630|gb|AAP94888.1| P34 [Ascaris suum]	No parasite hit
D.viviparus_16_H01.ab1	3e-39	0.42	159	status:Partially_confirmed TR:Q9U2B7 protein_id:CAB54384.2	WBGene00012944	No observed phenotype is found.	gi|30315232|gb|AAP30834.1| putative gland protein G10A06; Hg-G10A06 [Heterodera glycines]	No parasite hit
D.viviparus_16_H04.ab1	1e-54	0.46	210	locus:ttn-1 status:Partially_confirmed	WBGene00006436	No observed phenotype is found.	No parasite hit	No parasite hit
D.viviparus_17_C02.ab1	5e-26	0.3	115	locus:kup-1 KUP-1 protein status:Confirmed SW:P34705 protein_id:CAB04080.1	WBGene00002241	No observed phenotype is found.	No parasite hit	gi|120539388|gb|EH359271.1|EH359271 NPAA-aaa21a09.g1 N.brasiliensis_EST_L3A_SL1 Nippostrongylus brasiliensis cDNA, mRNA sequence
D.viviparus_17_E01.ab1	2e-12	0.59	68.6	status:Confirmed SW:P34655 protein_id:CAA80190.1	WBGene00014017	No observed phenotype is found.	No parasite hit	No parasite hit
D.viviparus_17_E03.ab1	e-137	0.64	485	Zinc-binding metalloprotease status:Partially_confirmed TR:O45569 protein_id:CAB05739.1	WBGene00010070	No observed phenotype is found.	gi|11078593|gb|AAG29105.1|AF273705_1 zinc metallopeptidase 2 MEP2 [Ancylostoma caninum]	gi|9690078|gb|BE496743.1|BE496743 Hc_d11_08D03_SKPL Haemonchus contortus d11 mixed adult from David Knox Haemonchus contortus cDNA clone Hc_d11_08D03 5' similar to pir|T22668 hypothetical protein F54F11.2 - Caenorhabditis elegans, mRNA sequence
D.viviparus_17_E07.ab1	4e-12	0.31	68.2	status:Confirmed TR:Q23170 protein_id:CAA98962.1	WBGene00012277	No observed phenotype is found.	No parasite hit	No parasite hit
D.viviparus_17_H01.ab1	e-100	0.6	361	locus:tag-147 ring canal like protein status:Confirmed TR:Q21854 protein_id:CAA92005.1	WBGene00006493	No observed phenotype is found.	No parasite hit	gi|17147769|gb|BM139002.1|BM139002 Hc_ad_15G11_SKPL Haemonchus contortus adult from David Knox Haemonchus contortus cDNA clone Hc_ad_15G11 5', mRNA sequence
D.viviparus_17_H06.ab1	9e-28	0.29	120	locus:kin-31 Tyrosine kinase status:Partially_confirmed SW:P34265 protein_id:AAB37087.3	WBGene00002212	No observed phenotype is found.	gi|21666992|gb|AAM73857.1|AF457198_1 putative serine/threonine protein kinase; HcSTK [Haemonchus contortus]	No parasite hit
D.viviparus_18_C02.ab1	4e-82	0.69	301	locus:ras-1 RAS-related protein status:Confirmed TR:O45056 protein_id:AAK72295.1	WBGene00004310	No observed phenotype is found.	gi|57283045|emb|CAD56891.1| LET-60 RAS, long isoform [Meloidogyne artiellia]	gi|17990814|gb|BM281772.1|BM281772 ki20e09.y1 Ascaris suum female gonad GZ SL1 TOPO v1 Murphy Chiapelli McCarter Ascaris suum cDNA 5' similar to TR:Q27296 Q27296 GTP BINDING PROTEIN. [1] ;, mRNA sequence
D.viviparus_18_C06.ab1	5e-60	0.71	227	locus:snt-5 status:Confirmed TR:O16700 protein_id:AAB66163.2	WBGene00004925	No observed phenotype is found.	No parasite hit	gi|91851231|gb|EB390467.1|EB390467 NPAC-aaa05h04.g2 N.brasiliensis_EST_L3N_SL1 Nippostrongylus brasiliensis cDNA similar to ref|NP_503409.1| C2, putative phospholipid binding domain containing protein [Caenorhabditis elegans] gb|AAB66163.2| Hypothetic
D.viviparus_18_C09.ab1	9e-84	0.56	306	status:Confirmed TR:P91268 protein_id:AAB42278.2	WBGene00017671	No observed phenotype is found.	No parasite hit	gi|20131329|gb|BQ098345.1|BQ098345 ph16h08.y2 Ostertagia ostertagi L3 pAMP1 v1 Ostertagia ostertagi cDNA 5' similar to TR:P91268 P91268 COSMID F21F3. [1] ;, mRNA sequence
D.viviparus_18_D09.ab1	6e-30	0.49	127	NAD dependant epimerase\/dehydratase family status:Confirmed TR:Q564Q1 protein_id:CAI79146.1	WBGene00008132	No observed phenotype is found.	gi|118776382|gb|ABL14208.1| UDP-glucose 4-epimerase-like protein [Trichinella spiralis]	No parasite hit
D.viviparus_18_D11.ab1	5e-34	0.41	140	status:Confirmed TR:O44675 protein_id:AAB94260.1	WBGene00015756	No observed phenotype is found.	gi|5732926|gb|AAD49342.1|AF167710_1 excretory/secretory mucin MUC-5 [Toxocara canis]	No parasite hit
D.viviparus_18_D12.ab1	2e-51	0.65	199	status:Confirmed TR:P91430 protein_id:AAB42231.1	WBGene00020184	No observed phenotype is found.	No parasite hit	No parasite hit
D.viviparus_18_E10.ab1	6e-76	0.7	280	NAD dependant epimerase\/dehydratase family status:Confirmed TR:Q564Q1 protein_id:CAI79146.1	WBGene00008132	No observed phenotype is found.	gi|118776382|gb|ABL14208.1| UDP-glucose 4-epimerase-like protein [Trichinella spiralis]	gi|28253895|gb|CB190503.1|CB190503 pl27e02.y1 Ancylostoma ceylanicum adult Ancylostoma ceylanicum cDNA 5' similar to TR:O62107 O62107 C47B2.6 PROTEIN. [1] ;, mRNA sequence
D.viviparus_18_F08.ab1	4e-17	0.36	85.5	locus:col-75 collagen alpha chain status:Predicted SW:Q09578 protein_id:AAC46668.1	WBGene00000651	No observed phenotype is found.	gi|2078275|gb|AAC47745.1| collagen [Meloidogyne javanica]	gi|21265333|gb|BQ457588.1|BQ457588 ph80b06.y1 Ostertagia ostertagi L4 SL1 TOPO v1 Ostertagia ostertagi cDNA similar to TR:Q21855 Q21855 R09A8.4 PROTEIN. [1] ;, mRNA sequence
D.viviparus_19_B10.ab1	1e-22	0.37	103	locus:hpl-2 'chromo' (CHRromatin Organization MOdifier) domain status:Confirmed TR:O17916 protein_id:CAB07241.1	WBGene00001996	No observed phenotype is found.	No parasite hit	gi|24559496|gb|CA341400.1|CA341400 pk17d01.x1 Ancylostoma ceylanicum adult Ancylostoma ceylanicum cDNA 3' similar to TR:O93480 O93480 CHROMOBOX PROTEIN ;, mRNA sequence
D.viviparus_19_C02.ab1	6e-41	0.5	164	status:Confirmed TR:Q9GRY9 protein_id:CAC14410.1	WBGene00013347	No observed phenotype is found.	No parasite hit	gi|20131405|gb|BQ098428.1|BQ098428 ph17g08.y2 Ostertagia ostertagi L3 pAMP1 v1 Ostertagia ostertagi cDNA 5' similar to WP:CE24503 Y59A8B.T ;, mRNA sequence
D.viviparus_19_C09.ab1	3e-08	0.57	55.1	status:Partially_confirmed TR:Q8MM16 protein_id:CAD44135.1	WBGene00008999	No observed phenotype is found.	No parasite hit	No parasite hit
D.viviparus_19_E01.ab1	8e-29	0.51	124	status:Predicted TR:Q18305 protein_id:AAC46822.1	WBGene00016212	No observed phenotype is found.	No parasite hit	No parasite hit
D.viviparus_20_C03.ab1	e-107	0.61	385	locus:pcp-3 lysosomal carboxypeptidase status:Partially_confirmed TR:O02252 protein_id:CAB05185.1	WBGene00003958	No observed phenotype is found.	No parasite hit	gi|121410366|gb|EB763501.1|EB763501 M21 Ascaris suum male and female cDNA libraries Ascaris suum cDNA, mRNA sequence
D.viviparus_20_D05.ab1	2e-45	0.67	179	phospholipase A2 status:Partially_confirmed TR:Q17790 protein_id:CAA90098.1	WBGene00007419	No observed phenotype is found.	No parasite hit	gi|121410366|gb|EB763501.1|EB763501 M21 Ascaris suum male and female cDNA libraries Ascaris suum cDNA, mRNA sequence
D.viviparus_20_D10.ab1	7e-68	0.6	253	status:Partially_confirmed SW:Q22004 protein_id:CAA90664.1	WBGene00011303	No observed phenotype is found.	No parasite hit	gi|21653333|gb|BQ626155.1|BQ626155 ph94b05.y1 Ostertagia ostertagi L3 SL1 TOPO v2 Ostertagia ostertagi cDNA 5' similar to TR:Q22004 Q22004 R166.3 PROTEIN. [1] ;, mRNA sequence
D.viviparus_20_E05.ab1	7e-51	0.37	197	ubiquitin carboxy-terminal hydrolase status:Partially_confirmed TR:Q9TYY8 protein_id:AAC68977.1	WBGene00019259	No observed phenotype is found.	No parasite hit	gi|121410366|gb|EB763501.1|EB763501 M21 Ascaris suum male and female cDNA libraries Ascaris suum cDNA, mRNA sequence
D.viviparus_20_E11.ab1	9e-27	0.41	116	locus:cpg-3 status:Confirmed TR:Q21771 protein_id:CAA95840.1	WBGene00011063	No observed phenotype is found.	No parasite hit	gi|121410366|gb|EB763501.1|EB763501 M21 Ascaris suum male and female cDNA libraries Ascaris suum cDNA, mRNA sequence
D.viviparus_20_G03.ab1	2e-89	0.63	325	sodium\/potasssium transporting ATPase status:Partially_confirmed TR:O45240 protein_id:CAB07586.1	WBGene00007248	No observed phenotype is found.	gi|53828936|gb|AAU94440.1| NaK-ATPase alpha subunit [Ascaris lumbricoides]	gi|15003189|gb|BI324003.1|BI324003 kt47h11.y3 Strongyloides ratti L1 pAMP1 v3 Chiapelli McCarter Strongyloides ratti cDNA 5' similar to TR:Q27461 Q27461 NA+/K+ ATPASE ALPHA SUBUNIT. [2] TR:P90735 ;, mRNA sequence
D.viviparus_20_H10.ab1	6e-13	0.33	70.9	status:Partially_confirmed TR:Q18498 protein_id:CAA84672.1	WBGene00011260	No observed phenotype is found.	No parasite hit	No parasite hit
D.viviparus_21_B08.ab1	2e-29	0.48	125	status:Partially_confirmed TR:Q9TZL9 protein_id:AAC67415.1	WBGene00022200	No observed phenotype is found.	gi|7159288|gb|AAF37701.1|AF237483_1 putative gut-associated protein [Dirofilaria immitis]	No parasite hit
D.viviparus_21_D02.ab1	8e-61	0.44	230	status:Partially_confirmed TR:Q967F3 protein_id:AAK39302.1	WBGene00020867	No observed phenotype is found.	No parasite hit	gi|121410366|gb|EB763501.1|EB763501 M21 Ascaris suum male and female cDNA libraries Ascaris suum cDNA, mRNA sequence
D.viviparus_21_D06.ab1	9e-28	0.33	120	status:Partially_confirmed TR:Q20422 protein_id:CAB01503.2	WBGene00009722	No observed phenotype is found.	gi|49343990|gb|AAT64963.1| putative protein L3i10 isoform a [Dictyocaulus viviparus]	gi|121410366|gb|EB763501.1|EB763501 M21 Ascaris suum male and female cDNA libraries Ascaris suum cDNA, mRNA sequence
D.viviparus_21_E08.ab1	5e-12	0.53	66.6	status:Predicted TR:Q22351 protein_id:AAA97991.1	WBGene00020371	No observed phenotype is found.	No parasite hit	gi|121410366|gb|EB763501.1|EB763501 M21 Ascaris suum male and female cDNA libraries Ascaris suum cDNA, mRNA sequence
D.viviparus_21_E10.ab1	4e-26	0.41	114	status:Confirmed TR:Q9N443 protein_id:AAF59454.2	WBGene00021358	No observed phenotype is found.	No parasite hit	No parasite hit
D.viviparus_21_G01.ab1	e-108	0.81	387	status:Confirmed TR:Q8ITY0 protein_id:AAN65288.1	WBGene00021043	No observed phenotype is found.	gi|159679|gb|AAA29378.1| phosphoenolpyruvate carboxykinase	gi|27590401|gb|CB015665.1|CB015665 Hc_d11_44C06_SKPL Haemonchus contortus d11 mixed adult from David Knox Haemonchus contortus cDNA clone Hc_d11_44C06 5' similar to W05G11.6 CE19610 phosphoenolpyruvate carboxykinase status:Confirmed, mRNA sequence
D.viviparus_21_G08.ab1	4e-41	0.41	165	locus:pph-1 serine\/threonine protein phosphatase status:Confirmed TR:O18148 protein_id:CAA98291.2	WBGene00004083	No observed phenotype is found.	gi|29468357|gb|AAO85518.1|AF496634_1 putative serine/threonine phosphatase [Oesophagostomum dentatum]	No parasite hit
D.viviparus_21_G09.ab1	1e-36	0.41	150	Zinc-binding dehydrogenases status:Partially_confirmed TR:O45496 protein_id:CAB07384.1	WBGene00009554	No observed phenotype is found.	No parasite hit	gi|121410366|gb|EB763501.1|EB763501 M21 Ascaris suum male and female cDNA libraries Ascaris suum cDNA, mRNA sequence
D.viviparus_21_H09.ab1	4e-68	0.72	254	locus:ubc-20 ubiquitin conjugating enzyme status:Confirmed TR:Q9TZ69 protein_id:AAC68796.1	WBGene00006715	No observed phenotype is found.	gi|87239726|emb|CAJ57642.1| putative ubiquitin conjugating enzyme 2 [Oesophagostomum dentatum]	gi|120542413|gb|EH362296.1|EH362296 NPAC-aaa25f04.g1 N.brasiliensis_EST_L3N_SL1 Nippostrongylus brasiliensis cDNA similar to ref|NP_497174.1| Ubiquitin conjugating enzyme UBC-20 (22.3 kD) (ubc-20) [Caenorhabditis elegans] pir|T33629 hypothetical prote
D.viviparus_22_B03.ab1	6e-09	0.31	58.2	status:Confirmed TR:O62192 protein_id:CAB07194.1	WBGene00009286	No observed phenotype is found.	No parasite hit	No parasite hit
D.viviparus_22_B10.ab1	5e-24	0.38	107	status:Partially_confirmed TR:Q95X70 protein_id:AAK39285.1	WBGene00020299	No observed phenotype is found.	No parasite hit	gi|83655823|gb|DN152778.1|DN152778 HbGPS11.14L01 Heterorhabditis bacteriophora Dauer stage cDNA Library Heterorhabditis bacteriophora cDNA, mRNA sequence
D.viviparus_22_C06.ab1	1e-83	0.77	305	status:Confirmed TR:Q8ITY0 protein_id:AAN65288.1	WBGene00021043	No observed phenotype is found.	gi|159679|gb|AAA29378.1| phosphoenolpyruvate carboxykinase	gi|27590401|gb|CB015665.1|CB015665 Hc_d11_44C06_SKPL Haemonchus contortus d11 mixed adult from David Knox Haemonchus contortus cDNA clone Hc_d11_44C06 5' similar to W05G11.6 CE19610 phosphoenolpyruvate carboxykinase status:Confirmed, mRNA sequence
D.viviparus_22_C07.ab1	3e-69	0.87	258	locus:tag-163 tensin status:Partially_confirmed TR:P92160 protein_id:AAB37834.1	WBGene00006508	No observed phenotype is found.	No parasite hit	gi|28559735|gb|CB276150.1|CB276150 pl08c08.y1 Ancylostoma ceylanicum L3 Ancylostoma ceylanicum cDNA 5' similar to WP:CE12302 M01E11.7B tensin ;, mRNA sequence
D.viviparus_22_E08.ab1	3e-10	0.32	62.8	locus:grl-16 status:Partially_confirmed TR:Q86S65 protein_id:AAO21416.1	WBGene00001725	No observed phenotype is found.	No parasite hit	gi|121410366|gb|EB763501.1|EB763501 M21 Ascaris suum male and female cDNA libraries Ascaris suum cDNA, mRNA sequence
D.viviparus_22_E09.ab1	8e-47	0.35	184	status:Partially_confirmed TR:Q9N407 protein_id:AAF60527.3	WBGene00021444	No observed phenotype is found.	No parasite hit	No parasite hit
D.viviparus_22_F06.ab1	8e-44	0.39	174	status:Partially_confirmed TR:Q19188 protein_id:CAA92112.1	WBGene00008571	No observed phenotype is found.	No parasite hit	No parasite hit
D.viviparus_23_F01.ab1	2e-86	0.79	315	locus:zer-1 status:Confirmed TR:Q2WF59 protein_id:ABB88214.1	WBGene00020762	No observed phenotype is found.	No parasite hit	gi|15275748|gb|BI451041.1|BI451041 kx10a12.y3 Parastrongyloides trichosuri IL pAMP1 v1 Chiapelli McCarter Parastrongyloides trichosuri cDNA 5' similar to TR:Q9TZ32 Q9TZ32 T24C4.6 PROTEIN. [1] ;, mRNA sequence
D.viviparus_23_F03.ab1	2e-37	0.62	152	Probable RNA binding protein. status:Confirmed SW:Q09299 protein_id:ABB88232.1	WBGene00017138	No observed phenotype is found.	No parasite hit	No parasite hit
D.viviparus_23_G02.ab1	1e-11	0.22	67.4	locus:tag-314 status:Partially_confirmed TR:O45917 protein_id:CAA98263.2	WBGene00008871	No observed phenotype is found.	No parasite hit	No parasite hit
D.viviparus_23_H09.ab1	e-127	0.73	450	locus:hpd-1 4-hydroxyphenylpyruvate dioxygenase status:Confirmed SW:Q22633 protein_id:CAA90315.1	WBGene00001993	No observed phenotype is found.	No parasite hit	gi|120541063|gb|EH360946.1|EH360946 NPAC-aaa04f09.g1 N.brasiliensis_EST_L3N_SL1 Nippostrongylus brasiliensis cDNA similar to ref|NP_499324.1| 4-hydroxyphenylpyruvate dioxygenase (44.4 kD) [Caenorhabditis elegans] sp|Q22633|HPPD_CAEEL 4-hydroxyphenylpy
D.viviparus_24_A06.ab1	4e-07	0.23	52.4	status:Confirmed TR:Q9GRZ9 protein_id:CAC14400.1	WBGene00013340	No observed phenotype is found.	gi|1093371|prf||2103308A esophageal gland protein	gi|121410366|gb|EB763501.1|EB763501 M21 Ascaris suum male and female cDNA libraries Ascaris suum cDNA, mRNA sequence
D.viviparus_24_A07.ab1	5e-57	0.48	218	locus:obr-3 Yeast hypothetical protein YHG1 like status:Partially_confirmed TR:Q23395 protein_id:CAA94223.2	WBGene00014215	No observed phenotype is found.	No parasite hit	gi|121410366|gb|EB763501.1|EB763501 M21 Ascaris suum male and female cDNA libraries Ascaris suum cDNA, mRNA sequence
D.viviparus_24_B09.ab1	5e-22	0.66	101	status:Partially_confirmed TR:Q1ZXU0 protein_id:CAJ85750.1	WBGene00044791	No observed phenotype is found.	No parasite hit	No parasite hit
D.viviparus_24_D09.ab1	6e-28	0.6	119	locus:ile-1 P58 protein like status:Confirmed TR:P90913 protein_id:CAB03169.1	WBGene00002070	No observed phenotype is found.	No parasite hit	No parasite hit
D.viviparus_24_E01.ab1	9e-24	0.92	107	locus:pab-2 poly-adenylate binding protein status:Confirmed TR:Q19579 protein_id:CAA90444.1	WBGene00003903	No observed phenotype is found.	No parasite hit	gi|28560075|gb|CB276490.1|CB276490 pl32e09.y1 Ancylostoma ceylanicum adult Ancylostoma ceylanicum cDNA 5' similar to TR:Q17350 Q17350 POLYADENYLATE-BINDING PROTEIN. [2] TR:Q9U302 ;, mRNA sequence
D.viviparus_24_E07.ab1	4e-09	0.3	58.5	testes-specific protein like status:Partially_confirmed TR:P90958 protein_id:CAA92136.1	WBGene00011462	No observed phenotype is found.	gi|2796175|gb|AAB97282.1| vespid allergen antigen homolog [Onchocerca volvulus]	No parasite hit
D.viviparus_24_E10.ab1	1e-36	0.5	149	status:Predicted TR:Q4TTB7 protein_id:AAY55856.1	WBGene00044391	No observed phenotype is found.	No parasite hit	No parasite hit
D.viviparus_24_F02.ab1	2e-42	0.73	168	locus:alh-9 Aldehyde dehydrogenase status:Confirmed SW:P46562 protein_id:AAC46640.2	WBGene00000115	No observed phenotype is found.	gi|21914366|gb|AAM81354.1|AF522285_1 aldehyde dehydrogenase [Steinernema feltiae]	gi|28254022|gb|CB190630.1|CB190630 pl29a11.y1 Ancylostoma ceylanicum adult Ancylostoma ceylanicum cDNA 5' similar to SW:YLQ6_CAEEL P46562 HYPOTHETICAL ALDEHYDE-DEHYDROGENASE LIKE PROTEIN F01F1.6. [1] ;, mRNA sequence
D.viviparus_24_F05.ab1	5e-60	0.52	228	tyrosine-protein kinase (FES\/FPS subfamily) status:Partially_confirmed TR:Q21764 protein_id:CAA88727.1	WBGene00011039	No observed phenotype is found.	gi|21666992|gb|AAM73857.1|AF457198_1 putative serine/threonine protein kinase; HcSTK [Haemonchus contortus]	gi|121410366|gb|EB763501.1|EB763501 M21 Ascaris suum male and female cDNA libraries Ascaris suum cDNA, mRNA sequence
D.viviparus_24_F10.ab1	3e-21	0.3	99.4	status:Partially_confirmed TR:Q18755 protein_id:AAA83306.1	WBGene00016843	No observed phenotype is found.	No parasite hit	gi|121410366|gb|EB763501.1|EB763501 M21 Ascaris suum male and female cDNA libraries Ascaris suum cDNA, mRNA sequence
D.viviparus_24_F12.ab1	2e-35	0.6	146	status:Confirmed TR:Q8MQ52 protein_id:AAO12433.1	WBGene00018405	No observed phenotype is found.	No parasite hit	gi|28559477|gb|CB275892.1|CB275892 pl04h07.y1 Ancylostoma ceylanicum L3 Ancylostoma ceylanicum cDNA 5' similar to TR:Q20378 Q20378 CODED FOR BY C. ELEGANS CDNA CEESA50F. [1] ;, mRNA sequence
D.viviparus_24_G04.ab1	2e-78	0.46	289	locus:ocr-2 status:Partially_confirmed TR:O61220 protein_id:AAC04431.1	WBGene00003839	No observed phenotype is found.	No parasite hit	gi|121410366|gb|EB763501.1|EB763501 M21 Ascaris suum male and female cDNA libraries Ascaris suum cDNA, mRNA sequence
D.viviparus_24_H06.ab1	3e-61	0.64	231	status:Confirmed TR:P90994 protein_id:AAB37889.1	WBGene00015184	No observed phenotype is found.	No parasite hit	gi|121410366|gb|EB763501.1|EB763501 M21 Ascaris suum male and female cDNA libraries Ascaris suum cDNA, mRNA sequence
D.viviparus_24_H11.ab1	4e-29	0.71	124	locus:mdt-21 status:Predicted TR:Q9XVD2 protein_id:CAB03913.2	WBGene00007021	No observed phenotype is found.	No parasite hit	No parasite hit
D.viviparus_25_A11.ab1	4e-62	0.44	234	status:Partially_confirmed TR:Q20587 protein_id:CAA92513.1	WBGene00009879	No observed phenotype is found.	No parasite hit	No parasite hit
D.viviparus_25_B09.ab1	8e-49	0.47	190	NADH dehydrogenase ND5 status:Confirmed	WBGene00010967	No observed phenotype is found.	gi|49146530|ref|YP_026090.1| NADH dehydrogenase subunit 5 [Steinernema carpocapsae]	gi|15764875|gb|BI743080.1|BI743080 kx38d09.y1 Parastrongyloides trichosuri IL pAMP1 v1 Chiapelli McCarter Parastrongyloides trichosuri cDNA 5' similar to SW:NU5M_CAEEL P24896 NADH-UBIQUINONE OXIDOREDUCTASE CHAIN 5 ;, mRNA sequence
D.viviparus_25_C04.ab1	4e-96	0.78	347	Fructose-bisphosphate aldolase class-I status:Confirmed SW:P54216 protein_id:CAB03291.1	WBGene00011474	No observed phenotype is found.	gi|1945479|gb|AAB52600.1| fructose-bisphosphate aldolase [Onchocerca volvulus]	gi|24559552|gb|CA341456.1|CA341456 pk19f07.x1 Ancylostoma ceylanicum adult Ancylostoma ceylanicum cDNA 3' similar to SW:ALF1_CAEEL P54216 FRUCTOSE-BISPHOSPHATE ALDOLASE 1 ;, mRNA sequence
D.viviparus_25_C07.ab1	9e-44	0.37	174	Sugar (and other) transporters status:Partially_confirmed TR:O45920 protein_id:CAB16470.3	WBGene00012536	No observed phenotype is found.	No parasite hit	No parasite hit
D.viviparus_25_D01.ab1	5e-39	0.42	157	locus:nas-31 status:Partially_confirmed SW:Q7JLI1 protein_id:CAE48502.1	WBGene00003549	No observed phenotype is found.	gi|15054372|gb|AAK62032.1| metalloprotease 1 precursor [Ancylostoma caninum]	No parasite hit
D.viviparus_25_E01.ab1	2e-21	0.36	99.8	status:Partially_confirmed TR:Q7JP70 protein_id:AAQ65206.1	WBGene00017013	No observed phenotype is found.	No parasite hit	No parasite hit
D.viviparus_25_F12.ab1	4e-69	0.47	258	ser\/thr protein kinase status:Partially_confirmed TR:Q17853 protein_id:AAB37560.1	WBGene00015629	No observed phenotype is found.	gi|33114630|gb|AAP94888.1| P34 [Ascaris suum]	gi|121410366|gb|EB763501.1|EB763501 M21 Ascaris suum male and female cDNA libraries Ascaris suum cDNA, mRNA sequence
D.viviparus_25_G06.ab1	5e-22	0.4	101	locus:clec-87 lectin status:Confirmed TR:Q9XVS3 protein_id:CAB02756.1	WBGene00007709	No observed phenotype is found.	gi|14518283|gb|AAK64493.1|AF388311_1 C-type lectin CTL-2 precursor [Necator americanus]	gi|121410366|gb|EB763501.1|EB763501 M21 Ascaris suum male and female cDNA libraries Ascaris suum cDNA, mRNA sequence
D.viviparus_25_G11.ab1	5e-31	0.3	131	locus:col-140 cuticular collagen status:Confirmed TR:Q19813 protein_id:AAC25888.1	WBGene00000713	No observed phenotype is found.	gi|88174614|gb|ABD39382.1| putative galectin protein 140 [Angiostrongylus cantonensis]	gi|19381326|gb|BM898538.1|BM898538 ph66e05.y1 Ostertagia ostertagi L4 pAMP1 v1 Ostertagia ostertagi cDNA 5' similar to contains PTR5.b2 MSR1 repetitive element ;, mRNA sequence
D.viviparus_25_H02.ab1	5e-12	0.27	68.6	locus:pqn-39 status:Partially_confirmed TR:Q20576 protein_id:CAA93494.1	WBGene00004126	No observed phenotype is found.	No parasite hit	gi|121410366|gb|EB763501.1|EB763501 M21 Ascaris suum male and female cDNA libraries Ascaris suum cDNA, mRNA sequence
D.viviparus_25_H05.ab1	4e-32	0.45	135	status:Partially_confirmed TR:Q9NA69 protein_id:CAB55016.2	WBGene00013256	No observed phenotype is found.	No parasite hit	gi|121410366|gb|EB763501.1|EB763501 M21 Ascaris suum male and female cDNA libraries Ascaris suum cDNA, mRNA sequence
D.viviparus_26_A01.ab1	2e-38	0.45	155	status:Partially_confirmed TR:Q18323 protein_id:AAK31471.1	WBGene00016248	No observed phenotype is found.	No parasite hit	No parasite hit
D.viviparus_26_C02.ab1	1e-10	0.24	63.9	locus:try-5 status:Partially_confirmed TR:O01887 protein_id:AAB54236.2	WBGene00006623	No observed phenotype is found.	gi|76446431|gb|ABA43002.1| SP-1 [Brugia malayi]	gi|121410366|gb|EB763501.1|EB763501 M21 Ascaris suum male and female cDNA libraries Ascaris suum cDNA, mRNA sequence
D.viviparus_26_C03.ab1	3e-32	0.5	134	status:Predicted	WBGene00044604	No observed phenotype is found.	No parasite hit	gi|121410366|gb|EB763501.1|EB763501 M21 Ascaris suum male and female cDNA libraries Ascaris suum cDNA, mRNA sequence
D.viviparus_26_D01.ab1	1e-27	0.87	119	status:Confirmed TR:Q93838 protein_id:CAB03157.1	WBGene00010337	No observed phenotype is found.	No parasite hit	gi|11068760|gb|BF186541.1|BF186541 Hc_egg_01F04_SKPL Haemonchus contortus egg SL1 from David Knox Haemonchus contortus cDNA clone Hc_egg_01F04 5' similar to pir|T23009 hypothetical protein F59F4.2 - Caenorhabditis elegans, mRNA sequence
D.viviparus_26_E07.ab1	8e-07	0.5	49.7	status:Confirmed TR:Q9N3B5 protein_id:AAF59580.1	WBGene00021883	No observed phenotype is found.	No parasite hit	No parasite hit
D.viviparus_26_E08.ab1	9e-06	0.78	47	status:Confirmed TR:Q20815 protein_id:CAB01566.1	WBGene00010091	No observed phenotype is found.	No parasite hit	gi|22789821|gb|BU493566.1|BU493566 Nb_ADGR_D4D10_T7 Nippostrongylus brasiliensis adult (full length enriched) Nippostrongylus brasiliensis cDNA clone Nb_ADGR_D4D10 5' similar to F55C5.1 CE11150 status:Confirmed TR:Q20815 protein_id:CAB01566.1, mRNA se
D.viviparus_26_F03.ab1	2e-47	0.59	184	status:Confirmed TR:Q19302 protein_id:AAA82424.1	WBGene00017347	No observed phenotype is found.	No parasite hit	No parasite hit
D.viviparus_26_F04.ab1	2e-84	0.53	309	status:Partially_confirmed TR:Q8ITY6 protein_id:AAN73874.2	WBGene00016812	No observed phenotype is found.	No parasite hit	No parasite hit
D.viviparus_26_F05.ab1	4e-62	0.82	234	status:Confirmed SW:P34349 protein_id:AAB59173.2	WBGene00016238	No observed phenotype is found.	No parasite hit	gi|28255768|gb|CB192376.1|CB192376 py28d12.y1 Haemonchus contortus whole worm pAMP1 v1 Haemonchus contortus cDNA 5' similar to SW:YK83_CAEEL P34349 HYPOTHETICAL 30.5 KD PROTEIN C30A5.3 IN CHROMOSOME III. [1] ;, mRNA sequence
D.viviparus_26_F06.ab1	2e-45	0.67	179	phospholipase A2 status:Partially_confirmed TR:Q17790 protein_id:CAA90098.1	WBGene00007419	No observed phenotype is found.	No parasite hit	gi|121410366|gb|EB763501.1|EB763501 M21 Ascaris suum male and female cDNA libraries Ascaris suum cDNA, mRNA sequence
D.viviparus_26_H09.ab1	8e-30	0.65	127	adenylate kinase status:Confirmed SW:Q09629 protein_id:CAA88479.1	WBGene00014058	No observed phenotype is found.	No parasite hit	No parasite hit
D.viviparus_27_A02.ab1	5e-07	0.48	51.6	status:Partially_confirmed TR:Q7JPD8 protein_id:AAQ23126.1	WBGene00022885	No observed phenotype is found.	No parasite hit	No parasite hit
D.viviparus_27_A10.ab1	6e-41	0.5	164	locus:cic-1 cyclin status:Confirmed TR:Q9TYP2 protein_id:AAD12812.2	WBGene00000506	No observed phenotype is found.	No parasite hit	No parasite hit
D.viviparus_27_B09.ab1	3e-15	0.58	77	locus:lbp-6 fatty acid-binding protein status:Confirmed SW:O01812 protein_id:AAK21484.1	WBGene00002258	No observed phenotype is found.	No parasite hit	No parasite hit
D.viviparus_27_B10.ab1	8e-16	0.45	80.9	status:Partially_confirmed TR:Q8I7J9 protein_id:AAN63388.1	WBGene00018564	No observed phenotype is found.	No parasite hit	gi|83655823|gb|DN152778.1|DN152778 HbGPS11.14L01 Heterorhabditis bacteriophora Dauer stage cDNA Library Heterorhabditis bacteriophora cDNA, mRNA sequence
D.viviparus_27_C02.ab1	2e-07	0.66	52.4	status:Partially_confirmed TR:Q18237 protein_id:AAK31464.1	WBGene00016151	No observed phenotype is found.	No parasite hit	No parasite hit
D.viviparus_27_C03.ab1	e-108	0.73	389	locus:lst-2 status:Partially_confirmed TR:Q9TZD0 protein_id:AAC68738.2	WBGene00003084	No observed phenotype is found.	No parasite hit	No parasite hit
D.viviparus_27_C07.ab1	2e-23	0.73	104	status:Confirmed TR:Q7Z2A6 protein_id:AAP40521.1	WBGene00019780	No observed phenotype is found.	No parasite hit	gi|28184269|gb|CB175379.1|CB175379 pk71c02.y1 Ancylostoma ceylanicum L3 Ancylostoma ceylanicum cDNA 5' similar to TR:Q21581 Q21581 COSMID M60. [1] ;, mRNA sequence
D.viviparus_27_E07.ab1	6e-12	0.28	67.8	status:Partially_confirmed TR:O01765 protein_id:AAB54135.1	WBGene00018158	No observed phenotype is found.	No parasite hit	No parasite hit
D.viviparus_27_F09.ab1	8e-15	0.58	77	locus:flp-13 status:Confirmed SW:O44185 protein_id:AAB88376.1	WBGene00001456	No observed phenotype is found.	No parasite hit	gi|121410366|gb|EB763501.1|EB763501 M21 Ascaris suum male and female cDNA libraries Ascaris suum cDNA, mRNA sequence
D.viviparus_27_F10.ab1	1e-52	0.43	203	protein-tyrosine phosphatase status:Predicted TR:O01557 protein_id:AAB52356.1	WBGene00018525	No observed phenotype is found.	No parasite hit	gi|121410366|gb|EB763501.1|EB763501 M21 Ascaris suum male and female cDNA libraries Ascaris suum cDNA, mRNA sequence
D.viviparus_27_G10.ab1	1e-06	0.32	50.8	status:Partially_confirmed TR:Q21345 protein_id:CAB01229.1	WBGene00010674	No observed phenotype is found.	No parasite hit	gi|28253761|gb|CB190369.1|CB190369 pl25g04.y1 Ancylostoma ceylanicum adult Ancylostoma ceylanicum cDNA 5' similar to TR:Q21345 Q21345 K08E7.6 PROTEIN. [1] ;, mRNA sequence
D.viviparus_28_A10.ab1	6e-08	0.27	53.9	testes-specific protein like status:Partially_confirmed TR:P90958 protein_id:CAA92136.1	WBGene00011462	No observed phenotype is found.	gi|29124853|gb|AAO63576.1| secreted protein 4 precursor [Ancylostoma caninum]	No parasite hit
D.viviparus_28_B11.ab1	1e-34	0.33	143	locus:grl-16 status:Confirmed TR:Q9N2Z3 protein_id:AAF60859.1	WBGene00001725	No observed phenotype is found.	No parasite hit	gi|121410366|gb|EB763501.1|EB763501 M21 Ascaris suum male and female cDNA libraries Ascaris suum cDNA, mRNA sequence
D.viviparus_28_B12.ab1	3e-14	0.5	75.9	status:Partially_confirmed TR:Q2V4S9 protein_id:ABB88227.1	WBGene00044666	No observed phenotype is found.	No parasite hit	gi|14020199|gb|BG733915.1|BG733915 Oo_ad_01D04_LambdaGT11FOR Ostertagia ostertagi adults Ostertagia ostertagi cDNA clone Oo_ad_01D04 5' similar to gb|AAF59267.1| (AE003841) CG1707 gene product - Drosophila melanogaster, mRNA sequence
D.viviparus_28_F01.ab1	3e-07	0.33	51.2	testes-specific protein like status:Partially_confirmed TR:P90958 protein_id:CAA92136.1	WBGene00011462	No observed phenotype is found.	gi|29124855|gb|AAO63577.1| secreted protein 5 precursor [Ancylostoma caninum]	gi|121410366|gb|EB763501.1|EB763501 M21 Ascaris suum male and female cDNA libraries Ascaris suum cDNA, mRNA sequence
D.viviparus_28_H01.ab1	1e-43	0.4	173	status:Confirmed	WBGene00019227	No observed phenotype is found.	No parasite hit	No parasite hit
D.viviparus_28_H05.ab1	2e-88	0.77	321	locus:pps-1 sulphate adenyltransferase status:Partially_confirmed TR:Q22501 protein_id:CAA93098.1	WBGene00004091	No observed phenotype is found.	No parasite hit	gi|28184116|gb|CB175226.1|CB175226 pk81d10.y1 Ancylostoma ceylanicum L3 Ancylostoma ceylanicum cDNA 5' similar to TR:Q22501 Q22501 T14G10.1 PROTEIN. [1] ;, mRNA sequence
D.viviparus_29_B06.ab1	3e-15	0.35	79	status:Confirmed TR:Q9N5D7 protein_id:AAF39970.2	WBGene00020693	No observed phenotype is found.	No parasite hit	No parasite hit
D.viviparus_29_B08.ab1	3e-52	0.42	201	status:Partially_confirmed TR:Q9XW44 protein_id:CAA22250.1	WBGene00012296	No observed phenotype is found.	No parasite hit	gi|121410366|gb|EB763501.1|EB763501 M21 Ascaris suum male and female cDNA libraries Ascaris suum cDNA, mRNA sequence
D.viviparus_29_B12.ab1	6e-13	0.57	68.6	locus:sel-13 non-histone chromosomal protein HMG-1 status:Confirmed TR:Q22139 protein_id:CAA84729.1	WBGene00011411	No observed phenotype is found.	No parasite hit	No parasite hit
D.viviparus_29_C03.ab1	4e-25	0.63	112	locus:moc-2 status:Confirmed TR:Q23069 protein_id:AAB04971.3	WBGene00003385	No observed phenotype is found.	No parasite hit	gi|83655823|gb|DN152778.1|DN152778 HbGPS11.14L01 Heterorhabditis bacteriophora Dauer stage cDNA Library Heterorhabditis bacteriophora cDNA, mRNA sequence
D.viviparus_29_E12.ab1	2e-11	0.63	64.7	status:Confirmed TR:Q8MXR0 protein_id:AAM44391.1	WBGene00022254	No observed phenotype is found.	No parasite hit	gi|23811272|gb|BU781031.1|BU781031 pj61d02.y3 Ancylostoma ceylanicum L3 RP Ancylostoma ceylanicum cDNA 5', mRNA sequence
D.viviparus_29_G02.ab1	1e-27	0.38	120	locus:sir-2.1 Yeast regulatory protein SIR2 like status:Partially_confirmed TR:Q21921 protein_id:CAA94364.1	WBGene00004800	No observed phenotype is found.	No parasite hit	gi|83655970|gb|DN152925.1|DN152925 HbGPS11.10M04 Heterorhabditis bacteriophora Dauer stage cDNA Library Heterorhabditis bacteriophora cDNA, mRNA sequence
D.viviparus_29_G12.ab1	2e-08	0.33	56.6	locus:ubxn-5 status:Confirmed TR:Q7YWU9 protein_id:CAE17928.1	WBGene00011336	No observed phenotype is found.	No parasite hit	No parasite hit
D.viviparus_29_H09.ab1	8e-14	0.3	74.3	locus:tag-271 G-protein coupled receptor status:Confirmed TR:P91865 protein_id:CAB05503.2	WBGene00009304	No observed phenotype is found.	No parasite hit	No parasite hit
D.viviparus_29_H11.ab1	5e-17	0.29	85.1	status:Confirmed TR:Q38G53 protein_id:CAJ34991.1	WBGene00044636	No observed phenotype is found.	No parasite hit	gi|121410366|gb|EB763501.1|EB763501 M21 Ascaris suum male and female cDNA libraries Ascaris suum cDNA, mRNA sequence
D.viviparus_30_A12.ab1	5e-85	0.6	310	locus:rabn-5 status:Partially_confirmed TR:Q19088 protein_id:AAC46638.1	WBGene00017161	No observed phenotype is found.	gi|1743430|gb|AAC47722.1| Native 66kDa protein [Angiostrongylus cantonensis]	No parasite hit
D.viviparus_30_C08.ab1	9e-26	0.33	114	status:Confirmed TR:Q22461 protein_id:AAM15605.1	WBGene00020486	No observed phenotype is found.	No parasite hit	gi|121410366|gb|EB763501.1|EB763501 M21 Ascaris suum male and female cDNA libraries Ascaris suum cDNA, mRNA sequence
D.viviparus_30_D02.ab1	2e-57	0.38	219	ubiquitin carboxyl-terminal hydrolase status:Partially_confirmed TR:Q19132 protein_id:CAA91317.1	WBGene00008547	No observed phenotype is found.	No parasite hit	gi|121410366|gb|EB763501.1|EB763501 M21 Ascaris suum male and female cDNA libraries Ascaris suum cDNA, mRNA sequence
D.viviparus_30_D10.ab1	2e-12	0.38	67.8	status:Partially_confirmed TR:Q23488 protein_id:AAA50686.1	WBGene00022732	No observed phenotype is found.	No parasite hit	gi|121410366|gb|EB763501.1|EB763501 M21 Ascaris suum male and female cDNA libraries Ascaris suum cDNA, mRNA sequence
D.viviparus_30_E07.ab1	2e-09	0.26	59.7	status:Partially_confirmed TR:Q19410 protein_id:CAA93408.2	WBGene00008754	No observed phenotype is found.	No parasite hit	gi|121410366|gb|EB763501.1|EB763501 M21 Ascaris suum male and female cDNA libraries Ascaris suum cDNA, mRNA sequence
D.viviparus_30_F01.ab1	2e-13	0.61	72.4	status:Confirmed SW:P34655 protein_id:CAA80190.1	WBGene00014017	No observed phenotype is found.	No parasite hit	gi|121410366|gb|EB763501.1|EB763501 M21 Ascaris suum male and female cDNA libraries Ascaris suum cDNA, mRNA sequence
D.viviparus_30_F07.ab1	1e-06	0.23	50.4	status:Partially_confirmed SW:Q6BEV5 protein_id:CAH04745.1	WBGene00023418	No observed phenotype is found.	No parasite hit	gi|121410366|gb|EB763501.1|EB763501 M21 Ascaris suum male and female cDNA libraries Ascaris suum cDNA, mRNA sequence
D.viviparus_30_H04.ab1	7e-30	0.56	127	locus:grl-5 status:Confirmed TR:Q9N3V3 protein_id:AAF60638.1	WBGene00001714	No observed phenotype is found.	No parasite hit	gi|121410366|gb|EB763501.1|EB763501 M21 Ascaris suum male and female cDNA libraries Ascaris suum cDNA, mRNA sequence
D.viviparus_31_B01.ab1	3e-52	0.6	201	locus:sax-1 status:Confirmed TR:Q2L6X0 protein_id:ABC71808.1	WBGene00004727	No observed phenotype is found.	No parasite hit	No parasite hit
D.viviparus_31_B07.ab1	4e-23	0.6	105	3-oxo-5-alpha-steroid 4-dehydrogenase status:Partially_confirmed TR:Q20344 protein_id:CAA92173.1	WBGene00009635	No observed phenotype is found.	No parasite hit	No parasite hit
D.viviparus_31_D08.ab1	8e-08	0.38	54.7	status:Partially_confirmed TR:Q9XWS0 protein_id:CAA21578.1	WBGene00013725	No observed phenotype is found.	No parasite hit	gi|121410366|gb|EB763501.1|EB763501 M21 Ascaris suum male and female cDNA libraries Ascaris suum cDNA, mRNA sequence
D.viviparus_31_E08.ab1	1e-30	0.65	130	status:Partially_confirmed TR:Q19101 protein_id:AAA96218.1	WBGene00017171	No observed phenotype is found.	No parasite hit	No parasite hit
D.viviparus_32_A01.ab1	8e-41	0.93	162	locus:cyn-3 Peptidyl-prolyl cis-trans isomerases status:Confirmed SW:P52011 protein_id:CAA21762.1	WBGene00000879	No observed phenotype is found.	gi|112434096|gb|ABI18377.1| cyclophilin [Steinernema carpocapsae]	gi|21265569|gb|BQ457798.1|BQ457798 ph83a06.y1 Ostertagia ostertagi L4 SL1 TOPO v1 Ostertagia ostertagi cDNA similar to SW:CYP3_CAEEL P52011 PEPTIDYL-PROLYL CIS-TRANS ISOMERASE 3 ;, mRNA sequence
D.viviparus_32_A09.ab1	2e-53	0.42	206	Kunitz\/Bovine pancreatic trypsin inhibitor domain status:Partially_confirmed TR:Q19961 protein_id:CAA98452.1	WBGene00009331	No observed phenotype is found.	No parasite hit	gi|121410366|gb|EB763501.1|EB763501 M21 Ascaris suum male and female cDNA libraries Ascaris suum cDNA, mRNA sequence
D.viviparus_32_B05.ab1	7e-14	0.23	74.7	status:Partially_confirmed TR:Q20324 protein_id:AAA81481.1	WBGene00018347	No observed phenotype is found.	No parasite hit	gi|121410366|gb|EB763501.1|EB763501 M21 Ascaris suum male and female cDNA libraries Ascaris suum cDNA, mRNA sequence
D.viviparus_32_B07.ab1	2e-21	0.7	99	status:Confirmed TR:Q23203 protein_id:AAK29864.1	WBGene00021064	No observed phenotype is found.	No parasite hit	No parasite hit
D.viviparus_32_E09.ab1	e-110	0.62	395	status:Confirmed TR:Q94401 protein_id:CAB03515.1	WBGene00013956	No observed phenotype is found.	gi|62738988|pdb|2BJQ|A Chain A, Crystal Structure Of The Nematode Sperm Cell Motility Protein Mfp2	No parasite hit
D.viviparus_32_F01.ab1	5e-43	0.75	170	status:Confirmed TR:Q18074 protein_id:AAK39177.1	WBGene00015954	No observed phenotype is found.	No parasite hit	gi|27590576|gb|CB015840.1|CB015840 Hc_d11_46E04_SKPL Haemonchus contortus d11 mixed adult from David Knox Haemonchus contortus cDNA clone Hc_d11_46E04 5' similar to C18B2.3 CE27077 status:Partially_confirmed TR:Q18074, mRNA sequence
D.viviparus_32_F12.ab1	1e-07	0.35	53.9	locus:snt-5 status:Confirmed TR:O16700 protein_id:AAB66163.2	WBGene00004925	No observed phenotype is found.	No parasite hit	No parasite hit
D.viviparus_32_G04.ab1	2e-13	0.28	73.2	status:Predicted TR:Q4TTB7 protein_id:AAY55856.1	WBGene00044391	No observed phenotype is found.	No parasite hit	gi|121410366|gb|EB763501.1|EB763501 M21 Ascaris suum male and female cDNA libraries Ascaris suum cDNA, mRNA sequence
D.viviparus_32_H02.ab1	4e-28	0.85	121	locus:ceh-2 homeobox protein status:Confirmed TR:O01962 protein_id:AAB93639.2	WBGene00000429	No observed phenotype is found.	gi|19070094|emb|CAD24794.1| HOM-C transcription factor [Oscheius tipulae]	No parasite hit
D.viviparus_32_H06.ab1	e-103	0.66	370	status:Confirmed TR:Q95ZI5 protein_id:CAC42386.2	WBGene00013977	No observed phenotype is found.	No parasite hit	gi|121410366|gb|EB763501.1|EB763501 M21 Ascaris suum male and female cDNA libraries Ascaris suum cDNA, mRNA sequence
D.viviparus_32_H07.ab1	4e-88	0.61	321	locus:ttm-1 status:Confirmed	WBGene00012712	No observed phenotype is found.	No parasite hit	gi|121410366|gb|EB763501.1|EB763501 M21 Ascaris suum male and female cDNA libraries Ascaris suum cDNA, mRNA sequence
D.viviparus_37_B01.ab1	3e-84	0.56	308	status:Partially_confirmed TR:Q9U2U6 protein_id:CAB55131.2	WBGene00013803	No observed phenotype is found.	No parasite hit	No parasite hit
D.viviparus_37_C12.ab1	1e-08	0.57	57.4	status:Partially_confirmed SW:P34594 protein_id:AAK29991.1	WBGene00022579	No observed phenotype is found.	No parasite hit	No parasite hit
D.viviparus_37_D07.ab1	2e-84	0.56	308	serine\/threonine kinase status:Partially_confirmed TR:Q9XVW2 protein_id:CAH10844.2	WBGene00012322	No observed phenotype is found.	No parasite hit	No parasite hit
D.viviparus_37_F12.ab1	4e-73	0.57	271	status:Confirmed TR:Q17692 protein_id:AAA81047.1	WBGene00015516	No observed phenotype is found.	No parasite hit	No parasite hit
D.viviparus_37_H02.ab1	1e-09	0.69	60.5	status:Confirmed TR:Q2XMZ9 protein_id:CAJ43440.1	WBGene00007534	No observed phenotype is found.	No parasite hit	No parasite hit
D.viviparus_37_H08.ab1	5e-25	0.87	109	status:Confirmed TR:Q95XS2 protein_id:AAK68450.1	WBGene00021427	No observed phenotype is found.	No parasite hit	gi|24559413|gb|CA341317.1|CA341317 pk14d10.x1 Ancylostoma ceylanicum adult Ancylostoma ceylanicum cDNA 3' similar to SW:S61B_HUMAN P38391 PROTEIN TRANSPORT PROTEIN SEC61 BETA SUBUNIT. ;, mRNA sequence
D.viviparus_40_B04.ab1	8e-35	0.51	143	locus:lys-8 status:Confirmed TR:Q09975 protein_id:AAB93455.1	WBGene00003097	No observed phenotype is found.	No parasite hit	No parasite hit
D.viviparus_40_B10.ab1	6e-26	0.46	112	lipase status:Confirmed TR:Q19891 protein_id:CAA96636.1	WBGene00009237	No observed phenotype is found.	No parasite hit	No parasite hit
D.viviparus_40_D05.ab1	1e-80	0.65	296	status:Partially_confirmed TR:Q19498 protein_id:AAA98007.1	WBGene00017530	No observed phenotype is found.	No parasite hit	No parasite hit
D.viviparus_40_G06.ab1	5e-06	0.31	46.6	status:Confirmed TR:O45432 protein_id:CAB03040.1	WBGene00009321	No observed phenotype is found.	No parasite hit	No parasite hit
D.viviparus_40_G09.ab1	e-107	0.78	386	locus:ldh-1 L-lactate dehydrogenase status:Confirmed SW:Q27888 protein_id:CAA88944.1	WBGene00002262	No observed phenotype is found.	gi|1498471|gb|AAB07368.1| lactate dehydrogenase [Toxocara canis]	gi|28253636|gb|CB190244.1|CB190244 pl24c04.y1 Ancylostoma ceylanicum adult Ancylostoma ceylanicum cDNA 5' similar to SW:LDH_CAEEL Q27888 L-LACTATE DEHYDROGENASE ;, mRNA sequence
D.viviparus_40_H12.ab1	9e-16	0.38	80.5	locus:ncam-1 status:Confirmed TR:Q8MQ86 protein_id:AAM54204.1	WBGene00017184	No observed phenotype is found.	No parasite hit	No parasite hit
D.viviparus_41_C12.ab1	1e-82	0.78	302	locus:ubc-3 status:Confirmed TR:Q95XN7 protein_id:AAK73914.3	WBGene00006702	No observed phenotype is found.	gi|118776380|gb|ABL14207.1| ubiquitin-conjugating enzyme E2G2-like protein [Trichinella spiralis]	gi|91104095|gb|EB186138.1|EB186138 NPAC-aaa05h03.g1 N.brasiliensis_EST_L3N_SL1 Nippostrongylus brasiliensis cDNA similar to ref|NP_490882.2| Ubiquitin conjugating enzyme UBC-3 (ubc-3) [Caenorhabditis elegans] gb|AAK73914.2|AC025726_7 Ubiquitin conjuga
D.viviparus_41_E01.ab1	1e-81	0.56	299	Myosin head (motor domain) status:Partially_confirmed TR:Q9XWR0 protein_id:CAA21588.2	WBGene00012437	No observed phenotype is found.	gi|83699695|gb|ABC40753.1| myosin heavy chain [Haemonchus contortus]	No parasite hit
D.viviparus_41_F03.ab1	8e-49	0.47	190	59 protein status:Partially_confirmed TR:Q17818 protein_id:CAA96589.1	WBGene00007428	No observed phenotype is found.	No parasite hit	gi|28184631|gb|CB175741.1|CB175741 pk76b08.y1 Ancylostoma ceylanicum L3 Ancylostoma ceylanicum cDNA 5' similar to TR:Q17818 Q17818 C08B6.7 PROTEIN. [1] ;, mRNA sequence
D.viviparus_42_B07.ab1	1e-95	0.58	345	locus:lec-4 galactoside binding lectin status:Confirmed TR:Q18625 protein_id:CAA88850.1	WBGene00002267	No observed phenotype is found.	gi|3341815|gb|AAD11972.1| galectin [Haemonchus contortus]	gi|28559885|gb|CB276300.1|CB276300 pl10b05.y1 Ancylostoma ceylanicum L3 Ancylostoma ceylanicum cDNA 5' similar to TR:Q18625 Q18625 C44F1.3 PROTEIN. [1] ;, mRNA sequence
D.viviparus_42_D10.ab1	7e-69	0.52	257	status:Partially_confirmed TR:O01581 protein_id:AAB52259.1	WBGene00019522	No observed phenotype is found.	No parasite hit	No parasite hit
D.viviparus_42_E03.ab1	2e-55	0.47	212	locus:ets-4 DNA binding protein, ETS domain status:Partially_confirmed TR:Q19695 protein_id:AAA83194.3	WBGene00017687	No observed phenotype is found.	No parasite hit	No parasite hit
D.viviparus_42_H09.ab1	1e-16	0.54	83.6	Ubiquitin family status:Confirmed TR:Q8MM76 protein_id:CAD44155.1	WBGene00008852	No observed phenotype is found.	No parasite hit	No parasite hit
D.viviparus_33_A03.ab1	5e-37	0.38	151	LRR (leucine-rich repeats)\; FSHR (follicle stimulating hormone receptor) status:Confirmed TR:Q21164 protein_id:AAA83325.2	WBGene00019351	No observed phenotype is found.	No parasite hit	No parasite hit
D.viviparus_33_C11.ab1	4e-47	0.74	184	status:Confirmed TR:Q7YX48 protein_id:CAE17762.1	WBGene00008121	No observed phenotype is found.	No parasite hit	No parasite hit
D.viviparus_33_E09.ab1	4e-28	0.37	121	status:Partially_confirmed TR:P91177 protein_id:AAB37796.1	WBGene00016838	No observed phenotype is found.	No parasite hit	No parasite hit
D.viviparus_33_H02.ab1	4e-23	0.4	104	arginyl-tRNA protein transferase like status:Confirmed TR:Q8I4H6 protein_id:CAD56590.1	WBGene00010615	No observed phenotype is found.	No parasite hit	No parasite hit
D.viviparus_34_C03.ab1	4e-33	0.78	138	locus:tmd-1 status:Confirmed SW:O01479 protein_id:AAL13319.1	WBGene00006581	No observed phenotype is found.	No parasite hit	gi|83655823|gb|DN152778.1|DN152778 HbGPS11.14L01 Heterorhabditis bacteriophora Dauer stage cDNA Library Heterorhabditis bacteriophora cDNA, mRNA sequence
D.viviparus_34_D01.ab1	1e-07	0.29	53.5	status:Confirmed TR:Q9GRZ9 protein_id:CAC14400.1	WBGene00013340	No observed phenotype is found.	No parasite hit	gi|40304431|gb|CK348818.1|CK348818 hggfha5C03 Gland Cell LD PCR cDNA Library Heterodera glycines cDNA, mRNA sequence
D.viviparus_34_D09.ab1	9e-08	0.56	54.3	locus:eat-16 regulator of G-protein signalling status:Confirmed TR:Q8T3F0 protein_id:CAD30433.1	WBGene00001145	No observed phenotype is found.	No parasite hit	gi|21058692|gb|BQ383185.1|BQ383185 kk57g01.y1 Ascaris suum female gut pAMP1 v2 Chiapelli McCarter Ascaris suum cDNA 5' similar to TR:O17589 O17589 C16C2.2 PROTEIN. [1] ;, mRNA sequence
D.viviparus_34_E03.ab1	e-119	0.71	423	locus:haf-3 multidrug resistance protein (p-glycoprotein) status:Partially_confirmed TR:O17895 protein_id:CAB09418.1	WBGene00001813	No observed phenotype is found.	gi|3057042|gb|AAC38987.1| P-glycoprotein [Haemonchus contortus]	No parasite hit
D.viviparus_34_E08.ab1	6e-39	0.33	157	locus:imp-3 status:Confirmed TR:Q18408 protein_id:AAA82268.3	WBGene00016378	No observed phenotype is found.	No parasite hit	No parasite hit
D.viviparus_34_G04.ab1	2e-23	0.44	105	status:Partially_confirmed TR:O76585 protein_id:AAK31408.2	WBGene00015820	No observed phenotype is found.	No parasite hit	No parasite hit
D.viviparus_35_A03.ab1	8e-27	0.73	117	status:Partially_confirmed TR:Q8I7N4 protein_id:AAN84856.1	WBGene00016157	No observed phenotype is found.	No parasite hit	No parasite hit
D.viviparus_35_A08.ab1	8e-27	0.31	117	status:Confirmed TR:Q21635 protein_id:CAB01432.2	WBGene00010977	No observed phenotype is found.	No parasite hit	No parasite hit
D.viviparus_35_B09.ab1	2e-37	0.5	152	testis-specific like protein status:Partially_confirmed TR:Q21520 protein_id:CAA91410.1	WBGene00010875	No observed phenotype is found.	No parasite hit	No parasite hit
D.viviparus_35_C09.ab1	e-120	0.74	428	locus:gta-1 4-aminobutyrate aminotransferase status:Confirmed SW:Q21217 protein_id:CAA93517.1	WBGene00001794	No observed phenotype is found.	No parasite hit	gi|23811199|gb|BU781000.1|BU781000 pj60d05.y3 Ancylostoma ceylanicum L3 RP Ancylostoma ceylanicum cDNA 5' similar to SW:GABT_CAEEL Q21217 PROBABLE 4-AMINOBUTYRATE AMINOTRANSFERASE, MITOCHONDRIAL PRECURSOR ;, mRNA sequence
D.viviparus_35_D06.ab1	1e-49	0.39	193	locus:col-165 cuticular collagen status:Confirmed TR:Q966K5 protein_id:AAK68323.1	WBGene00000738	No observed phenotype is found.	No parasite hit	No parasite hit
D.viviparus_35_D12.ab1	6e-22	0.43	101	locus:col-45 cuticular collagen status:Partially_confirmed TR:O01799 protein_id:AAB54156.1	WBGene00000622	No observed phenotype is found.	gi|159655|gb|AAA29370.1| collagen	No parasite hit
D.viviparus_35_F04.ab1	e-102	0.62	367	status:Partially_confirmed TR:Q9N4Z0 protein_id:AAF60576.2	WBGene00021564	No observed phenotype is found.	No parasite hit	gi|27587803|gb|CB013067.1|CB013067 Hc_ad_50C03_SKPL Haemonchus contortus adult from David Knox Haemonchus contortus cDNA clone Hc_ad_50C03 5' similar to Y45G12B.3 CE28366 status:Partially_confirmed TR:Q9N4Z0, mRNA sequence
D.viviparus_36_B03.ab1	2e-22	0.4	102	status:Partially_confirmed TR:Q9NAC0 protein_id:CAB61081.1	WBGene00013158	No observed phenotype is found.	No parasite hit	No parasite hit
D.viviparus_36_B08.ab1	3e-27	0.39	119	Src homology domain 2, tyrosine-protein kinase (FES\/FPS subfamily) status:Partially_confirmed TR:O01325 protein_id:CAB03003.2	WBGene00009160	No observed phenotype is found.	gi|57341406|gb|AAW50597.1| Bm-DAF-2 [Brugia malayi]	No parasite hit
D.viviparus_36_C07.ab1	4e-08	0.31	54.3	locus:tag-172 serine\/threonine kinase (CLK subfamily) status:Partially_confirmed TR:Q17917 protein_id:CAA91979.2	WBGene00006517	No observed phenotype is found.	No parasite hit	No parasite hit
D.viviparus_36_D12.ab1	e-103	0.79	371	status:Confirmed TR:Q7JKI2 protein_id:CAF31483.1	WBGene00011232	No observed phenotype is found.	gi|159183|gb|AAA29180.1| phosphoenolpyruvate carboxykinase	gi|21391302|gb|BQ529402.1|BQ529402 Nb_ADGR_08F10_T7 Nippostrongylus brasiliensis adult (full length enriched) Nippostrongylus brasiliensis cDNA clone Nb_ADGR_08F10 5' similar to P29190 PHOSPHOENOLPYRUVATE CARBOXYKINASE - GTP (EC, mRNA sequence
D.viviparus_36_E06.ab1	5e-91	0.52	330	status:Partially_confirmed TR:Q9U2D0 protein_id:CAB57891.1	WBGene00012925	No observed phenotype is found.	No parasite hit	No parasite hit
D.viviparus_36_G03.ab1	1e-80	0.5	296	status:Confirmed TR:Q8ITW0 protein_id:AAN60536.1	WBGene00015344	No observed phenotype is found.	No parasite hit	No parasite hit
D.viviparus_36_G08.ab1	5e-61	0.5	231	status:Confirmed TR:Q6EZG4 protein_id:AAT68898.1	WBGene00017062	No observed phenotype is found.	No parasite hit	No parasite hit
D.viviparus_36_H12.ab1	3e-16	0.32	82	locus:snf-12 sodium dependent neurotransporter status:Partially_confirmed TR:O45813 protein_id:AAC48222.2	WBGene00004911	No observed phenotype is found.	No parasite hit	No parasite hit
D.viviparus_38b_A08.ab1	7e-10	0.47	60.8	status:Partially_confirmed TR:Q9NAJ4 protein_id:CAB54408.1	WBGene00012595	No observed phenotype is found.	No parasite hit	No parasite hit
D.viviparus_38b_A10.ab1	2e-06	0.34	49.3	Zinc-binding dehydrogenases status:Confirmed SW:O45903 protein_id:CAB04958.1	WBGene00012375	No observed phenotype is found.	No parasite hit	No parasite hit
D.viviparus_38b_B10.ab1	5e-11	0.43	65.1	zinc metalloprotease status:Confirmed TR:Q22763 protein_id:AAC48223.1	WBGene00020788	No observed phenotype is found.	gi|34577157|gb|AAQ75756.1| zinc metallopeptidase 6 [Ancylostoma ceylanicum]	No parasite hit
D.viviparus_38b_B11.ab1	6e-23	0.36	103	locus:oxi-1 HECT-domain (ubiquitin-transferase). status:Confirmed	WBGene00003898	No observed phenotype is found.	No parasite hit	No parasite hit
D.viviparus_38b_C04.ab1	3e-41	0.43	165	locus:twk-5 status:Confirmed TR:Q5FC72 protein_id:CAI46547.1	WBGene00006660	No observed phenotype is found.	No parasite hit	No parasite hit
D.viviparus_38b_D09.ab1	2e-06	0.28	50.1	status:Confirmed TR:Q9XVU6 protein_id:CAB01246.1	WBGene00011592	No observed phenotype is found.	No parasite hit	No parasite hit
D.viviparus_38b_D10.ab1	1e-36	0.33	150	locus:syn-1 status:Confirmed SW:Q20024 protein_id:AAA81707.3	WBGene00006371	No observed phenotype is found.	No parasite hit	No parasite hit
D.viviparus_38b_E07.ab1	1e-67	0.58	253	Mitochondrial carrier proteins (2 domains) status:Partially_confirmed TR:Q9XTH0 protein_id:CAA94371.2	WBGene00012786	No observed phenotype is found.	No parasite hit	No parasite hit
D.viviparus_39_A07.ab1	2e-73	0.61	272	status:Confirmed TR:Q9NAI5 protein_id:CAB54385.1	WBGene00012722	No observed phenotype is found.	No parasite hit	No parasite hit
D.viviparus_39_C06.ab1	1e-19	0.86	90.9	status:Confirmed SW:Q10454 protein_id:AAO21426.1	WBGene00018519	No observed phenotype is found.	gi|31247902|gb|AAO49799.1| arginine kinase [Heterodera glycines]	gi|34027496|gb|CF358416.1|CF358416 rm90c09.y1 Meloidogyne arenaria J2 SMART pGEM Meloidogyne arenaria cDNA 5' similar to SW:KAG1_CAEEL Q10454 PROBABLE ARGININE KINASE F46H5.3 ;, mRNA sequence
D.viviparus_39_C09.ab1	3e-46	0.58	182	status:Partially_confirmed TR:Q9GYK2 protein_id:AAF98605.3	WBGene00015472	No observed phenotype is found.	No parasite hit	gi|13536969|gb|AJ310808.1|AJ310808 AJ310808 Ostertagia ostertagi library Ostertagia ostertagi cDNA clone ad(hex)ESF37, mRNA sequence
D.viviparus_39_E11.ab1	6e-22	0.7	100	locus:his-24 histone H1 status:Confirmed SW:P10771 protein_id:CAB01892.1	WBGene00001898	No observed phenotype is found.	No parasite hit	gi|22789700|gb|BU493360.1|BU493360 Nb_ADGR_D2F11_T7 Nippostrongylus brasiliensis adult (full length enriched) Nippostrongylus brasiliensis cDNA clone Nb_ADGR_D2F11 5' similar to M163.3 CE12450 locus:his-24 histone H1 status:Confirmed TR:Q93901, mRNA s
D.viviparus_39_G11.ab1	5e-66	0.54	247	2-oxo acid dehydrogenases acyltransferase (catalytic domain) status:Confirmed TR:O45279 protein_id:CAB02813.1	WBGene00007824	No observed phenotype is found.	gi|4808960|gb|AAD30034.1|AF123459_1 dihydrolipoyl dehydrogenase-binding protein [Ascaris suum]	No parasite hit
D.viviparus_39_H04.ab1	8e-07	0.34	50.4	locus:brp-1 status:Confirmed TR:Q67X91 protein_id:CAH19094.1	WBGene00000273	No observed phenotype is found.	No parasite hit	No parasite hit
D.viviparus-46_A01.ab1	4e-50	0.37	194	protein-tyrosine phosphatase status:Partially_confirmed TR:Q22852 protein_id:CAA96694.1	WBGene00012138	No observed phenotype is found.	No parasite hit	No parasite hit
D.viviparus-46_A08.ab1	5e-12	0.69	68.2	locus:pde-1 3',5' cyclic phosphodieterase status:Partially_confirmed SW:O18696 protein_id:CAB03289.1	WBGene00011433	No observed phenotype is found.	No parasite hit	No parasite hit
D.viviparus-46_B12.ab1	1e-31	0.3	133	status:Partially_confirmed TR:Q95QJ4 protein_id:CAC70085.1	WBGene00009066	No observed phenotype is found.	No parasite hit	No parasite hit
D.viviparus-46_C02.ab1	e-106	0.81	382	locus:ldh-1 L-lactate dehydrogenase status:Confirmed SW:Q27888 protein_id:CAA88944.1	WBGene00002262	No observed phenotype is found.	gi|1498471|gb|AAB07368.1| lactate dehydrogenase [Toxocara canis]	gi|121410366|gb|EB763501.1|EB763501 M21 Ascaris suum male and female cDNA libraries Ascaris suum cDNA, mRNA sequence
D.viviparus-46_C11.ab1	e-105	0.72	378	locus:stl-1 erythrocyte band 7 integral membrane protein like status:Partially_confirmed TR:Q9XVP9 protein_id:CAB03018.2	WBGene00006061	No observed phenotype is found.	No parasite hit	gi|19384380|gb|BM901592.1|BM901592 rc46f01.y1 Meloidogyne hapla egg pAMP1 v1 Meloidogyne hapla cDNA 5' similar to TR:Q9XVP9 Q9XVP9 F30A10.5 PROTEIN. [1] ;, mRNA sequence
D.viviparus-46_F06.ab1	2e-65	0.44	245	status:Partially_confirmed TR:Q960A5 protein_id:AAP68957.1	WBGene00015635	No observed phenotype is found.	No parasite hit	No parasite hit
D.viviparus-46_G03.ab1	2e-10	0.28	62.4	locus:rde-4 Double-stranded RNA binding motif status:Confirmed TR:Q22617 protein_id:CAA83012.1	WBGene00004326	No observed phenotype is found.	No parasite hit	No parasite hit
D.viviparus-46_H03.ab1	5e-18	0.27	88.2	status:Confirmed TR:Q9TYK0 protein_id:AAD12854.1	WBGene00022047	No observed phenotype is found.	No parasite hit	gi|121410366|gb|EB763501.1|EB763501 M21 Ascaris suum male and female cDNA libraries Ascaris suum cDNA, mRNA sequence
D.viviparus-46_H06.ab1	8e-18	0.93	87	BEM-1\/BUD5 suppressor-like status:Confirmed TR:Q21221 protein_id:CAB00039.2	WBGene00010561	No observed phenotype is found.	No parasite hit	No parasite hit
D.viviparus_43_D05.ab1	4e-37	0.33	152	status:Partially_confirmed TR:Q8MQ22 protein_id:AAM48535.1	WBGene00018953	No observed phenotype is found.	No parasite hit	gi|121410366|gb|EB763501.1|EB763501 M21 Ascaris suum male and female cDNA libraries Ascaris suum cDNA, mRNA sequence
D.viviparus_43_D07.ab1	6e-28	0.51	121	status:Predicted SW:Q9TYV2 protein_id:AAC78178.1	WBGene00021075	No observed phenotype is found.	No parasite hit	gi|28560370|gb|CB276785.1|CB276785 pk91f09.y1 Ancylostoma ceylanicum L3 Ancylostoma ceylanicum cDNA 5' similar to TR:Q9TYV2 Q9TYV2 W07E6.3 PROTEIN. [1] ;, mRNA sequence
D.viviparus_43_F05.ab1	2e-06	0.71	49.3	status:Partially_confirmed TR:Q23634 protein_id:AAC48207.1	WBGene00022652	No observed phenotype is found.	No parasite hit	No parasite hit
D.viviparus_43_F07.ab1	7e-25	0.43	110	status:Confirmed TR:Q9U256 protein_id:CAB63390.1	WBGene00013127	No observed phenotype is found.	No parasite hit	gi|121410366|gb|EB763501.1|EB763501 M21 Ascaris suum male and female cDNA libraries Ascaris suum cDNA, mRNA sequence
D.viviparus_43_G05.ab1	1e-51	0.4	200	locus:cdr-2 glutathione S-transferase status:Confirmed TR:Q18831 protein_id:CAA99803.1	WBGene00008296	No observed phenotype is found.	gi|33413675|gb|AAN15809.1| putative esophageal gland cell secretory protein 29 [Meloidogyne incognita]	gi|121410366|gb|EB763501.1|EB763501 M21 Ascaris suum male and female cDNA libraries Ascaris suum cDNA, mRNA sequence
D.viviparus_43_H01.ab1	4e-16	0.39	81.6	monocarboxylate transporter like status:Partially_confirmed TR:Q18712 protein_id:CAA94126.2	WBGene00008214	No observed phenotype is found.	No parasite hit	No parasite hit
D.viviparus_44_A04.ab1	3e-13	0.27	72.4	zinc metallopeptidase (M8 family) status:Partially_confirmed TR:O62446 protein_id:CAB16471.1	WBGene00012796	No observed phenotype is found.	No parasite hit	gi|121410366|gb|EB763501.1|EB763501 M21 Ascaris suum male and female cDNA libraries Ascaris suum cDNA, mRNA sequence
D.viviparus_44_B04.ab1	9e-13	0.32	70.9	status:Partially_confirmed TR:Q17569 protein_id:AAD47115.1	WBGene00015308	No observed phenotype is found.	No parasite hit	No parasite hit
D.viviparus_44_D02.ab1	2e-96	0.57	348	Myosin head (motor domain) status:Partially_confirmed TR:Q9XWR0 protein_id:CAA21588.2	WBGene00012437	No observed phenotype is found.	gi|83699695|gb|ABC40753.1| myosin heavy chain [Haemonchus contortus]	gi|121410366|gb|EB763501.1|EB763501 M21 Ascaris suum male and female cDNA libraries Ascaris suum cDNA, mRNA sequence
D.viviparus_44_D06.ab1	5e-25	0.51	111	status:Predicted TR:O18225 protein_id:CAB16500.2	WBGene00013295	No observed phenotype is found.	No parasite hit	No parasite hit
D.viviparus_44_E02.ab1	1e-79	0.57	293	status:Partially_confirmed TR:Q95XJ7 protein_id:AAK39317.1	WBGene00022418	No observed phenotype is found.	No parasite hit	No parasite hit
D.viviparus_44_F01.ab1	2e-11	0.3	66.6	status:Partially_confirmed TR:Q966J0 protein_id:AAK84544.1	WBGene00019539	No observed phenotype is found.	No parasite hit	No parasite hit
D.viviparus_44_F07.ab1	7e-65	0.41	244	locus:rgs-5 status:Partially_confirmed SW:Q10955 protein_id:AAK18853.4	WBGene00004348	No observed phenotype is found.	No parasite hit	No parasite hit
D.viviparus_44_H02.ab1	1e-08	0.31	55.8	status:Predicted TR:Q7YTR7 protein_id:CAE17706.1	WBGene00007828	No observed phenotype is found.	No parasite hit	No parasite hit
D.viviparus_44_H09.ab1	7e-18	0.45	85.9	locus:pqn-87 status:Partially_confirmed TR:Q9U207 protein_id:CAB60772.3	WBGene00004167	No observed phenotype is found.	No parasite hit	gi|121410366|gb|EB763501.1|EB763501 M21 Ascaris suum male and female cDNA libraries Ascaris suum cDNA, mRNA sequence
D.viviparus_44_H10.ab1	6e-54	0.58	207	locus:nthl-1 endonuclease status:Partially_confirmed SW:P54137 protein_id:CAA90766.1	WBGene00011201	No observed phenotype is found.	No parasite hit	No parasite hit
D.viviparus_45_A10.ab1	9e-48	0.53	187	locus:bpl-1 status:Confirmed TR:Q8IG27 protein_id:AAN65327.1	WBGene00000259	No observed phenotype is found.	No parasite hit	gi|121410366|gb|EB763501.1|EB763501 M21 Ascaris suum male and female cDNA libraries Ascaris suum cDNA, mRNA sequence
D.viviparus_45_B06.ab1	3e-43	0.54	172	status:Confirmed SW:P34692 protein_id:CAB54301.1	WBGene00011344	No observed phenotype is found.	No parasite hit	gi|15276168|gb|BI451461.1|BI451461 kx24f10.y1 Parastrongyloides trichosuri FL pAMP1 v1 Chiapelli McCarter Parastrongyloides trichosuri cDNA 5' similar to TR:O08654 O08654 LIN-10 PROTEIN HOMOLOG. ;, mRNA sequence
D.viviparus_45_C02.ab1	3e-80	0.56	295	TPR Domain (2 domains) status:Confirmed TR:O45786 protein_id:CAB05818.1	WBGene00011735	No observed phenotype is found.	No parasite hit	gi|27587553|gb|CB012817.1|CB012817 Hc_ad_45F12_SKPL Haemonchus contortus adult from David Knox Haemonchus contortus cDNA clone Hc_ad_45F12 5' similar to T12D8.8 CE16405 TPR Domain (2 domains) status:Confirmed TR:O45786, mRNA sequence
D.viviparus_45_C03.ab1	2e-09	0.55	58.9	status:Partially_confirmed TR:Q23634 protein_id:AAC48207.1	WBGene00022652	No observed phenotype is found.	No parasite hit	No parasite hit
D.viviparus_45_D08.ab1	2e-27	0.53	119	status:Confirmed TR:Q9U256 protein_id:CAB63390.1	WBGene00013127	No observed phenotype is found.	No parasite hit	gi|121410366|gb|EB763501.1|EB763501 M21 Ascaris suum male and female cDNA libraries Ascaris suum cDNA, mRNA sequence
D.viviparus_45_F03.ab1	3e-61	0.54	231	locus:hch-1 metalloprotease status:Confirmed SW:Q21059 protein_id:CAB61002.1	WBGene00001828	No observed phenotype is found.	gi|46407117|emb|CAG26294.1| unnamed protein product [Ostertagia ostertagi]	gi|121410366|gb|EB763501.1|EB763501 M21 Ascaris suum male and female cDNA libraries Ascaris suum cDNA, mRNA sequence
D.viviparus_45_F07.ab1	5e-67	0.85	250	locus:alh-8 methylmalonate-semialdehyde dehydrogenase status:Confirmed SW:P52713 protein_id:CAA88946.1	WBGene00000114	No observed phenotype is found.	gi|21914366|gb|AAM81354.1|AF522285_1 aldehyde dehydrogenase [Steinernema feltiae]	gi|121410366|gb|EB763501.1|EB763501 M21 Ascaris suum male and female cDNA libraries Ascaris suum cDNA, mRNA sequence
D.viviparus_45_F08.ab1	4e-49	0.54	191	status:Confirmed TR:Q9XU81 protein_id:CAB05547.1	WBGene00010699	No observed phenotype is found.	No parasite hit	gi|2064727|gb|AA406761.1|AA406761 MBAFCZ4A10T3 Brugia malayi adult female cDNA (SAW96MLW-BmAF) Brugia malayi cDNA clone AFCZ4A10 5', mRNA sequence
D.viviparus_45_G11.ab1	2e-79	0.61	292	Yeast ORF YOR070C protein like status:Confirmed TR:O45434 protein_id:CAB03042.1	WBGene00009322	No observed phenotype is found.	No parasite hit	gi|19380732|gb|BM897944.1|BM897944 ph45c02.y1 Ostertagia ostertagi L4 pAMP1 v1 Ostertagia ostertagi cDNA 5' similar to TR:O45434 O45434 F32B6.8 PROTEIN. [1] ;, mRNA sequence
D.viviparus_45_H07.ab1	9e-73	0.66	269	status:Confirmed TR:Q9BKU2 protein_id:AAK27869.1	WBGene00021352	No observed phenotype is found.	No parasite hit	No parasite hit
D.viviparus_47_A01.ab1	8e-31	0.5	130	status:Partially_confirmed TR:Q22961 protein_id:AAB37083.2	WBGene00017768	No observed phenotype is found.	No parasite hit	No parasite hit
D.viviparus_47_A05.ab1	6e-71	0.56	264	locus:psr-1 status:Confirmed SW:Q9GYI4 protein_id:AAF99922.2	WBGene00004205	No observed phenotype is found.	No parasite hit	gi|121410366|gb|EB763501.1|EB763501 M21 Ascaris suum male and female cDNA libraries Ascaris suum cDNA, mRNA sequence
D.viviparus_47_B04.ab1	3e-49	0.42	191	status:Predicted TR:O02340 protein_id:CAB04979.2	WBGene00014201	No observed phenotype is found.	No parasite hit	No parasite hit
D.viviparus_47_B09.ab1	7e-45	0.34	177	locus:col-140 cuticular collagen status:Confirmed TR:Q19813 protein_id:AAC25888.1	WBGene00000713	No observed phenotype is found.	gi|88174614|gb|ABD39382.1| putative galectin protein 140 [Angiostrongylus cantonensis]	gi|27589949|gb|CB015213.1|CB015213 Hc_d11_38H11_SKPL Haemonchus contortus d11 mixed adult from David Knox Haemonchus contortus cDNA clone Hc_d11_38H11 5' similar to ZK1193.1 CE05126 locus:col-19 cuticular collagen status:Confirmed, mRNA sequence
D.viviparus_47_C06.ab1	2e-07	0.33	53.1	status:Confirmed TR:Q9XW39 protein_id:CAA22256.1	WBGene00013473	No observed phenotype is found.	No parasite hit	gi|121410366|gb|EB763501.1|EB763501 M21 Ascaris suum male and female cDNA libraries Ascaris suum cDNA, mRNA sequence
D.viviparus_47_E03.ab1	2e-33	0.3	139	status:Predicted TR:Q4W520 protein_id:AAY44018.1	WBGene00044301	No observed phenotype is found.	gi|551460|gb|AAA21823.1| nicotinic acetylcholine receptor	No parasite hit
D.viviparus_47_F02.ab1	e-117	0.64	419	status:Confirmed TR:Q9XTB4 protein_id:CAA22133.1	WBGene00012149	No observed phenotype is found.	No parasite hit	gi|121410366|gb|EB763501.1|EB763501 M21 Ascaris suum male and female cDNA libraries Ascaris suum cDNA, mRNA sequence
D.viviparus_47_G08.ab1	2e-91	0.79	332	locus:tpi-1 Triosephosphate isomerase status:Confirmed	WBGene00006601	No observed phenotype is found.	gi|13487367|gb|AAK27513.1|AF344331_1 triosephosphate isomerase [Oesophagostomum dentatum]	gi|27589919|gb|CB015183.1|CB015183 Hc_d11_38F01_SKPL Haemonchus contortus d11 mixed adult from David Knox Haemonchus contortus cDNA clone Hc_d11_38F01 5' similar to Y17G7B.7 CE19040 locus:tpi-1 Triosephosphate isomerase, mRNA sequence
D.viviparus_48_A05.ab1	5e-11	0.45	65.1	NADH dehydrogenase ND5 status:Confirmed	WBGene00010967	No observed phenotype is found.	gi|30522983|gb|AAO91763.1| NADH dehydrogenase subunit 5 [Cooperia oncophora]	No parasite hit
D.viviparus_48_A11.ab1	2e-88	0.6	322	Serine carboxypeptidase status:Confirmed SW:P52717 protein_id:AAC46812.1	WBGene00018271	No observed phenotype is found.	No parasite hit	gi|19380348|gb|BM897560.1|BM897560 ph35c05.y1 Ostertagia ostertagi L4 pAMP1 v1 Ostertagia ostertagi cDNA 5' similar to SW:YUW5_CAEEL P52717 PUTATIVE SERINE CARBOXYPEPTIDASE F41C3.5 PRECURSOR ;, mRNA sequence
D.viviparus_48_D04.ab1	e-106	0.63	381	locus:mkk-4 serine\/threonine kinase status:Confirmed SW:Q20347 protein_id:CAB08355.1	WBGene00003368	No observed phenotype is found.	gi|15808683|gb|AAL06640.1| serine-threonine protein kinase [Ancylostoma caninum]	gi|121410366|gb|EB763501.1|EB763501 M21 Ascaris suum male and female cDNA libraries Ascaris suum cDNA, mRNA sequence
D.viviparus_48_E05.ab1	4e-35	0.47	145	locus:mpz-1 status:Partially_confirmed TR:Q7JMN5 protein_id:CAE48511.1	WBGene00003404	No observed phenotype is found.	No parasite hit	gi|121410366|gb|EB763501.1|EB763501 M21 Ascaris suum male and female cDNA libraries Ascaris suum cDNA, mRNA sequence
D.viviparus_48_F04.ab1	1e-56	0.44	216	status:Partially_confirmed	WBGene00018836	No observed phenotype is found.	gi|24370470|emb|CAC70151.1| putative dnaJ protein [Brugia malayi]	gi|121410366|gb|EB763501.1|EB763501 M21 Ascaris suum male and female cDNA libraries Ascaris suum cDNA, mRNA sequence
D.viviparus_48_G07.ab1	7e-28	0.46	120	status:Partially_confirmed TR:Q9BL71 protein_id:AAK29920.2	WBGene00021695	No observed phenotype is found.	No parasite hit	No parasite hit
D.viviparus_48_H10.ab1	6e-06	0.5	47	status:Partially_confirmed TR:O01900 protein_id:AAB54259.1	WBGene00019124	No observed phenotype is found.	No parasite hit	No parasite hit
D.viviparus_48_H11.ab1	6e-24	0.3	107	status:Predicted SW:Q09271 protein_id:CAA87098.1	WBGene00007926	No observed phenotype is found.	No parasite hit	gi|10818700|gb|BE228217.2|BE228217 Hc_d11_03F11_SAC Haemonchus contortus d11 mixed adult from David Knox Haemonchus contortus cDNA clone Hc_d11_03F11 5' similar to sp|Q09271|YQF7_CAEEL HYPOTHETICAL 22.4 KD PROTEIN C34C12.7 IN CHROMOSOME III, mRNA sequ
D.viviparus_49_A01.ab1	3e-10	0.23	62.4	status:Confirmed TR:Q6BEV1 protein_id:CAH04739.1	WBGene00010320	No observed phenotype is found.	No parasite hit	No parasite hit
D.viviparus_49_A05.ab1	5e-54	0.66	207	locus:col-89 cuticular collagen status:Confirmed TR:Q19528 protein_id:CAA84800.1	WBGene00000664	No observed phenotype is found.	gi|7619741|emb|CAB88204.1| putative cuticular collagen [Globodera pallida]	gi|27589735|gb|CB014999.1|CB014999 Hc_d11_36D05_SKPL Haemonchus contortus d11 mixed adult from David Knox Haemonchus contortus cDNA clone Hc_d11_36D05 5' similar to F17C8.2 CE00956 cuticular collagen status:Partially_confirmed, mRNA sequence
D.viviparus_49_B10.ab1	e-135	0.73	477	locus:hpd-1 4-hydroxyphenylpyruvate dioxygenase status:Confirmed SW:Q22633 protein_id:CAA90315.1	WBGene00001993	No observed phenotype is found.	No parasite hit	gi|120541063|gb|EH360946.1|EH360946 NPAC-aaa04f09.g1 N.brasiliensis_EST_L3N_SL1 Nippostrongylus brasiliensis cDNA similar to ref|NP_499324.1| 4-hydroxyphenylpyruvate dioxygenase (44.4 kD) [Caenorhabditis elegans] sp|Q22633|HPPD_CAEEL 4-hydroxyphenylpy
D.viviparus_49_C02.ab1	2e-06	0.28	49.7	status:Confirmed TR:P91373 protein_id:AAC24402.1	WBGene00019664	No observed phenotype is found.	No parasite hit	gi|14020499|gb|BG734215.1|BG734215 Hc_gut_09F11_SKPL Haemonchus contortus Intestinal mRNA Haemonchus contortus cDNA clone Hc_gut_09F11 5' similar to sp|Q9IA79|BI1_PAROL PROBABLE BAX INHIBITOR-1 (BI-1), mRNA sequence
D.viviparus_49_C12.ab1	4e-07	0.41	49.7	locus:ztf-7 Zinc finger, C2H2 type status:Confirmed TR:Q20448 protein_id:CAA94823.1	WBGene00009772	No observed phenotype is found.	No parasite hit	gi|121410366|gb|EB763501.1|EB763501 M21 Ascaris suum male and female cDNA libraries Ascaris suum cDNA, mRNA sequence
D.viviparus_49_E10.ab1	1e-06	0.59	49.7	locus:kin-26 tyosine-protein kinase status:Partially_confirmed TR:Q22245 protein_id:AAA82302.1	WBGene00002208	No observed phenotype is found.	No parasite hit	No parasite hit
D.viviparus_49_E12.ab1	e-102	0.69	369	mitochondrial glycerol-3-phosphate dehydrogenase status:Confirmed SW:P90795 protein_id:CAA96690.1	WBGene00012031	No observed phenotype is found.	No parasite hit	gi|7066932|gb|AW496651.1|AW496651 kp04g05.y1 TBN95TM-SSFH Strongyloides stercoralis cDNA 5' similar to WP:T25G3.4 CE14180 MITOCHONDRIAL GLYCEROL-3-PHOSPHATE DEHYDROGENASE ;, mRNA sequence
D.viviparus_49_F01.ab1	6e-61	0.39	231	serine\/threonine kinase status:Partially_confirmed TR:Q21590 protein_id:CAA92744.1	WBGene00010883	No observed phenotype is found.	gi|33114630|gb|AAP94888.1| P34 [Ascaris suum]	gi|121410366|gb|EB763501.1|EB763501 M21 Ascaris suum male and female cDNA libraries Ascaris suum cDNA, mRNA sequence
D.viviparus_49_G01.ab1	1e-14	0.27	77.4	status:Confirmed TR:Q20034 protein_id:AAA68750.2	WBGene00018045	No observed phenotype is found.	No parasite hit	gi|121410366|gb|EB763501.1|EB763501 M21 Ascaris suum male and female cDNA libraries Ascaris suum cDNA, mRNA sequence
D.viviparus_50_B11.ab1	3e-15	0.3	79	status:Partially_confirmed TR:O17804 protein_id:CAB04110.2	WBGene00008811	No observed phenotype is found.	No parasite hit	gi|121410366|gb|EB763501.1|EB763501 M21 Ascaris suum male and female cDNA libraries Ascaris suum cDNA, mRNA sequence
D.viviparus_50_C10.ab1	e-102	0.66	369	status:Confirmed TR:Q95ZI5 protein_id:CAC42386.2	WBGene00013977	No observed phenotype is found.	No parasite hit	gi|121410366|gb|EB763501.1|EB763501 M21 Ascaris suum male and female cDNA libraries Ascaris suum cDNA, mRNA sequence
D.viviparus_50_F05.ab1	e-115	0.62	411	locus:pus-1 status:Partially_confirmed	WBGene00004248	No observed phenotype is found.	No parasite hit	gi|121410366|gb|EB763501.1|EB763501 M21 Ascaris suum male and female cDNA libraries Ascaris suum cDNA, mRNA sequence
D.viviparus_50_H11.ab1	3e-23	0.32	105	locus:spe-8 protein-tyrosine kinase status:Partially_confirmed TR:O01798 protein_id:AAB54162.2	WBGene00004962	No observed phenotype is found.	No parasite hit	gi|121410366|gb|EB763501.1|EB763501 M21 Ascaris suum male and female cDNA libraries Ascaris suum cDNA, mRNA sequence
D.viviparus_51_A01.ab1	2e-09	0.28	58.9	status:Partially_confirmed TR:Q19823 protein_id:AAA91217.2	WBGene00005012	No observed phenotype is found.	No parasite hit	No parasite hit
D.viviparus_51_E03.ab1	3e-24	0.41	108	status:Confirmed TR:Q9N5N7 protein_id:AAF39866.2	WBGene00019167	No observed phenotype is found.	No parasite hit	No parasite hit
D.viviparus_51_E06.ab1	1e-05	0.31	47	testes-specific protein like status:Partially_confirmed TR:P90958 protein_id:CAA92136.1	WBGene00011462	No observed phenotype is found.	gi|29124855|gb|AAO63577.1| secreted protein 5 precursor [Ancylostoma caninum]	No parasite hit
D.viviparus_51_F01.ab1	6e-30	0.56	127	locus:grl-5 status:Confirmed TR:Q9N3V3 protein_id:AAF60638.1	WBGene00001714	No observed phenotype is found.	No parasite hit	No parasite hit
D.viviparus_51_H02.ab1	6e-14	0.44	74.7	status:Partially_confirmed TR:Q93289 protein_id:CAB02262.1	WBGene00007778	No observed phenotype is found.	No parasite hit	No parasite hit
D.viviparus_52_D12.ab1	1e-26	0.44	117	status:Confirmed SW:Q18610 protein_id:AAA82365.1	WBGene00016644	No observed phenotype is found.	No parasite hit	No parasite hit
D.viviparus_52_F06.ab1	3e-13	0.3	72.4	status:Confirmed TR:Q93535 protein_id:CAB01745.2	WBGene00008975	No observed phenotype is found.	No parasite hit	No parasite hit
D.viviparus_52_H06.ab1	7e-29	0.45	123	status:Confirmed SW:P34496 protein_id:AAA50616.1	WBGene00019800	No observed phenotype is found.	No parasite hit	gi|27589774|gb|CB015038.1|CB015038 Hc_d11_36G11_SKPL Haemonchus contortus d11 mixed adult from David Knox Haemonchus contortus cDNA clone Hc_d11_36G11 5' similar to PAR2.1 CE00768 status:Confirmed SW:P34496 protein_id:AAA50616.1, mRNA sequence
D.viviparus_52_H10.ab1	e-119	0.7	424	locus:phy-2 prolyl 4-hydroxylase alpha subunit status:Confirmed SW:Q20065 protein_id:CAA93469.1	WBGene00004025	No observed phenotype is found.	gi|16415740|emb|CAC82616.1| prolyl 4-hydroxylase [Brugia malayi]	gi|121410366|gb|EB763501.1|EB763501 M21 Ascaris suum male and female cDNA libraries Ascaris suum cDNA, mRNA sequence
D.viviparus_52_H11.ab1	2e-27	0.6	119	status:Predicted TR:Q9XW15 protein_id:CAA22319.1	WBGene00012476	No observed phenotype is found.	No parasite hit	No parasite hit
D.viviparus_53_A07.ab1	1e-98	0.57	356	phophatase status:Partially_confirmed TR:O16334 protein_id:AAB65386.2	WBGene00015661	No observed phenotype is found.	gi|29468357|gb|AAO85518.1|AF496634_1 putative serine/threonine phosphatase [Oesophagostomum dentatum]	gi|19266823|gb|BM883079.1|BM883079 rc02h04.y1 Meloidogyne hapla egg pAMP1 v1 Meloidogyne hapla cDNA 5' similar to SW:PP1B_HUMAN P37140 SERINE/THREONINE PROTEIN PHOSPHATASE PP1-BETA CATALYTIC SUBUNIT ;, mRNA sequence
D.viviparus_53_B04.ab1	7e-34	0.45	140	protein kinase status:Partially_confirmed TR:O44751 protein_id:AAB96740.1	WBGene00021016	No observed phenotype is found.	gi|33114630|gb|AAP94888.1| P34 [Ascaris suum]	No parasite hit
D.viviparus_53_B09.ab1	5e-74	0.7	274	succinyl-CoA synthetase status:Confirmed SW:P53596 protein_id:CAA94107.1	WBGene00007350	No observed phenotype is found.	No parasite hit	No parasite hit
D.viviparus_53_C12.ab1	2e-07	0.39	52.4	protein-tyrosine phosphatase status:Partially_confirmed TR:O45085 protein_id:AAC02582.1	WBGene00015929	No observed phenotype is found.	No parasite hit	No parasite hit
D.viviparus_53_D06.ab1	4e-85	0.62	311	locus:spe-15 status:Partially_confirmed TR:Q9TZI9 protein_id:AAK18955.1	WBGene00004969	No observed phenotype is found.	gi|83699693|gb|ABC40752.1| myosin heavy chain [Haemonchus contortus]	gi|121410366|gb|EB763501.1|EB763501 M21 Ascaris suum male and female cDNA libraries Ascaris suum cDNA, mRNA sequence
D.viviparus_53_E12.ab1	1e-92	0.79	335	status:Partially_confirmed TR:Q20432 protein_id:AAA68794.1	WBGene00018474	No observed phenotype is found.	No parasite hit	gi|24330907|gb|CA033637.1|CA033637 pw13e02.y1 Haemonchus contortus whole worm pAMP1 v1 Haemonchus contortus cDNA 5' similar to TR:Q20432 Q20432 COSMID F45E12. [1] ;, mRNA sequence
D.viviparus_53_G10.ab1	1e-28	0.5	123	status:Partially_confirmed TR:O76585 protein_id:AAK31408.2	WBGene00015820	No observed phenotype is found.	No parasite hit	No parasite hit
D.viviparus_54_A02.ab1	1e-41	0.44	166	status:Predicted TR:P91332 protein_id:AAB38092.1	WBGene00018839	No observed phenotype is found.	gi|33114630|gb|AAP94888.1| P34 [Ascaris suum]	No parasite hit
D.viviparus_54_B03.ab1	9e-26	0.35	114	status:Partially_confirmed TR:Q9NA76 protein_id:CAB55029.1	WBGene00013265	No observed phenotype is found.	No parasite hit	No parasite hit
D.viviparus_54_D05.ab1	5e-25	0.36	111	status:Partially_confirmed TR:Q9U2C5 protein_id:CAB57896.3	WBGene00012933	No observed phenotype is found.	No parasite hit	No parasite hit
D.viviparus_54_D07.ab1	1e-32	0.33	137	locus:snf-5 status:Partially_confirmed TR:Q9U2E0 protein_id:CAB60372.4	WBGene00004904	No observed phenotype is found.	No parasite hit	gi|121410366|gb|EB763501.1|EB763501 M21 Ascaris suum male and female cDNA libraries Ascaris suum cDNA, mRNA sequence
D.viviparus_54_E04.ab1	1e-51	0.4	200	locus:cdr-2 glutathione S-transferase status:Confirmed TR:Q18831 protein_id:CAA99803.1	WBGene00008296	No observed phenotype is found.	gi|33413675|gb|AAN15809.1| putative esophageal gland cell secretory protein 29 [Meloidogyne incognita]	gi|121410366|gb|EB763501.1|EB763501 M21 Ascaris suum male and female cDNA libraries Ascaris suum cDNA, mRNA sequence
D.viviparus_54_E08.ab1	1e-47	0.45	186	nitrophenylphosphatase status:Predicted TR:O01591 protein_id:AAB52266.1	WBGene00019604	No observed phenotype is found.	No parasite hit	gi|121410366|gb|EB763501.1|EB763501 M21 Ascaris suum male and female cDNA libraries Ascaris suum cDNA, mRNA sequence
D.viviparus_54_F11.ab1	8e-34	0.58	139	locus:mif-2 macrophage migration inhibitory factor like protein status:Confirmed SW:Q18785 protein_id:CAB01412.1	WBGene00003235	No observed phenotype is found.	gi|120564780|gb|ABM30179.1| macrophage migration inhibitory factor [Anisakis simplex]	No parasite hit
D.viviparus_54_H07.ab1	2e-15	0.49	79.3	status:Confirmed TR:Q20637 protein_id:CAA95822.1	WBGene00009915	No observed phenotype is found.	No parasite hit	gi|27596262|gb|CB021526.1|CB021526 px88e04.y1 Haemonchus contortus intestine SL2 TOPO v1 Haemonchus contortus cDNA 5' similar to TR:Q20637 Q20637 F52A8.1 PROTEIN. [1] ;, mRNA sequence
D.viviparus_54_H11.ab1	e-114	0.68	407	dehydrogenase status:Partially_confirmed TR:Q20595 protein_id:AAC69110.3	WBGene00018642	No observed phenotype is found.	No parasite hit	gi|121410366|gb|EB763501.1|EB763501 M21 Ascaris suum male and female cDNA libraries Ascaris suum cDNA, mRNA sequence
D.viviparus_55_A05.ab1	2e-71	0.52	265	status:Partially_confirmed TR:Q2HQL2 protein_id:CAJ76959.1	WBGene00013633	No observed phenotype is found.	gi|2459587|gb|AAD11969.1| 22 upper [Onchocerca volvulus]	gi|83655823|gb|DN152778.1|DN152778 HbGPS11.14L01 Heterorhabditis bacteriophora Dauer stage cDNA Library Heterorhabditis bacteriophora cDNA, mRNA sequence
D.viviparus_55_B06.ab1	4e-08	0.23	55.5	status:Confirmed TR:Q9U2K4 protein_id:CAB54428.1	WBGene00012717	No observed phenotype is found.	No parasite hit	gi|24773011|gb|CA408179.1|CA408179 pk10d07.x1 Ancylostoma ceylanicum adult Ancylostoma ceylanicum cDNA 3' similar to TR:Q9U2K4 Q9U2K4 Y39E4B.6 PROTEIN. [1] ;, mRNA sequence
D.viviparus_55_B11.ab1	7e-46	0.51	179	status:Confirmed TR:Q17633 protein_id:CAA94678.1	WBGene00007308	No observed phenotype is found.	gi|56786163|gb|AAW29197.1| MFP2c [Ascaris suum]	gi|23377921|gb|BU665735.1|BU665735 Hc_ad_30F04_SKPL Haemonchus contortus adult from David Knox Haemonchus contortus cDNA clone Hc_ad_30F04 5' similar to Similar to Y69E1A.2 CE22809 status:Partially_confirmed TR:Q9XW38, mRNA sequence
D.viviparus_55_C03.ab1	6e-63	0.43	237	Tripeptidyl-peptidase II status:Partially_confirmed SW:Q09541 protein_id:AAC46718.1	WBGene00017686	No observed phenotype is found.	No parasite hit	No parasite hit
D.viviparus_55_C12.ab1	2e-40	0.34	162	locus:vit-1 vit-1 status:Partially_confirmed SW:P55155 protein_id:AAB52675.1	WBGene00006925	No observed phenotype is found.	gi|1515337|gb|AAB49749.1| vitellogenin	No parasite hit
D.viviparus_55_D04.ab1	7e-56	0.67	213	status:Confirmed TR:O17636 protein_id:CAA92800.1	WBGene00007886	No observed phenotype is found.	No parasite hit	No parasite hit
D.viviparus_55_D12.ab1	e-113	0.63	404	locus:acr-12 acetylcholine receptor protein status:Confirmed TR:Q9GQU9 protein_id:CAA92184.2	WBGene00000051	No observed phenotype is found.	gi|4006846|emb|CAA09602.1| nicotinic acetylcholine receptor alpha subunit [Ascaris suum]	gi|83655718|gb|DN152673.1|DN152673 HbGPS11.2O14 Heterorhabditis bacteriophora Dauer stage cDNA Library Heterorhabditis bacteriophora cDNA, mRNA sequence
D.viviparus_55_H05.ab1	3e-19	0.43	92	status:Partially_confirmed TR:Q9U396 protein_id:CAB57901.1	WBGene00011132	No observed phenotype is found.	No parasite hit	gi|21391360|gb|BQ529460.1|BQ529460 Nb_ADGR_11E01_T7 Nippostrongylus brasiliensis adult (full length enriched) Nippostrongylus brasiliensis cDNA clone Nb_ADGR_11E01 5' similar to C47E12.10 CE05454 status:Predicted, mRNA sequence
D.viviparus_55_H09.ab1	5e-35	0.41	144	status:Confirmed SW:Q18610 protein_id:AAA82365.1	WBGene00016644	No observed phenotype is found.	No parasite hit	No parasite hit
D.viviparus_56_B01.ab1	5e-84	0.54	307	status:Partially_confirmed SW:Q19895 protein_id:CAA96639.2	WBGene00009241	No observed phenotype is found.	No parasite hit	No parasite hit
D.viviparus_56_B09.ab1	3e-16	0.26	82.4	status:Partially_confirmed TR:Q20324 protein_id:AAA81481.1	WBGene00018347	No observed phenotype is found.	No parasite hit	No parasite hit
D.viviparus_56_C10.ab1	2e-28	0.75	122	locus:rap-1 ras protein status:Partially_confirmed TR:Q18246 protein_id:CAA90983.1	WBGene00004307	No observed phenotype is found.	gi|57283043|emb|CAD56890.1| LET-60 RAS, short isoform [Meloidogyne artiellia]	No parasite hit
D.viviparus_56_E03.ab1	6e-59	0.48	224	locus:ets-4 DNA binding protein, ETS domain status:Partially_confirmed TR:Q19695 protein_id:AAA83194.3	WBGene00017687	No observed phenotype is found.	No parasite hit	gi|121410366|gb|EB763501.1|EB763501 M21 Ascaris suum male and female cDNA libraries Ascaris suum cDNA, mRNA sequence
D.viviparus_56_F04.ab1	3e-50	0.4	195	status:Partially_confirmed TR:Q6A573 protein_id:AAT81179.1	WBGene00021549	No observed phenotype is found.	No parasite hit	No parasite hit
D.viviparus_56_G03.ab1	e-108	0.73	388	acyl-CoA dehydrogenase status:Confirmed TR:Q22781 protein_id:AAC69025.1	WBGene00020812	No observed phenotype is found.	gi|2407655|gb|AAC48316.1| 2-methyl branched-chain enoyl CoA reductase isoform I [Ascaris suum]	gi|28253080|gb|CB189688.1|CB189688 pk84c02.y1 Ancylostoma ceylanicum L3 Ancylostoma ceylanicum cDNA 5' similar to TR:Q22781 Q22781 T25G12.5 PROTEIN. [1] ;, mRNA sequence
D.viviparus_56_H11.ab1	2e-83	0.7	305	locus:ctg-1 retinal-binding protein like status:Confirmed TR:O17907 protein_id:CAB07482.1	WBGene00010370	No observed phenotype is found.	No parasite hit	gi|24330089|gb|CA033160.1|CA033160 pj69c04.y1 Ancylostoma ceylanicum L3 Ancylostoma ceylanicum cDNA 5' similar to TR:O17907 O17907 H06O01.3 PROTEIN. [1] ;, mRNA sequence
