# Supplementary material for: A transcriptomic analysis of the adult stage of the bovine lungworm, Dictyocaulus viviparus
Source: BMC Genomics. 2007 Sep 5;8:311. doi: 10.1186/1471-2164-8-311 (PMC2131760; doi:10.1186/1471-2164-8-311)
Supplement: Additional file 3 — Dictyocaulus viviparus homologues in nematodes in clade V, including Ancylostoma caninum, Ancylostoma ceylanicum, Necator americanus, Nippostrongylus brasiliensis, Haemonchus contortus, Ostertagia ostertagi, Teladorsagia circumcincta and Pristionchus pacificus. [file 1471-2164-8-311-S3.xls]

## Sheet: C. elegans homology
Additional Table 3 for "A transcriptomic analysis of the adult stage of the bovine lungworm, Dictyocaulus viviparus"
Shoba Ranganathan, Shivashankar H. Nagaraj, Min Hu, Christina Strube, Thomas Schneider and Robin B. Gasser.
Dictyocaulus viviparus homologues in Clade V of the phylum Nematoda, comprising Ancylostoma caninum, Ancylostoma ceylanicum, Haemonchus contortus, Necator americanus, Nippostrongylus brasiliensis, Ostertagia ostertagi, Teladorsagia circumcincta and Pristionchus pacificus.
Contig ID	E-value	% identity	Bit Score	Description of the CladeV homologue
Contig2	5e-12	0.83	71.9	gb|CA033319.1|CA033319 pk01f02.y1 Ancylostoma ceylanicum adult Ancylostoma ceylanicum cDNA 5' similar to TR:Q21930 Q21930 R11D1.8 PROTEIN. [1] ;, mRNA sequence
Contig3	3e-09	0.81	61.9	gb|BM278854.2|BM278854 Nb_ad0_135_SAC Nippostrongylus brasiliensis amplified adult Nippostrongylus brasiliensis cDNA clone Nb_ad0_135 5' similar to Q07160 HEAT SHOCK PROTEIN HOMOLOG, mRNA sequence
Contig7	e-112	0.84	404	gb|CB064489.1|CB064489 py08g12.y1 Haemonchus contortus whole worm pAMP1 v1 Haemonchus contortus cDNA 5' similar to TR:Q23050 Q23050 SIMILARITY TO CALPONIN-LIKE 26 AMINO ACID MOTIF. [1] ;, mRNA sequence
Contig11	3e-08	0.85	60	gb|BI744297.1|BI744297 pb07a10.y1 Anc caninum L3 serum stim pAMP1 v1 Chiapelli McCarter Ancylostoma caninum cDNA 5' similar to TR:Q22639 Q22639 T21C9.2 PROTEIN. [1] ;, mRNA sequence
Contig15	2e-13	0.78	75.8	gb|BE496730.1|BE496730 Hc_d11_08B11_SKPL Haemonchus contortus d11 mixed adult from David Knox Haemonchus contortus cDNA clone Hc_d11_08B11 5' similar to emb|CAB40895.1| (AJ238010) heat shock protein 10 - Oryzias latipes, mRNA sequence
Contig19	1e-06	0.92	54	gb|BM279451.1|BM279451 Nb_ad1_07D06_M13 Nippostrongylus brasiliensis uni-zap adult library Nippostrongylus brasiliensis cDNA clone Nb_ad1_07D06 5' similar to ref|NP_505133.1| (NM_072732) protease - Caenorhabditis elegans, mRNA sequence
Contig22	1e-08	0.97	61.9	gb|DW718207.1|DW718207 Ac_11 Ancylostoma caninum gut cDNA library Ancylostoma caninum cDNA 5' similar to fatty acid-binding protein homolog 1 precursor [caenorhabditis elegans], mRNA sequence
Contig24	2e-55	0.84	216	gb|CB016207.1|CB016207 Hc_d11_52E08_SKPL Haemonchus contortus d11 mixed adult from David Knox Haemonchus contortus cDNA clone Hc_d11_52E08 5' similar to F56D12.5a CE11254 status:Confirmed TR:O16646, mRNA sequence
Contig25	3e-44	0.82	178	gb|BF186571.1|BF186571 Hc_egg_02A04_SKPL Haemonchus contortus egg SL1 from David Knox Haemonchus contortus cDNA clone Hc_egg_02A04 5' similar to gb|AAA16307.1| (U05269) high mobility group protein - Brugia malayi, mRNA sequence
Contig26	1e-07	0.86	58	gb|CB016186.1|CB016186 Hc_d11_52C07_SKPL Haemonchus contortus d11 mixed adult from David Knox Haemonchus contortus cDNA clone Hc_d11_52C07 5', mRNA sequence
Contig27	2e-35	0.82	149	gb|CA408207.1|CA408207 pk25a03.x1 Ancylostoma ceylanicum adult Ancylostoma ceylanicum cDNA 3' similar to TR:Q19641 Q19641 COSMID F20D12. [1] ;, mRNA sequence
Contig29	2e-15	0.86	83.8	gb|CB175916.1|CB175916 pk78e11.y1 Ancylostoma ceylanicum L3 Ancylostoma ceylanicum cDNA 5' similar to TR:Q9UNZ2 Q9UNZ2 P47. ;, mRNA sequence
Contig33	e-132	0.85	474	gb|CB275866.1|CB275866 pl04f02.y1 Ancylostoma ceylanicum L3 Ancylostoma ceylanicum cDNA 5' similar to TR:Q17350 Q17350 POLYADENYLATE-BINDING PROTEIN. [2] TR:Q9U302 ;, mRNA sequence
Contig34	2e-08	0.8	60	gb|BM279482.1|BM279482 Nb_ad1_07H06_M13 Nippostrongylus brasiliensis uni-zap adult library Nippostrongylus brasiliensis cDNA clone Nb_ad1_07H06 5' similar to pir|S26028 NADH dehydrogenase (ubiquinone) (EC 1.6.5.3) chain 1 -, mRNA sequence
Contig36	1e-17	0.82	89.7	gb|CA034214.1|CA034214 pw07h09.y1 Haemonchus contortus whole worm pAMP1 v1 Haemonchus contortus cDNA 5' similar to WP:CE24592 Y71A12B.L ;, mRNA sequence
Contig38	2e-21	0.84	103	gb|CB333446.1|CB333446 py75a12.y1 Haemonchus contortus intestine SL1 TOPO v1 Haemonchus contortus cDNA 5' similar to TR:Q23017 Q23017 SIMILAR TO EF-HAND CALCIUM BINDING PROTEINS. [1] ;, mRNA sequence
Contig39	4e-10	0.88	65.9	gb|BF422815.1|BF422815 Hc_d11_17D09_SKPL Haemonchus contortus d11 mixed adult from David Knox Haemonchus contortus cDNA clone Hc_d11_17D09 5' similar to pir|T32745 hypothetical protein F57B10.5 - Caenorhabditis elegans, mRNA sequence
Contig44	e-127	0.87	456	gb|BM139338.1|BM139338 Hc_ad_22A05_SKPL Haemonchus contortus adult from David Knox Haemonchus contortus cDNA clone Hc_ad_22A05 5' similar to pir|T15288 hypothetical protein M01D7.7 - Caenorhabditis elegans, mRNA sequence
Contig47	3e-08	0.82	60	gb|BM139253.1|BM139253 Hc_ad_20F07_SKPL Haemonchus contortus adult from David Knox Haemonchus contortus cDNA clone Hc_ad_20F07 5' similar to pir|T29956 hypothetical protein F36A4.10 - Caenorhabditis elegans, mRNA sequence
Contig52	3e-06	0.88	52	gb|BQ529537.1|BQ529537 Nb_ADGR_12D09_T7 Nippostrongylus brasiliensis adult (full length enriched) Nippostrongylus brasiliensis cDNA clone Nb_ADGR_12D09 5' similar to F44D12.7 CE01192 status:Confirmed, mRNA sequence
Contig56	1e-58	0.81	226	gb|CA341285.1|CA341285 pk13f03.x1 Ancylostoma ceylanicum adult Ancylostoma ceylanicum cDNA 3' similar to SW:EF1A_CAEEL P53013 ELONGATION FACTOR 1-ALPHA ;, mRNA sequence
Contig58	1e-47	0.87	190	gb|CA034263.1|CA034263 pw08f12.y1 Haemonchus contortus whole worm pAMP1 v1 Haemonchus contortus cDNA 5' similar to TR:Q23121 Q23121 W02B12.3 PROTEIN. [1] ;, mRNA sequence
Contig60	3e-54	0.81	212	gb|CA034001.1|CA034001 pw06e09.y1 Haemonchus contortus whole worm pAMP1 v1 Haemonchus contortus cDNA 5' similar to TR:Q9U3B1 Q9U3B1 60S RIBOSOMAL PROTEIN L10A ;, mRNA sequence
Contig64	6e-36	0.84	151	gb|CO870879.1|CO870879 rt64e09.y3 Pristionchus pacificus mixed stage SL2c TOPO v1 Pristionchus pacificus cDNA 5' similar to SW:R37A_OSTOS O61598 60S RIBOSOMAL PROTEIN L37A. ;contains MER22.t1 MSR1 repetitive element ;, mRNA sequence
Contig69	2e-84	0.82	313	gb|BM130208.1|BM130208 pb28a01.y1 Anc caninum L3 serum stim pAMP1 v1 Chiapelli McCarter Ancylostoma caninum cDNA 5' similar to TR:Q17770 Q17770 CODED FOR BY C. ELEGANS CDNA YK81H6.5. [1] ;, mRNA sequence
Contig72	e-156	0.89	553	gb|CB276162.1|CB276162 pl08d11.y1 Ancylostoma ceylanicum L3 Ancylostoma ceylanicum cDNA 5' similar to SW:GBB1_CAEEL P17343 GUANINE NUCLEOTIDE-BINDING PROTEIN BETA SUBUNIT 1. [1] ;, mRNA sequence
Contig76	2e-25	0.86	117	gb|BU086904.1|BU086904 Na_L3_14A05_SAC Necator americanus (parasitic nematode) L3 Necator americanus cDNA clone Na_L3_14A05 5' similar to F21F3.1 CE09531 status:Partially_confirmed TR:P91268, mRNA sequence
Contig77	2e-50	0.83	200	gb|EH361119.1|EH361119 NPAC-aaa10g01.g1 N.brasiliensis_EST_L3N_SL1 Nippostrongylus brasiliensis cDNA similar to ref|NP_500872.1| S-adenosylmethionine synthetase family member (44.0 kD) [Caenorhabditis elegans] sp|P50305|METK_CAEEL Probable S-adenosylmethionine synthetase C06E7.1 (Methionine adenosyltransferase) (AdoMet synthetase) pir|T34085 hypothetical pr, mRNA sequence
Contig79	3e-08	0.88	60	gb|BU088003.1|BU088003 Na_L3_27A08_SAC Necator americanus (parasitic nematode) L3 Necator americanus cDNA clone Na_L3_27A08 5' similar to T05D4.1 CE16341 Fructose-bisphosphate aldolase class-I, mRNA sequence
Contig81	4e-07	0.94	56	gb|DW718207.1|DW718207 Ac_11 Ancylostoma caninum gut cDNA library Ancylostoma caninum cDNA 5' similar to fatty acid-binding protein homolog 1 precursor [caenorhabditis elegans], mRNA sequence
Contig83	5e-22	0.82	105	gb|CB189596.1|CB189596 pk83b10.y1 Ancylostoma ceylanicum L3 Ancylostoma ceylanicum cDNA 5' similar to TR:Q17832 Q17832 C08H9.2 PROTEIN. [1] ;, mRNA sequence
Contig84	5e-25	0.81	115	gb|BG232505.1|BG232505 pa72c11.y1 Hawdon Ancylostoma caninum L3 Ancylostoma caninum cDNA 5' similar to WP:R166.3 CE03582 ;, mRNA sequence
Contig87	2e-15	0.79	81.8	gb|AW097456.1|AW097456 rs45a05.y1 Sommer Pristionchus Pristionchus pacificus cDNA 5' similar to gb:M16707_rna1 HISTONE H4 (HUMAN);, mRNA sequence
Contig90	1e-07	0.8	58	gb|EH359943.1|EH359943 NPAA-aaa30f04.g1 N.brasiliensis_EST_L3A_SL1 Nippostrongylus brasiliensis cDNA similar to ref|NP_492254.1| Protein kinase KIN-10 (kin-10) [Caenorhabditis elegans] pir|T24317 casein kinase II (EC 2.7.1.-) beta chain - Caenorhabditis elegans emb|CAB00053.1| C. elegans KIN-10 protein (corresponding sequence T01G9.6b) [Caenorhabditis elega, mRNA sequence
Contig91	6e-34	0.8	145	gb|CB016020.1|CB016020 Hc_d11_48G11_SKPL Haemonchus contortus d11 mixed adult from David Knox Haemonchus contortus cDNA clone Hc_d11_48G11 5' similar to C47E12.4 CE23601 locus:uba-1 inorganic pyrophosphatase, mRNA sequence
Contig94	1e-88	0.82	327	gb|CB015247.1|CB015247 Hc_d11_39C11_SKPL Haemonchus contortus d11 mixed adult from David Knox Haemonchus contortus cDNA clone Hc_d11_39C11 5' similar to H28O16.1 CE18826 ATP synthase alpha and beta subunits, ATP, mRNA sequence
Contig96	4e-32	0.78	139	gb|CA341536.1|CA341536 pk23f01.x1 Ancylostoma ceylanicum adult Ancylostoma ceylanicum cDNA 3' similar to SW:IF34_CAEEL Q19706 PROBABLE EUKARYOTIC TRANSLATION INITIATION FACTOR 3 SUBUNIT 4 ;, mRNA sequence
Contig97	3e-32	0.8	139	gb|CB192255.1|CB192255 py26h06.y1 Haemonchus contortus whole worm pAMP1 v1 Haemonchus contortus cDNA 5' similar to TR:Q9U2V9 Q9U2V9 Y116A8A.9 PROTEIN. [1] ;, mRNA sequence
Contig101	2e-06	0.85	54	gb|CB190226.1|CB190226 pl24a06.y1 Ancylostoma ceylanicum adult Ancylostoma ceylanicum cDNA 5' similar to SW:GLNA_CAEEL P34497 PROBABLE GLUTAMINE SYNTHETASE ;, mRNA sequence
Contig104	e-172	0.93	603	gb|EB185598.1|EB185598 NPAB-aaa04c09.g1 N.brasiliensis_EST_L3A Nippostrongylus brasiliensis cDNA, mRNA sequence
Contig105	4e-11	0.8	69.9	gb|AW670872.1|AW670872 Hce18L3B Haemonchus contortus trans-spliced expression library Haemonchus contortus cDNA 5' similar to similar to C. elegans F25D7.2 product, mRNA sequence
Contig110	1e-13	0.97	77.8	gb|BF250280.1|BF250280 pa97b07.y1 Hawdon Ancylostoma caninum L3 Ancylostoma caninum cDNA 5', mRNA sequence
Contig121	3e-14	0.81	79.8	gb|CA956990.1|CA956990 px53f06.y1 Haemonchus contortus intestine SL2 TOPO v1 Haemonchus contortus cDNA 5' similar to TR:O94905 O94905 C8ORF2 PROTEIN. ;, mRNA sequence
Contig123	1e-28	0.79	127	gb|CB015367.1|CB015367 Hc_d11_40G03_SKPL Haemonchus contortus d11 mixed adult from David Knox Haemonchus contortus cDNA clone Hc_d11_40G03 5' similar to Y24D9A.4a CE27398 status:Confirmed TR:Q966C6, mRNA sequence
Contig124	9e-92	0.83	337	gb|BU087411.1|BU087411 Na_L3_20B08_SAC Necator americanus (parasitic nematode) L3 Necator americanus cDNA clone Na_L3_20B08 5' similar to C47E8.5 CE05441 locus:daf-21 heat shock protein (HSP90), mRNA sequence
Contig127	4e-17	0.8	89.7	gb|AW097690.1|AW097690 rs47g12.y1 Sommer Pristionchus Pristionchus pacificus cDNA 5' similar to WP:F01G12.5A CE04334 ;contains element TAR1 repetitive element ;, mRNA sequence
Contig129	5e-13	0.84	75.8	gb|BI744249.1|BI744249 pb06d10.y1 Anc caninum L3 serum stim pAMP1 v1 Chiapelli McCarter Ancylostoma caninum cDNA 5' similar to WP:CE25424 Y53G8AR.F ;, mRNA sequence
Contig130	7e-18	0.82	91.7	gb|CA341240.1|CA341240 pk12d09.x1 Ancylostoma ceylanicum adult Ancylostoma ceylanicum cDNA 3' similar to TR:Q9XVN1 Q9XVN1 F53B6.4 PROTEIN. [1] ;, mRNA sequence
Contig131	4e-07	0.96	56	gb|DW677761.1|DW677761 Na_30 Necator americanus gut cDNA library Necator americanus cDNA 5' similar to CAC17797.1 SXC1 protein [Ostertagia ostertagi], mRNA sequence
Contig132	1e-05	0.89	52	gb|BM138715.1|BM138715 Hc_ad_11B01_SKPL Haemonchus contortus adult from David Knox Haemonchus contortus cDNA clone Hc_ad_11B01 5', mRNA sequence
Contig133	3e-41	0.84	168	gb|CB332588.1|CB332588 py74d09.y1 Haemonchus contortus intestine SL1 TOPO v1 Haemonchus contortus cDNA 5' similar to TR:O17528 O17528 PUTATIVE COP-COATED VESICLE MEMBRANE PROTEIN P24 PRECURSOR ;, mRNA sequence
Contig135	8e-20	0.83	97.6	gb|DW718637.1|DW718637 Na_235 Necator americanus gut cDNA library Necator americanus cDNA 5', mRNA sequence
Contig139	2e-24	0.8	113	gb|CB175774.1|CB175774 pk76f09.y1 Ancylostoma ceylanicum L3 Ancylostoma ceylanicum cDNA 5' similar to TR:O17836 O17836 PYRUVATE KINASE ;, mRNA sequence
Contig140	3e-98	0.85	359	gb|BG467693.1|BG467693 Na_L3_01H06_SAC Necator americanus (parasitic nematode) L3 Necator americanus cDNA clone Na_L3_01H06 5' similar to Q35101 CYTOCHROME C OXIDASE POLYPEPTIDE I (EC 1 Metridium senile, mRNA sequence
Contig147	4e-07	0.84	56	gb|AI857014.1|AI857014 MBNaAd-103SAC Necator americanus (parasitic nematode) mixed adult Necator americanus cDNA clone MBNaAd-103 5' similar to from Necator americanus EST cluster NAC00103, mRNA sequence
Contig149	1e-26	0.79	121	gb|BM873273.1|BM873273 Hc_gut_51D09_SAC Haemonchus contortus Intestinal mRNA Haemonchus contortus cDNA clone Hc_gut_51D09 5' similar to ref|NP_509112.1| (NM_076711) C25B8.3.p - Caenorhabditis elegans, mRNA sequence
Contig151	3e-14	0.8	79.8	gb|BM139082.1|BM139082 Hc_ad_18B06_SKPL Haemonchus contortus adult from David Knox Haemonchus contortus cDNA clone Hc_ad_18B06 5' similar to pir|T34050 hypothetical protein W08F4.8 - Caenorhabditis elegans, mRNA sequence
Contig152	2e-09	0.79	63.9	gb|EH362443.1|EH362443 NPAD-aaa05g07.b1 N.brasiliensis_NPAD1_EST_L3N Nippostrongylus brasiliensis cDNA similar to ref|NP_501686.1| Putative cytoplasmic protein of bilaterial origin [Caenorhabditis elegans] pir|T19657 hypothetical protein C33A12.3 - Caenorhabditis elegans emb|CAA92787.1| Hypothetical protein C33A12.3 [Caenorhabditis elegans], mRNA sequence
Contig153	3e-60	0.81	232	gb|BM139375.1|BM139375 Hc_ad_22F05_SKPL Haemonchus contortus adult from David Knox Haemonchus contortus cDNA clone Hc_ad_22F05 5' similar to sp|P53014|MLE_CAEEL MYOSIN, ESSENTIAL LIGHT CHAIN (MYOSIN LIGHT CHAIN ALKALI), mRNA sequence
Contig154	1e-80	0.81	301	gb|BQ666276.1|BQ666276 pb38h10.y1 Anc caninum L3 serum stim pAMP1 v1 Chiapelli McCarter Ancylostoma caninum cDNA 5' similar to SW:EF2_CAEEL P29691 ELONGATION FACTOR 2 ;, mRNA sequence
Contig163	4e-10	0.88	65.9	gb|DW718225.1|DW718225 Ac_30 Ancylostoma caninum gut cDNA library Ancylostoma caninum cDNA 5', mRNA sequence
Contig165	7e-09	0.83	61.9	gb|CB190250.1|CB190250 pl24c11.y1 Ancylostoma ceylanicum adult Ancylostoma ceylanicum cDNA 5' similar to WP:CE25693 ZK652.6 Zinc finger protein ;, mRNA sequence
Contig166	3e-11	0.89	69.9	gb|BU088043.1|BU088043 Na_L3_27E08_SAC Necator americanus (parasitic nematode) L3 Necator americanus cDNA clone Na_L3_27E08 5' similar to Q23954 Heat shock protein 70, mRNA sequence
Contig169	3e-96	0.87	351	gb|CA994658.1|CA994658 Hc_egg_22G03_SKPL Haemonchus contortus egg SL1 from David Knox Haemonchus contortus cDNA clone Hc_egg_22G03 5' similar to F28D1.7 CE05747 locus:rps-23 ribosomal protein S23, mRNA sequence
Contig171	1e-09	0.97	63.9	gb|DW718207.1|DW718207 Ac_11 Ancylostoma caninum gut cDNA library Ancylostoma caninum cDNA 5' similar to fatty acid-binding protein homolog 1 precursor [caenorhabditis elegans], mRNA sequence
Contig174	e-113	0.86	408	gb|CB331959.1|CB331959 py65b06.y1 Haemonchus contortus intestine SL1 TOPO v1 Haemonchus contortus cDNA 5' similar to SW:UBC2_CAEEL P35129 UBIQUITIN-CONJUGATING ENZYME E2-17 KD ;contains element PTR5 repetitive element ;, mRNA sequence
Contig175	1e-30	0.82	133	gb|CB276483.1|CB276483 pl32d12.y1 Ancylostoma ceylanicum adult Ancylostoma ceylanicum cDNA 5' similar to TR:Q27317 Q27317 F44D12.7 PROTEIN. [4] WP:CE01192 WP:CE01192 WP:CE01192 ;, mRNA sequence
Contig178	0	0.96	950	gb|EB185916.1|EB185916 NPAB-aaa03g11.b1 N.brasiliensis_EST_L3A Nippostrongylus brasiliensis cDNA similar to valid contexts in the requested search., mRNA sequence
Contig180	4e-07	0.81	56	gb|EH359789.1|EH359789 NPAA-aaa27b04.g1 N.brasiliensis_EST_L3A_SL1 Nippostrongylus brasiliensis cDNA, mRNA sequence
Contig182	5e-13	0.87	75.8	gb|AW870437.1|AW870437 pa58e03.y1 Hawdon Ancylostoma caninum L3 Ancylostoma caninum cDNA 5' similar to WP:R02D3.5 CE18099 FARNESYLTRANSFERASE ALPHA SUBUNIT ;, mRNA sequence
Contig183	1e-92	0.84	339	gb|CB015502.1|CB015502 Hc_d11_42C08_SKPL Haemonchus contortus d11 mixed adult from David Knox Haemonchus contortus cDNA clone Hc_d11_42C08 5' similar to F54C1.7 CE11052 locus:pat-10 calcium binding protein, mRNA sequence
Contig184	3e-85	0.82	315	gb|BQ667711.1|BQ667711 pb58b01.y1 Anc caninum L3 serum stim pAMP1 v1 Chiapelli McCarter Ancylostoma caninum cDNA 5' similar to TR:Q93204 Q93204 C11E4.1 PROTEIN. [1] ;, mRNA sequence
Contig185	e-145	0.93	513	gb|EB185589.1|EB185589 NPAB-aaa04b09.g1 N.brasiliensis_EST_L3A Nippostrongylus brasiliensis cDNA, mRNA sequence
Contig186	3e-26	0.8	119	gb|CB190309.1|CB190309 pl25a05.y1 Ancylostoma ceylanicum adult Ancylostoma ceylanicum cDNA 5' similar to SW:RS2_CAEEL P51403 PROBABLE 40S RIBOSOMAL PROTEIN S2. [1] ;, mRNA sequence
Contig188	3e-07	0.9	56	gb|DW718632.1|DW718632 Na_230 Necator americanus gut cDNA library Necator americanus cDNA 5' similar to cysteine peptidase 2 cathepsin-b-like [lonomia obliqua], mRNA sequence
Contig191	4e-13	0.82	75.8	gb|AW626944.1|AW626944 pa21f09.y1 Hawdon Ancylostoma caninum L3 Ancylostoma caninum cDNA 5' similar to SW:NU5M_CAEEL P24896 NADH-UBIQUINONE OXIDOREDUCTASE CHAIN 5 ;, mRNA sequence
Contig192	2e-16	0.78	87.7	gb|BM138818.1|BM138818 Hc_ad_12G08_SKPL Haemonchus contortus adult from David Knox Haemonchus contortus cDNA clone Hc_ad_12G08 5' similar to pir|S52243 p46Eg265 protein - African clawed frog, mRNA sequence
Contig193	7e-87	0.82	321	gb|CB176271.1|CB176271 pl20b07.y1 Ancylostoma ceylanicum adult Ancylostoma ceylanicum cDNA 5' similar to SW:YME1_CAEEL P48727 PUTATIVE SERINE/THREONINE PROTEIN PHOSPHATASE F56C9.1 IN CHROMOSOME III ;, mRNA sequence
Contig194	3e-50	0.81	198	gb|CB190245.1|CB190245 pl24c05.y1 Ancylostoma ceylanicum adult Ancylostoma ceylanicum cDNA 5' similar to TR:Q27876 Q27876 HISTONE H2B. [4] WP:CE05165 WP:CE05165 WP:CE05165 ;, mRNA sequence
Contig198	4e-72	0.8	272	gb|CB012358.1|CB012358 Hc_ad_38B01_SKPL Haemonchus contortus adult from David Knox Haemonchus contortus cDNA clone Hc_ad_38B01 5' similar to Q23954 Heat shock protein 70, mRNA sequence
Contig199	1e-34	0.81	147	gb|BU087977.1|BU087977 Na_L3_26G03_SAC Necator americanus (parasitic nematode) L3 Necator americanus cDNA clone Na_L3_26G03 5' similar to Y57G11C.12 CE14948 NADH-ubiquinone oxidoreductase, mRNA sequence
Contig202	e-180	0.9	630	gb|CA958779.1|CA958779 pw89h07.y1 Haemonchus contortus intestine pAMP1 v1 Haemonchus contortus cDNA 5' similar to TR:O64410 O64410 CYTOCHROME P450 MONOOXYGENASE ;, mRNA sequence
Contig204	4e-64	0.97	244	gb|DW677783.1|DW677783 Na_52 Necator americanus gut cDNA library Necator americanus cDNA 5' similar to CAE66582.1 Hypothetical protein CBG11901 [Caenorhabditis briggsae], mRNA sequence
Contig209	6e-15	0.92	81.8	gb|CB275579.1|CB275579 pk99h09.y1 Ancylostoma ceylanicum L3 Ancylostoma ceylanicum cDNA 5' similar to contains element MSR1 repetitive element ;, mRNA sequence
Contig210	7e-21	0.8	101	gb|CB174728.1|CB174728 pl12b08.y1 Ancylostoma ceylanicum adult Ancylostoma ceylanicum cDNA 5' similar to WP:CE22400 Y53F4B.11 ;, mRNA sequence
Contig211	2e-55	0.85	216	gb|CB190316.1|CB190316 pl25a12.y1 Ancylostoma ceylanicum adult Ancylostoma ceylanicum cDNA 5' similar to SW:PP12_ACECL P48481 SERINE/THREONINE PROTEIN PHOSPHATASE PP1 ISOZYME 2 ;, mRNA sequence
Contig213	6e-11	0.79	69.9	gb|CB276678.1|CB276678 pl35b08.y1 Ancylostoma ceylanicum adult Ancylostoma ceylanicum cDNA 5' similar to TR:Q18488 Q18488 SIMILAR TO C. ELEGANS CDNA CLONE CEMSH65R. [1] ;, mRNA sequence
Contig218	2e-22	0.81	107	gb|BU665735.1|BU665735 Hc_ad_30F04_SKPL Haemonchus contortus adult from David Knox Haemonchus contortus cDNA clone Hc_ad_30F04 5' similar to Similar to Y69E1A.2 CE22809 status:Partially_confirmed TR:Q9XW38, mRNA sequence
Contig219	9e-16	0.91	83.8	gb|BM279269.1|BM279269 Nb_ad1_04H05_M13 Nippostrongylus brasiliensis uni-zap adult library Nippostrongylus brasiliensis cDNA clone Nb_ad1_04H05 5', mRNA sequence
Contig221	3e-17	0.81	89.7	gb|BQ529378.1|BQ529378 Nb_ADGR_08D05_T7 Nippostrongylus brasiliensis adult (full length enriched) Nippostrongylus brasiliensis cDNA clone Nb_ADGR_08D05 5', mRNA sequence
Contig222	1e-31	0.8	137	gb|CA958374.1|CA958374 px59b11.y1 Haemonchus contortus intestine SL2 TOPO v1 Haemonchus contortus cDNA 5' similar to WP:CE11066 F54D8.1 ;, mRNA sequence
Contig223	e-110	0.82	400	gb|BM139151.1|BM139151 Hc_ad_19B10_SKPL Haemonchus contortus adult from David Knox Haemonchus contortus cDNA clone Hc_ad_19B10 5' similar to pir|T15834 hypothetical protein C54D2.3 - Caenorhabditis elegans, mRNA sequence
Contig224	1e-29	0.83	131	gb|CB174852.1|CB174852 pl13g06.y1 Ancylostoma ceylanicum adult Ancylostoma ceylanicum cDNA 5' similar to SW:ALF2_CAEEL P46563 FRUCTOSE-BISPHOSPHATE ALDOLASE 2 ;, mRNA sequence
Contig225	4e-08	0.87	60	gb|BG734190.1|BG734190 Hc_gut_09C07_SKPL Haemonchus contortus Intestinal mRNA Haemonchus contortus cDNA clone Hc_gut_09C07 5' similar to pir|D48435 cysteine proteinase AC-3 - nematode (Haemonchus contortus), mRNA sequence
Contig227	1e-44	0.84	180	gb|BF250893.1|BF250893 pb05f03.y1 Hawdon Ancylostoma caninum L3 Ancylostoma caninum cDNA 5' similar to TR:Q21408 Q21408 SIMILARITY TO VERTEBRATE NONERYTHROID SPECTRINS. [1] ;, mRNA sequence
Contig228	1e-56	0.8	220	gb|CB175320.1|CB175320 pk82e08.y1 Ancylostoma ceylanicum L3 Ancylostoma ceylanicum cDNA 5' similar to TR:O44711 O44711 ARYL HYDROCARBON RECEPTOR NUCLEAR TRANSLOCATOR ORTHOLOG AHA-1. [2] TR:O02219 ;, mRNA sequence
Contig230	4e-66	0.81	252	gb|CB064767.1|CB064767 py12a06.y1 Haemonchus contortus whole worm pAMP1 v1 Haemonchus contortus cDNA 5' similar to TR:Q9U602 Q9U602 PUTATIVE NUCLEOSOME BINDING PROTEIN. ;, mRNA sequence
Contig232	3e-20	0.78	99.6	gb|EH361814.1|EH361814 NPAC-aaa17a01.g1 N.brasiliensis_EST_L3N_SL1 Nippostrongylus brasiliensis cDNA similar to ref|NP_504472.1| Proteasome Alpha Subunit PAS-6 (28.3 kD) (pas-6) [Caenorhabditis elegans] sp|O44156|PSA1_CAEEL Proteasome subunit alpha type 1 (Proteasome subunit alpha 6) pir|T32525 hypothetical protein CD4.6 - Caenorhabditis elegans gb|AAB8834, mRNA sequence
Contig233	1e-51	0.8	204	gb|CA033462.1|CA033462 pw23e07.y1 Haemonchus contortus whole worm pAMP1 v1 Haemonchus contortus cDNA 5' similar to TR:Q19864 Q19864 F28C6.3 PROTEIN. [1] ;, mRNA sequence
Contig234	2e-22	0.79	107	gb|CA958267.1|CA958267 px57f09.y1 Haemonchus contortus intestine SL2 TOPO v1 Haemonchus contortus cDNA 5' similar to TR:P91373 P91373 SIMILARITY TO RAT TEGT PROTEIN. [1] ;, mRNA sequence
Contig235	5e-24	0.85	111	gb|BM077444.1|BM077444 pb17d04.y1 Ancylostoma caninum L3 SS SL1 TOPO v1 Murphy Chiapelli McCarter Ancylostoma caninum cDNA 5' similar to TR:Q9XXZ5 Q9XXZ5 UBIQUITIN/79AA FUSION PROTEIN. ;, mRNA sequence
Contig236	3e-06	1	52	gb|DW677775.1|DW677775 Na_44 Necator americanus gut cDNA library Necator americanus cDNA 5', mRNA sequence
Contig237	8e-67	0.81	254	gb|CA408143.1|CA408143 pk09d04.x1 Ancylostoma ceylanicum adult Ancylostoma ceylanicum cDNA 3' similar to TR:Q17000 Q17000 POLYUBIQUITIN. ;, mRNA sequence
Contig239	3e-11	0.89	69.9	gb|BQ666331.1|BQ666331 pb39g12.y1 Anc caninum L3 serum stim pAMP1 v1 Chiapelli McCarter Ancylostoma caninum cDNA 5' similar to TR:P90685 P90685 CATHEPSIN B-LIKE CYSTEINE PROTEINASE. ;, mRNA sequence
Contig240	8e-38	0.86	157	gb|DW718617.1|DW718617 Na_215 Necator americanus gut cDNA library Necator americanus cDNA 5', mRNA sequence
Contig241	4e-17	0.8	89.7	gb|BM278843.1|BM278843 Nb_ad0_125_SAC Nippostrongylus brasiliensis amplified adult Nippostrongylus brasiliensis cDNA clone Nb_ad0_125 5' similar to F56D2.1 CE11226 Mitochondrial processing protease enhancing, mRNA sequence
Contig244	e-104	0.83	379	gb|CB190363.1|CB190363 pl25f08.y1 Ancylostoma ceylanicum adult Ancylostoma ceylanicum cDNA 5' similar to SW:ACT2_CAEEL P10984 ACTIN 2. ;, mRNA sequence
Contig245	8e-33	0.79	141	gb|EH361158.1|EH361158 NPAC-aaa14c03.g1 N.brasiliensis_EST_L3N_SL1 Nippostrongylus brasiliensis cDNA similar to pir|T16535 hypothetical protein K02F3.11 - Caenorhabditis elegans, mRNA sequence
Contig249	3e-20	0.84	99.6	gb|AI723588.1|AI723588 hcgls1G4.T7 Haemonchus contortus Intestinal mRNA Haemonchus contortus cDNA clone hcgls1G4.T7 T7 similar to Signal sequence receptor, mRNA sequence
Contig250	4e-29	0.82	129	gb|BU665805.1|BU665805 Hc_ad_32A03_SKPL Haemonchus contortus adult from David Knox Haemonchus contortus cDNA clone Hc_ad_32A03 5' similar to Similar to T28H11.6 CE09149 locus:ssp-11 status:Confirmed TR:Q23058, mRNA sequence
Contig251	e-102	0.81	373	gb|CB012531.1|CB012531 Hc_ad_40E07_SKPL Haemonchus contortus adult from David Knox Haemonchus contortus cDNA clone Hc_ad_40E07 5' similar to T27E9.1 CE14263 ADP\/ATP carrier protein status:Confirmed, mRNA sequence
Contig252	3e-17	0.81	89.7	gb|CB015302.1|CB015302 Hc_d11_39H08_SKPL Haemonchus contortus d11 mixed adult from David Knox Haemonchus contortus cDNA clone Hc_d11_39H08 5' similar to W08D2.4 CE25153 locus:fat-3 status:Confirmed TR:Q23221, mRNA sequence
Contig265	2e-12	0.84	73.8	gb|BU666860.1|BU666860 Na_L3_43D05_SAC Necator americanus (parasitic nematode) L3 Necator americanus cDNA clone Na_L3_43D05 5' similar to Similar to F53F4.10 CE10972 NADH-ubiquinone dehydrogenase 24 KD subunit, mRNA sequence
Contig266	0	0.93	692	gb|EB185704.1|EB185704 NPAB-aaa01e03.b1 N.brasiliensis_EST_L3A Nippostrongylus brasiliensis cDNA, mRNA sequence
Contig267	6e-10	0.9	65.9	gb|BM130324.1|BM130324 pb29f01.y1 Anc caninum L3 serum stim pAMP1 v1 Chiapelli McCarter Ancylostoma caninum cDNA 5' similar to SW:YLW9_CAEEL P34412 HYPOTHETICAL 32.9 KD PROTEIN F22B7.9 IN CHROMOSOME III. [1] ;, mRNA sequence
Contig268	3e-08	0.8	60	gb|CB275610.1|CB275610 pl01c10.y1 Ancylostoma ceylanicum L3 Ancylostoma ceylanicum cDNA 5' similar to contains MER25.t1 MSR1 repetitive element ;, mRNA sequence
Contig269	5e-48	0.82	190	gb|EH360819.1|EH360819 NPAC-aaa03d03.g1 N.brasiliensis_EST_L3N_SL1 Nippostrongylus brasiliensis cDNA similar to ref|XP_317168.1| ENSANGP00000018231 [Anopheles gambiae] gb|EAA12234.1| ENSANGP00000018231 [Anopheles gambiae str. PEST], mRNA sequence
Contig270	2e-16	0.91	87.7	gb|CB190666.1|CB190666 pl29e07.y1 Ancylostoma ceylanicum adult Ancylostoma ceylanicum cDNA 5' similar to TR:Q9XZV9 Q9XZV9 HEXOKINASE ;, mRNA sequence
Contig271	4e-16	0.78	85.7	gb|AW700901.1|AW700901 pa45f02.y1 Hawdon Ancylostoma caninum L3 Ancylostoma caninum cDNA 5' similar to WP:Y45F10D.4 CE16643 ;, mRNA sequence
Contig274	3e-17	0.89	89.7	gb|CB174787.1|CB174787 pl13a01.y1 Ancylostoma ceylanicum adult Ancylostoma ceylanicum cDNA 5', mRNA sequence
Contig279	1e-22	0.8	107	gb|CB021412.1|CB021412 px70h02.y1 Haemonchus contortus intestine SL2 TOPO v1 Haemonchus contortus cDNA 5' similar to TR:O62173 O62173 F15D3.6 PROTEIN. [1] ;, mRNA sequence
Contig281	2e-12	0.87	73.8	gb|CB191007.1|CB191007 py38h06.y1 Haemonchus contortus whole worm pAMP1 v1 Haemonchus contortus cDNA 5', mRNA sequence
Contig286	1e-50	0.79	200	gb|CA034244.1|CA034244 pw08e03.y1 Haemonchus contortus whole worm pAMP1 v1 Haemonchus contortus cDNA 5' similar to SW:RL4_CAEEL O02056 PROBABLE 60S RIBOSOMAL PROTEIN L4. [1] ;, mRNA sequence
Contig288	1e-14	0.79	79.8	gb|BU493566.1|BU493566 Nb_ADGR_D4D10_T7 Nippostrongylus brasiliensis adult (full length enriched) Nippostrongylus brasiliensis cDNA clone Nb_ADGR_D4D10 5' similar to F55C5.1 CE11150 status:Confirmed TR:Q20815 protein_id:CAB01566.1, mRNA sequence
Contig289	3e-26	0.83	119	gb|BF662716.1|BF662716 Hc_d11_33B12_SKPL Haemonchus contortus d11 mixed adult from David Knox Haemonchus contortus cDNA clone Hc_d11_33B12 5' similar to pir|T32749 hypothetical protein F57B10.3 - Caenorhabditis elegans, mRNA sequence
Contig292	8e-11	0.81	67.9	gb|CB021746.1|CB021746 px91h12.y1 Haemonchus contortus intestine SL2 TOPO v1 Haemonchus contortus cDNA 5' similar to SW:YP96_CAEEL Q09476 HYPOTHETICAL 28.9 KD PROTEIN C28H8.6 IN CHROMOSOME III. [1] ;, mRNA sequence
Contig294	2e-86	0.81	319	gb|EH360443.1|EH360443 NPAA-aaa34b10.g1 N.brasiliensis_EST_L3A_SL1 Nippostrongylus brasiliensis cDNA similar to dbj|BAA76676.1| polyubiquitin [Bombyx mori], mRNA sequence
Contig296	1e-16	0.82	87.7	gb|CB012555.1|CB012555 Hc_ad_40G10_SKPL Haemonchus contortus adult from David Knox Haemonchus contortus cDNA clone Hc_ad_40G10 5' similar to B0403.4 CE03880 protein disulfide-isomerase status:Confirmed, mRNA sequence
Contig297	2e-27	0.93	123	gb|CA033948.1|CA033948 pw05h01.y1 Haemonchus contortus whole worm pAMP1 v1 Haemonchus contortus cDNA 5', mRNA sequence
Contig298	3e-08	0.92	60	gb|EH360644.1|EH360644 NPAA-aaa35d03.g1 N.brasiliensis_EST_L3A_SL1 Nippostrongylus brasiliensis cDNA, mRNA sequence
Contig300	e-100	0.82	363	gb|EH358860.1|EH358860 NPAA-aaa28g11.g1 N.brasiliensis_EST_L3A_SL1 Nippostrongylus brasiliensis cDNA similar to sp|O61998|HS90_BRUPA Heat shock protein 90 emb|CAA06695.1| heat shock protein 90 [Brugia pahangi], mRNA sequence
Contig301	1e-06	0.83	54	gb|CB015963.1|CB015963 Hc_d11_48A12_SKPL Haemonchus contortus d11 mixed adult from David Knox Haemonchus contortus cDNA clone Hc_d11_48A12 5' similar to Y46H3A.3 CE22002 locus:hsp-16.2 heat shock protein, mRNA sequence
Contig302	5e-34	0.8	145	gb|BF059954.1|BF059954 Hc_d11_09C05_SKPL Haemonchus contortus d11 mixed adult from David Knox Haemonchus contortus cDNA clone Hc_d11_09C05 5' similar to sp|P55326|YZG1_CAEEL HYPOTHETICAL 28.7 KD PROTEIN F13E6.1 IN CHROMOSOME X, mRNA sequence
Contig304	9e-24	0.85	111	gb|CB175655.1|CB175655 pk75a03.y1 Ancylostoma ceylanicum L3 Ancylostoma ceylanicum cDNA 5' similar to SW:FMR1_XENLA P51113 FRAGILE X MENTAL RETARDATION PROTEIN 1 HOMOLOG ;, mRNA sequence
Contig311	8e-37	0.8	155	gb|CB020122.1|CB020122 px65c09.y1 Haemonchus contortus intestine SL2 TOPO v1 Haemonchus contortus cDNA 5' similar to TR:O61742 O61742 B0205.3 PROTEIN. [1] ;, mRNA sequence
Contig315	8e-06	0.83	52	gb|CB012758.1|CB012758 Hc_ad_43G04_SKPL Haemonchus contortus adult from David Knox Haemonchus contortus cDNA clone Hc_ad_43G04 5' similar to K06A5.7 CE11778 locus:cdc-25.1 protein phosphatase, mRNA sequence
Contig318	0	0.96	1017	gb|EH363028.1|EH363028 NPAE-aaa07b04.b1 N.brasiliensis_NPAE1_EST_L3A Nippostrongylus brasiliensis cDNA, mRNA sequence
Contig319	1e-41	0.8	170	gb|CB332039.1|CB332039 py66c10.y1 Haemonchus contortus intestine SL1 TOPO v1 Haemonchus contortus cDNA 5' similar to TR:P91410 P91410 SIMILAR TO ADP/ATP TRANSLOCASE. [3] TR:Q21103 WP:CE03454 ;, mRNA sequence
Contig320	5e-59	0.94	228	gb|DW677785.1|DW677785 Na_54 Necator americanus gut cDNA library Necator americanus cDNA 5', mRNA sequence
Contig321	6e-09	0.87	61.9	gb|CO871240.1|CO871240 rt69g07.y2 Pristionchus pacificus mixed stage SL2c TOPO v1 Pristionchus pacificus cDNA 5' similar to TR:Q9XZS3 Q9XZS3 EG:115C2.12 PROTEIN. ;, mRNA sequence
Contig323	8e-51	0.84	200	gb|BF250428.1|BF250428 pa99a04.y1 Hawdon Ancylostoma caninum L3 Ancylostoma caninum cDNA 5' similar to TR:Q18724 Q18724 C50B8.1 PROTEIN. [1] ;, mRNA sequence
Contig325	2e-55	0.82	216	gb|BU493472.1|BU493472 Nb_ADGR_D3B03_T7 Nippostrongylus brasiliensis adult (full length enriched) Nippostrongylus brasiliensis cDNA clone Nb_ADGR_D3B03 5' similar to C09D4.5 CE08034 locus:rpl-19 60S ribosomal protein L19, mRNA sequence
Contig327	7e-13	0.82	75.8	gb|AW626944.1|AW626944 pa21f09.y1 Hawdon Ancylostoma caninum L3 Ancylostoma caninum cDNA 5' similar to SW:NU5M_CAEEL P24896 NADH-UBIQUINONE OXIDOREDUCTASE CHAIN 5 ;, mRNA sequence
Contig329	4e-11	0.89	69.9	gb|BQ666331.1|BQ666331 pb39g12.y1 Anc caninum L3 serum stim pAMP1 v1 Chiapelli McCarter Ancylostoma caninum cDNA 5' similar to TR:P90685 P90685 CATHEPSIN B-LIKE CYSTEINE PROTEINASE. ;, mRNA sequence
Contig331	2e-34	0.85	147	gb|CB015053.1|CB015053 Hc_d11_37A09_SKPL Haemonchus contortus d11 mixed adult from David Knox Haemonchus contortus cDNA clone Hc_d11_37A09 5' similar to F22D6.2 CE05683 status:Confirmed TR:Q19723 protein_id:CAA95809.1, mRNA sequence
Contig334	9e-27	0.79	121	gb|CB277157.1|CB277157 pk96e03.y1 Ancylostoma ceylanicum L3 Ancylostoma ceylanicum cDNA 5' similar to SW:TER1_CAEEL P54811 TRANSITIONAL ENDOPLASMIC RETICULUM ATPASE HOMOLOG 1 ;, mRNA sequence
Contig335	4e-50	0.8	198	gb|CB332189.1|CB332189 py68g07.y1 Haemonchus contortus intestine SL1 TOPO v1 Haemonchus contortus cDNA 5' similar to TR:Q23146 Q23146 W03C9.3 PROTEIN. [1] ;, mRNA sequence
Contig337	8e-28	0.78	125	gb|BM138718.1|BM138718 Hc_ad_11B05_SKPL Haemonchus contortus adult from David Knox Haemonchus contortus cDNA clone Hc_ad_11B05 5' similar to sp|Q9XWV3|AR21_CAEEL PROBABLE ARP2/3 COMPLEX 21 KDA SUBUNIT (P21-ARC), mRNA sequence
Contig338	e-146	0.93	515	gb|EH362687.1|EH362687 NPAD-aaa08b04.g1 N.brasiliensis_NPAD1_EST_L3N Nippostrongylus brasiliensis cDNA, mRNA sequence
Contig342	8e-55	0.82	214	gb|CA956825.1|CA956825 px31b08.y1 Haemonchus contortus whole worm SL2 TOPO v1 Haemonchus contortus cDNA 5' similar to SW:PIMT_CAEEL Q27873 PROTEIN-L-ISOASPARTATE O-METHYLTRANSFERASE ;, mRNA sequence
Contig344	7e-09	0.93	61.9	gb|AI857079.1|AI857079 MBNaAd-184SAC Necator americanus (parasitic nematode) mixed adult Necator americanus cDNA clone MBNaAd-184 5' similar to from Necator americanus EST cluster NAC00184, mRNA sequence
Contig346	0	0.9	638	gb|CA958779.1|CA958779 pw89h07.y1 Haemonchus contortus intestine pAMP1 v1 Haemonchus contortus cDNA 5' similar to TR:O64410 O64410 CYTOCHROME P450 MONOOXYGENASE ;, mRNA sequence
Contig347	1e-13	0.86	77.8	gb|DW718637.1|DW718637 Na_235 Necator americanus gut cDNA library Necator americanus cDNA 5', mRNA sequence
Contig349	6e-99	0.81	361	gb|EH359343.1|EH359343 NPAA-aaa21d09.g1 N.brasiliensis_EST_L3A_SL1 Nippostrongylus brasiliensis cDNA similar to ref|NP_509960.1| Cuticle collagen family member (28.5 kD) [Caenorhabditis elegans] pir|T19929 hypothetical protein C44C10.1 - Caenorhabditis elegans emb|CAA93642.1| Hypothetical protein C44C10.1 [Caenorhabditis elegans], mRNA sequence
Contig352	6e-07	0.85	56	gb|DW718225.1|DW718225 Ac_30 Ancylostoma caninum gut cDNA library Ancylostoma caninum cDNA 5', mRNA sequence
Contig353	3e-86	0.81	319	gb|CB190490.1|CB190490 pl27c11.y1 Ancylostoma ceylanicum adult Ancylostoma ceylanicum cDNA 5' similar to SW:ACT1_ONCVO P30162 ACTIN 1. [1] ;, mRNA sequence
Contig354	4e-07	0.9	56	gb|BF059809.1|BF059809 Hc_d11_04A05_SAC Haemonchus contortus d11 mixed adult from David Knox Haemonchus contortus cDNA clone Hc_d11_04A05 5' similar to pir|T42231 histone H1.1 - Caenorhabditis elegans, mRNA sequence
Contig355	0	0.92	874	gb|BM138791.1|BM138791 Hc_ad_12C07_SKPL Haemonchus contortus adult from David Knox Haemonchus contortus cDNA clone Hc_ad_12C07 5', mRNA sequence
Contig357	3e-29	0.82	129	gb|BU665805.1|BU665805 Hc_ad_32A03_SKPL Haemonchus contortus adult from David Knox Haemonchus contortus cDNA clone Hc_ad_32A03 5' similar to Similar to T28H11.6 CE09149 locus:ssp-11 status:Confirmed TR:Q23058, mRNA sequence
Contig358	6e-12	0.8	71.9	gb|BU087085.1|BU087085 Na_L3_16D01_SAC Necator americanus (parasitic nematode) L3 Necator americanus cDNA clone Na_L3_16D01 5', mRNA sequence
Contig362	6e-18	0.82	91.7	gb|CA341240.1|CA341240 pk12d09.x1 Ancylostoma ceylanicum adult Ancylostoma ceylanicum cDNA 3' similar to TR:Q9XVN1 Q9XVN1 F53B6.4 PROTEIN. [1] ;, mRNA sequence
Contig363	6e-06	0.88	52	gb|BU665744.1|BU665744 Hc_ad_30H02_SKPL Haemonchus contortus adult from David Knox Haemonchus contortus cDNA clone Hc_ad_30H02 5' similar to Similar to C27H6.4b CE31322 status:Partially_confirmed TN:CAD44090, mRNA sequence
Contig366	2e-94	0.86	345	gb|BQ529369.1|BQ529369 Nb_ADGR_08B07_T7 Nippostrongylus brasiliensis adult (full length enriched) Nippostrongylus brasiliensis cDNA clone Nb_ADGR_08B07 5' similar to ZK1251.6 CE03853 locus:msp-76 major sperm protein (MSP1), mRNA sequence
Contig368	4e-13	0.84	75.8	gb|BI500345.1|BI500345 rs78h07.y1 Prist pacificus mixed stage pAMP1 v1 Chiapelli McCarter Pristionchus pacificus cDNA 5' similar to SW:NU4M_CAEEL P24892 NADH-UBIQUINONE OXIDOREDUCTASE CHAIN 4 ;, mRNA sequence
Contig370	7e-18	0.9	89.7	gb|AW700254.1|AW700254 pa29g10.y1 Hawdon Ancylostoma caninum L3 Ancylostoma caninum cDNA 5' similar to SW:NU1M_CAEEL P24887 NADH-UBIQUINONE OXIDOREDUCTASE CHAIN 1 ;, mRNA sequence
Contig371	0	0.91	767	gb|CA958779.1|CA958779 pw89h07.y1 Haemonchus contortus intestine pAMP1 v1 Haemonchus contortus cDNA 5' similar to TR:O64410 O64410 CYTOCHROME P450 MONOOXYGENASE ;, mRNA sequence
Contig376	5e-07	0.94	56	gb|BM873273.1|BM873273 Hc_gut_51D09_SAC Haemonchus contortus Intestinal mRNA Haemonchus contortus cDNA clone Hc_gut_51D09 5' similar to ref|NP_509112.1| (NM_076711) C25B8.3.p - Caenorhabditis elegans, mRNA sequence
Contig377	8e-83	0.81	307	gb|CB190654.1|CB190654 pl29d05.y1 Ancylostoma ceylanicum adult Ancylostoma ceylanicum cDNA 5' similar to SW:SAR1_CAEEL Q23445 GTP-BINDING PROTEIN SAR1. [1] ;, mRNA sequence
Contig378	5e-32	0.79	139	gb|CB175660.1|CB175660 pk75a10.y1 Ancylostoma ceylanicum L3 Ancylostoma ceylanicum cDNA 5' similar to TR:Q9U1R7 Q9U1R7 Y79H2A.6 PROTEIN. [1] ;, mRNA sequence
Contig379	1e-44	0.78	180	gb|BE496713.1|BE496713 Hc_d11_08A02_SKPL Haemonchus contortus d11 mixed adult from David Knox Haemonchus contortus cDNA clone Hc_d11_08A02 5' similar to sp|P34714|SPRC_CAEEL SPARC PRECURSOR (SECRETED PROTEIN ACIDIC AND RICH IN CYSTEINE), mRNA sequence
Contig380	2e-09	0.95	63.9	gb|DW718207.1|DW718207 Ac_11 Ancylostoma caninum gut cDNA library Ancylostoma caninum cDNA 5' similar to fatty acid-binding protein homolog 1 precursor [caenorhabditis elegans], mRNA sequence
Contig382	9e-17	0.85	87.7	gb|AW588380.1|AW588380 pa12d11.y1 Hawdon Ancylostoma caninum L3 Ancylostoma caninum cDNA 5' similar to TR:Q39682 Q39682 GLYCINE-RICH PROTEIN ;, mRNA sequence
Contig385	7e-09	0.86	61.9	gb|AW115244.1|AW115244 rs64g06.y1 Sommer Pristionchus Pristionchus pacificus cDNA 5' similar to WP:Y41E3.2 CE18370 CUTICLE COLLAGEN 1 ;contains element MER40 repetitive element ;, mRNA sequence
Contig386	6e-30	0.87	131	gb|BM566458.1|BM566458 rt05e10.y2 Pristionchus pacificus mixed stage SL1 TOPO v1 Murphy Chiapelli McCarter Pristionchus pacificus cDNA 5' similar to TR:Q57170 Q57170 BETA-GALACTOSIDASE ALPHA-PEPTIDE ;contains element MER22 repetitive element ;, mRNA sequence
Contig387	6e-80	0.83	297	gb|BU666686.1|BU666686 Na_L3_41C03_SAC Necator americanus (parasitic nematode) L3 Necator americanus cDNA clone Na_L3_41C03 5' similar to Similar to F52D10.3a CE03389 locus:ftt-2 14-3-3 protein status:Confirmed, mRNA sequence
Contig388	2e-08	0.91	60	gb|BM279290.1|BM279290 Nb_ad1_05B10_M13 Nippostrongylus brasiliensis uni-zap adult library Nippostrongylus brasiliensis cDNA clone Nb_ad1_05B10 5' similar to ref|NP_504647.1| (NM_072246) galaptin (S-lectin) - Caenorhabditis elegans, mRNA sequence
Contig392	5e-20	0.82	99.6	gb|BU665994.1|BU665994 Na_L3_30H01_SAC Necator americanus (parasitic nematode) L3 Necator americanus cDNA clone Na_L3_30H01 5' similar to Similar to P56520 Histone deacetylase 3 (HD3). Gallus gallus (Chicken)., mRNA sequence
Contig394	4e-14	0.91	77.8	gb|BG734456.1|BG734456 Na_ad_01A07_SAC Necator americanus (parasitic nematode) mixed adult Necator americanus cDNA clone Na_ad_01A07 5' similar to ref|NP_006956.1|ATP6_10021 ATP synthase F0 subunit 6 - Caenorhabditis elegans, mRNA sequence
Contig396	2e-80	0.85	299	gb|BU086648.1|BU086648 Na_L3_10H10_SAC Necator americanus (parasitic nematode) L3 Necator americanus cDNA clone Na_L3_10H10 5' similar to AAK72123, mRNA sequence
Contig400	1e-51	0.82	204	gb|BU665735.1|BU665735 Hc_ad_30F04_SKPL Haemonchus contortus adult from David Knox Haemonchus contortus cDNA clone Hc_ad_30F04 5' similar to Similar to Y69E1A.2 CE22809 status:Partially_confirmed TR:Q9XW38, mRNA sequence
Contig408	5e-97	0.82	355	gb|CA958650.1|CA958650 pw88c05.y1 Haemonchus contortus intestine pAMP1 v1 Haemonchus contortus cDNA 5' similar to SW:G3P4_CAEEL P17331 GLYCERALDEHYDE 3-PHOSPHATE DEHYDROGENASE 4 ;, mRNA sequence
Contig409	3e-13	0.8	75.8	gb|CB175892.1|CB175892 pk78c03.y1 Ancylostoma ceylanicum L3 Ancylostoma ceylanicum cDNA 5' similar to TR:Q22314 Q22314 COSMID T07E3. [1] ;, mRNA sequence
Contig410	5e-37	0.79	155	gb|CA994584.1|CA994584 Hc_egg_21G07_SKPL Haemonchus contortus egg SL1 from David Knox Haemonchus contortus cDNA clone Hc_egg_21G07 5' similar to F28C6.7a CE03278 locus:rpl-26 ribosomal protein L26 like, mRNA sequence
Contig412	7e-99	0.87	361	gb|BQ529369.1|BQ529369 Nb_ADGR_08B07_T7 Nippostrongylus brasiliensis adult (full length enriched) Nippostrongylus brasiliensis cDNA clone Nb_ADGR_08B07 5' similar to ZK1251.6 CE03853 locus:msp-76 major sperm protein (MSP1), mRNA sequence
Contig413	0	0.98	1108	gb|EH362902.1|EH362902 NPAE-aaa06d08.b1 N.brasiliensis_NPAE1_EST_L3A Nippostrongylus brasiliensis cDNA, mRNA sequence
Contig416	7e-18	0.83	91.7	gb|CB191543.1|CB191543 py33f03.y1 Haemonchus contortus whole worm pAMP1 v1 Haemonchus contortus cDNA 5' similar to TR:O02157 O02157 SIMILARITY TO THE CATALYTIC DOMAIN OF SER/THR-PROTEIN KINASES. [1] ;, mRNA sequence
Contig420	4e-97	0.83	355	gb|CB012845.1|CB012845 Hc_ad_46B01_SKPL Haemonchus contortus adult from David Knox Haemonchus contortus cDNA clone Hc_ad_46B01 5' similar to F46F11.2 CE10598 status:Confirmed TR:P91306, mRNA sequence
Contig421	5e-09	0.85	61.9	gb|BM138845.1|BM138845 Hc_ad_13C07_SKPL Haemonchus contortus adult from David Knox Haemonchus contortus cDNA clone Hc_ad_13C07 5' similar to emb|CAA11812.1| (AJ224071) histone 1 - Mytilus edulis, mRNA sequence
Contig425	8e-60	0.83	230	gb|BM279185.1|BM279185 Nb_ad1_03F11_M13 Nippostrongylus brasiliensis uni-zap adult library Nippostrongylus brasiliensis cDNA clone Nb_ad1_03F11 5' similar to ref|NP_495934.1| (NM_063533) 60S ribosomal protein L32 - Caenorhabditis elegans, mRNA sequence
Contig427	1e-14	0.84	81.8	gb|BU087075.1|BU087075 Na_L3_16C01_SAC Necator americanus (parasitic nematode) L3 Necator americanus cDNA clone Na_L3_16C01 5' similar to R11H6.5 CE12778 Human NF45 protein like, mRNA sequence
Contig429	2e-21	0.82	103	gb|BF662834.1|BF662834 Hc_d11_33B03_SKPL Haemonchus contortus d11 mixed adult from David Knox Haemonchus contortus cDNA clone Hc_d11_33B03 5' similar to emb|CAB63334.1| (Z82077) cDNA EST EMBL:T01422 comes from this gene; cDNA EST, mRNA sequence
Contig430	2e-51	0.81	202	gb|BG467758.1|BG467758 Na_L3_02F06_SAC Necator americanus (parasitic nematode) L3 Necator americanus cDNA clone Na_L3_02F06 5' similar to Q90705 ELONGATION FACTOR 2 (EF-2). Gallus gallus (Chicken)., mRNA sequence
Contig431	8e-17	0.85	87.7	gb|DW718225.1|DW718225 Ac_30 Ancylostoma caninum gut cDNA library Ancylostoma caninum cDNA 5', mRNA sequence
Contig433	0	0.93	644	gb|EB185389.1|EB185389 NPAB-aaa01h08.g1 N.brasiliensis_EST_L3A Nippostrongylus brasiliensis cDNA, mRNA sequence
Contig434	6e-06	0.94	52	gb|DW718637.1|DW718637 Na_235 Necator americanus gut cDNA library Necator americanus cDNA 5', mRNA sequence
Contig436	5e-07	0.97	56	gb|DW718207.1|DW718207 Ac_11 Ancylostoma caninum gut cDNA library Ancylostoma caninum cDNA 5' similar to fatty acid-binding protein homolog 1 precursor [caenorhabditis elegans], mRNA sequence
Contig438	5e-99	0.87	361	gb|BQ529369.1|BQ529369 Nb_ADGR_08B07_T7 Nippostrongylus brasiliensis adult (full length enriched) Nippostrongylus brasiliensis cDNA clone Nb_ADGR_08B07 5' similar to ZK1251.6 CE03853 locus:msp-76 major sperm protein (MSP1), mRNA sequence
Contig439	9e-45	0.79	180	gb|EH360510.1|EH360510 NPAC-aaa11h07.g1 N.brasiliensis_EST_L3N_SL1 Nippostrongylus brasiliensis cDNA similar to ref|NP_499649.2| Serine/arginine rich splicing factor SF2, substrate of the SR protein kinase SPK-1 (28.7 kD) [Caenorhabditis elegans] emb|CAC35847.2| Hypothetical protein Y111B2A.18 [Caenorhabditis elegans], mRNA sequence
Contig440	1e-10	0.92	67.9	gb|BQ529460.1|BQ529460 Nb_ADGR_11E01_T7 Nippostrongylus brasiliensis adult (full length enriched) Nippostrongylus brasiliensis cDNA clone Nb_ADGR_11E01 5' similar to C47E12.10 CE05454 status:Predicted, mRNA sequence
Contig442	6e-37	0.8	155	gb|CA869031.1|CA869031 pw93b04.y1 Haemonchus contortus intestine pAMP1 v1 Haemonchus contortus cDNA 5' similar to TR:O01850 O01850 SIMILAR TO CYSTEINE PROTEINASE. [1] ;, mRNA sequence
Contig446	2e-15	0.91	83.8	gb|BF423337.1|BF423337 Hc_d11_28D07_SKPL Haemonchus contortus d11 mixed adult from David Knox Haemonchus contortus cDNA clone Hc_d11_28D07 5' similar to pir|T20177 hypothetical protein C53B4.5 - Caenorhabditis elegans, mRNA sequence
Contig447	1e-05	0.94	52	gb|AA191847.1|AA191847 rs08e02.r1 Sommer Pristionchus Pristionchus pacificus cDNA clone 1010 5' similar to WP:C42D8.2 CE06950 VIT-2: VITELLOGENIN ;, mRNA sequence
Contig451	1e-27	0.81	125	gb|CB190656.1|CB190656 pl29d07.y1 Ancylostoma ceylanicum adult Ancylostoma ceylanicum cDNA 5' similar to TR:O17835 O17835 PYRUVATE KINASE ;, mRNA sequence
Contig455	9e-32	0.9	137	gb|BU088548.1|BU088548 Na_L3_45F05_SAC Necator americanus (parasitic nematode) L3 Necator americanus cDNA clone Na_L3_45F05 5' similar to C16C10.11 CE01491 status:Confirmed SW:Q09254, mRNA sequence
Contig456	e-143	0.95	507	gb|BE496754.1|BE496754 Hc_d11_08E03_SKPL Haemonchus contortus d11 mixed adult from David Knox Haemonchus contortus cDNA clone Hc_d11_08E03 5' similar to ref|NP_037439.1| non-functional folate binding protein, mRNA sequence
Contig457	8e-83	0.82	307	gb|BG467897.1|BG467897 Na_L4_01C02_SAC Necator americanus (parasitic nematode) L4 Necator americanus cDNA clone Na_L4_01C02 5' similar to O54891 GALECTIN-6. Mus musculus (Mouse)., mRNA sequence
Contig458	4e-32	0.79	139	gb|BU780935.1|BU780935 pj58d06.y3 Ancylostoma ceylanicum L3 RP Ancylostoma ceylanicum cDNA 5' similar to TR:O44477 O44477 E04A4.5 PROTEIN. [1] ;, mRNA sequence
D.viviparus_10_B02	3e-94	0.86	345	gb|BQ529369.1|BQ529369 Nb_ADGR_08B07_T7 Nippostrongylus brasiliensis adult (full length enriched) Nippostrongylus brasiliensis cDNA clone Nb_ADGR_08B07 5' similar to ZK1251.6 CE03853 locus:msp-76 major sperm protein (MSP1), mRNA sequence
D.viviparus_10_B04	9e-45	0.82	180	gb|BF060336.1|BF060336 Hc_d11_14C08_SKPL Haemonchus contortus d11 mixed adult from David Knox Haemonchus contortus cDNA clone Hc_d11_14C08 5' similar to sp|Q27665|K6PF_HAECO 6-PHOSPHOFRUCTOKINASE (PHOSPHOFRUCTOKINASE) (PHOSPHOHEXOKINASE), mRNA sequence
D.viviparus_10_B10	1e-44	0.86	180	gb|CA341396.1|CA341396 pk17b01.x1 Ancylostoma ceylanicum adult Ancylostoma ceylanicum cDNA 3' similar to SW:MSP2_ONCVO P13263 MAJOR SPERM PROTEIN 2 ;, mRNA sequence
D.viviparus_10_B11	2e-42	0.79	172	gb|BM077959.1|BM077959 pb22e05.y1 Ancylostoma caninum L3 SS SL1 TOPO v1 Murphy Chiapelli McCarter Ancylostoma caninum cDNA 5' similar to SW:IF38_CAEEL O02328 PROBABLE EUKARYOTIC TRANSLATION INITIATION FACTOR 3 SUBUNIT 8 ;, mRNA sequence
D.viviparus_10_C04	3e-15	0.82	81.8	gb|BE496754.1|BE496754 Hc_d11_08E03_SKPL Haemonchus contortus d11 mixed adult from David Knox Haemonchus contortus cDNA clone Hc_d11_08E03 5' similar to ref|NP_037439.1| non-functional folate binding protein, mRNA sequence
D.viviparus_10_D08	7e-11	0.82	67.9	gb|BM320343.1|BM320343 rs88e02.y1 Pristionchus pacificus mixed stage SL1 TOPO v1 Murphy Chiapelli McCarter Pristionchus pacificus cDNA 5' similar to TR:O62515 O62515 PROBABLE PEROXISOMAL PHYTANOYL-COA ALPHA-HYDROXYLASE ;contains element TAR1 repetitive element ;, mRNA sequence
D.viviparus_10_E06	1e-40	0.83	167	gb|BU086554.1|BU086554 Na_L3_09F10_SAC Necator americanus (parasitic nematode) L3 Necator americanus cDNA clone Na_L3_09F10 5' similar to T03D8.3 CE18921 neuroendocrine protein 7B2 status:Confirmed, mRNA sequence
D.viviparus_10_E12	1e-96	0.87	353	gb|BQ529369.1|BQ529369 Nb_ADGR_08B07_T7 Nippostrongylus brasiliensis adult (full length enriched) Nippostrongylus brasiliensis cDNA clone Nb_ADGR_08B07 5' similar to ZK1251.6 CE03853 locus:msp-76 major sperm protein (MSP1), mRNA sequence
D.viviparus_10_H02	3e-43	0.83	174	gb|CB020348.1|CB020348 px76e06.y1 Haemonchus contortus whole worm SL2 TOPO v1 Haemonchus contortus cDNA 5' similar to TR:Q27511 Q27511 HISTONE H2A VARIANT. [1] ;contains element MIR repetitive element ;, mRNA sequence
D.viviparus_10_H05	3e-53	0.88	208	gb|EH358863.1|EH358863 NPAA-aaa28g07.g1 N.brasiliensis_EST_L3A_SL1 Nippostrongylus brasiliensis cDNA similar to ref|NP_499133.1| Ubiquitin conjugating enzyme UBC-7 (18.9 kD) (ubc-7) [Caenorhabditis elegans] sp|P34477|UBC7_CAEEL Probable ubiquitin-conjugating enzyme E2-19 kDa (Ubiquitin-protein ligase) (Ubiquitin carrier protein) pir|S40982 hypothetical prot, mRNA sequence
D.viviparus_11_B06	2e-25	0.89	115	gb|EB185643.1|EB185643 NPAB-aaa04g11.g1 N.brasiliensis_EST_L3A Nippostrongylus brasiliensis cDNA, mRNA sequence
D.viviparus_11_E09	2e-51	0.8	202	gb|CB190764.1|CB190764 pl30f11.y1 Ancylostoma ceylanicum adult Ancylostoma ceylanicum cDNA 5' similar to SW:RS8_CAEEL P48156 PROBABLE 40S RIBOSOMAL PROTEIN S8. [1] ;, mRNA sequence
D.viviparus_2_A07	1e-96	0.87	353	gb|BQ529369.1|BQ529369 Nb_ADGR_08B07_T7 Nippostrongylus brasiliensis adult (full length enriched) Nippostrongylus brasiliensis cDNA clone Nb_ADGR_08B07 5' similar to ZK1251.6 CE03853 locus:msp-76 major sperm protein (MSP1), mRNA sequence
D.viviparus_2_A12	1e-96	0.87	353	gb|BQ529369.1|BQ529369 Nb_ADGR_08B07_T7 Nippostrongylus brasiliensis adult (full length enriched) Nippostrongylus brasiliensis cDNA clone Nb_ADGR_08B07 5' similar to ZK1251.6 CE03853 locus:msp-76 major sperm protein (MSP1), mRNA sequence
D.viviparus_2_B04	2e-42	0.81	172	gb|CB019135.1|CB019135 px73g09.y1 Haemonchus contortus whole worm SL2 TOPO v1 Haemonchus contortus cDNA 5' similar to TR:O17004 O17004 T23B12.3 PROTEIN. [1] ;, mRNA sequence
D.viviparus_2_C08	4e-13	0.79	75.8	gb|AW700419.1|AW700419 pa31d04.y1 Hawdon Ancylostoma caninum L3 Ancylostoma caninum cDNA 5' similar to WP:Y105C5A.G CE23189 ;, mRNA sequence
D.viviparus_2_C12	5e-99	0.87	361	gb|BQ529369.1|BQ529369 Nb_ADGR_08B07_T7 Nippostrongylus brasiliensis adult (full length enriched) Nippostrongylus brasiliensis cDNA clone Nb_ADGR_08B07 5' similar to ZK1251.6 CE03853 locus:msp-76 major sperm protein (MSP1), mRNA sequence
D.viviparus_2_D09	3e-94	0.86	345	gb|BQ529369.1|BQ529369 Nb_ADGR_08B07_T7 Nippostrongylus brasiliensis adult (full length enriched) Nippostrongylus brasiliensis cDNA clone Nb_ADGR_08B07 5' similar to ZK1251.6 CE03853 locus:msp-76 major sperm protein (MSP1), mRNA sequence
D.viviparus_2_F03	2e-27	0.81	123	gb|BM139186.1|BM139186 Hc_ad_19G01_SKPL Haemonchus contortus adult from David Knox Haemonchus contortus cDNA clone Hc_ad_19G01 5' similar to gb|AAF48004.1| (AE003485) CG18292 gene product - Drosophila melanogaster, mRNA sequence
D.viviparus_2_F05	5e-99	0.87	361	gb|BQ529369.1|BQ529369 Nb_ADGR_08B07_T7 Nippostrongylus brasiliensis adult (full length enriched) Nippostrongylus brasiliensis cDNA clone Nb_ADGR_08B07 5' similar to ZK1251.6 CE03853 locus:msp-76 major sperm protein (MSP1), mRNA sequence
D.viviparus_2_H01	2e-27	0.81	123	gb|BM139186.1|BM139186 Hc_ad_19G01_SKPL Haemonchus contortus adult from David Knox Haemonchus contortus cDNA clone Hc_ad_19G01 5' similar to gb|AAF48004.1| (AE003485) CG18292 gene product - Drosophila melanogaster, mRNA sequence
D.viviparus_2_H03	5e-06	0.94	52	gb|AW588551.1|AW588551 pa15d04.y1 Hawdon Ancylostoma caninum L3 Ancylostoma caninum cDNA 5', mRNA sequence
D.viviparus_3_A06	5e-16	0.81	85.7	gb|CB333336.1|CB333336 py43e10.y1 Haemonchus contortus whole worm SL1 TOPO v1 Haemonchus contortus cDNA 5' similar to WP:CE00756 C07H6.2 ;, mRNA sequence
D.viviparus_3_B08	4e-35	0.8	149	gb|BQ529369.1|BQ529369 Nb_ADGR_08B07_T7 Nippostrongylus brasiliensis adult (full length enriched) Nippostrongylus brasiliensis cDNA clone Nb_ADGR_08B07 5' similar to ZK1251.6 CE03853 locus:msp-76 major sperm protein (MSP1), mRNA sequence
D.viviparus_3_C10	4e-34	0.81	145	gb|BI744293.1|BI744293 pb07a03.y1 Anc caninum L3 serum stim pAMP1 v1 Chiapelli McCarter Ancylostoma caninum cDNA 5' similar to SW:YQF4_CAEEL Q09269 HYPOTHETICAL 16.0 KD PROTEIN C34C12.4 IN CHROMOSOME III. [1] ;, mRNA sequence
D.viviparus_3_D11	9e-66	0.89	250	gb|EB185862.1|EB185862 NPAB-aaa03c02.b1 N.brasiliensis_EST_L3A Nippostrongylus brasiliensis cDNA, mRNA sequence
D.viviparus_3_F02	3e-08	0.77	60	gb|BQ666535.1|BQ666535 pb43b10.y1 Anc caninum L3 serum stim pAMP1 v1 Chiapelli McCarter Ancylostoma caninum cDNA 5' similar to WP:CE23161 Y95B8A.12 nucleotide exchange factor ;, mRNA sequence
D.viviparus_3_F03	5e-99	0.87	361	gb|BQ529369.1|BQ529369 Nb_ADGR_08B07_T7 Nippostrongylus brasiliensis adult (full length enriched) Nippostrongylus brasiliensis cDNA clone Nb_ADGR_08B07 5' similar to ZK1251.6 CE03853 locus:msp-76 major sperm protein (MSP1), mRNA sequence
D.viviparus_3_F06	3e-23	0.85	109	gb|CB064173.1|CB064173 py04h03.y1 Haemonchus contortus whole worm pAMP1 v1 Haemonchus contortus cDNA 5' similar to TR:Q21136 Q21136 CODED FOR BY C. ELEGANS CDNA YK32F11.5. [1] ;, mRNA sequence
D.viviparus_3_F12	6e-12	0.91	71.9	gb|AW588228.1|AW588228 pa09e04.y1 Hawdon Ancylostoma caninum L3 Ancylostoma caninum cDNA 5', mRNA sequence
D.viviparus_4_C03	3e-29	0.82	129	gb|BU665805.1|BU665805 Hc_ad_32A03_SKPL Haemonchus contortus adult from David Knox Haemonchus contortus cDNA clone Hc_ad_32A03 5' similar to Similar to T28H11.6 CE09149 locus:ssp-11 status:Confirmed TR:Q23058, mRNA sequence
D.viviparus_4_D05	7e-30	0.85	131	gb|CA408082.1|CA408082 pk07a08.x1 Ancylostoma ceylanicum adult Ancylostoma ceylanicum cDNA 3' similar to SW:RL6_CAEEL P47991 PROBABLE 60S RIBOSOMAL PROTEIN L6. [1] ;, mRNA sequence
D.viviparus_4_D06	1e-34	0.82	147	gb|BQ667048.1|BQ667048 pb51f06.y1 Anc caninum L3 serum stim pAMP1 v1 Chiapelli McCarter Ancylostoma caninum cDNA 5' similar to TR:Q9U2K4 Q9U2K4 Y39E4B.6 PROTEIN. [1] ;, mRNA sequence
D.viviparus_4_D09	7e-14	0.84	77.8	gb|AW588392.1|AW588392 pa12e12.y1 Hawdon Ancylostoma caninum L3 Ancylostoma caninum cDNA 5' similar to WP:ZK973.B CE23478 ;, mRNA sequence
D.viviparus_4_E03	4e-13	0.83	75.8	gb|CB190784.1|CB190784 pl30h09.y1 Ancylostoma ceylanicum adult Ancylostoma ceylanicum cDNA 5' similar to TR:Q18438 Q18438 COSMID C34D10. [1] ;, mRNA sequence
D.viviparus_4_F03	5e-27	0.88	121	gb|DW718379.1|DW718379 Ac_189 Ancylostoma caninum gut cDNA library Ancylostoma caninum cDNA 5', mRNA sequence
D.viviparus_5_A11	4e-35	0.8	149	gb|BG467925.1|BG467925 Na_L4_01E08_SAC Necator americanus (parasitic nematode) L4 Necator americanus cDNA clone Na_L4_01E08 5' similar to Q9WVA3 MITOTIC CHECKPOINT PROTEIN BUB3 (WD40-RE PROTEIN A72.5). Mus, mRNA sequence
D.viviparus_5_B09	5e-99	0.87	361	gb|BQ529369.1|BQ529369 Nb_ADGR_08B07_T7 Nippostrongylus brasiliensis adult (full length enriched) Nippostrongylus brasiliensis cDNA clone Nb_ADGR_08B07 5' similar to ZK1251.6 CE03853 locus:msp-76 major sperm protein (MSP1), mRNA sequence
D.viviparus_5_C01	7e-06	0.92	52	gb|BE496714.1|BE496714 Hc_d11_08A03_SKPL Haemonchus contortus d11 mixed adult from David Knox Haemonchus contortus cDNA clone Hc_d11_08A03 5' similar to pir|T20177 hypothetical protein C53B4.5 - Caenorhabditis elegans, mRNA sequence
D.viviparus_5_C04	4e-25	0.85	115	gb|BM130914.1|BM130914 pj11b04.y1 Ancylostoma ceylanicum M2 SL1 TOPO Kapulkin Ancylostoma ceylanicum cDNA 5' similar to TR:Q19265 Q19265 SIMILAR TO M. MUSCULUS MER5 AND OTHER AHPC/TSA PROTEINS. [1] ;, mRNA sequence
D.viviparus_5_F05	5e-99	0.87	361	gb|BQ529369.1|BQ529369 Nb_ADGR_08B07_T7 Nippostrongylus brasiliensis adult (full length enriched) Nippostrongylus brasiliensis cDNA clone Nb_ADGR_08B07 5' similar to ZK1251.6 CE03853 locus:msp-76 major sperm protein (MSP1), mRNA sequence
D.viviparus_6_A03	5e-99	0.87	361	gb|BQ529369.1|BQ529369 Nb_ADGR_08B07_T7 Nippostrongylus brasiliensis adult (full length enriched) Nippostrongylus brasiliensis cDNA clone Nb_ADGR_08B07 5' similar to ZK1251.6 CE03853 locus:msp-76 major sperm protein (MSP1), mRNA sequence
D.viviparus_6_A08	5e-99	0.87	361	gb|BQ529369.1|BQ529369 Nb_ADGR_08B07_T7 Nippostrongylus brasiliensis adult (full length enriched) Nippostrongylus brasiliensis cDNA clone Nb_ADGR_08B07 5' similar to ZK1251.6 CE03853 locus:msp-76 major sperm protein (MSP1), mRNA sequence
D.viviparus_6_A09	7e-42	0.81	170	gb|BQ529369.1|BQ529369 Nb_ADGR_08B07_T7 Nippostrongylus brasiliensis adult (full length enriched) Nippostrongylus brasiliensis cDNA clone Nb_ADGR_08B07 5' similar to ZK1251.6 CE03853 locus:msp-76 major sperm protein (MSP1), mRNA sequence
D.viviparus_6_A10	2e-30	0.81	133	gb|CB065016.1|CB065016 px86g10.y1 Haemonchus contortus intestine SL2 TOPO v1 Haemonchus contortus cDNA 5' similar to SW:RB33_CAEEL Q20365 PUTATIVE RAS-RELATED PROTEIN F43D9.2. [1] ;, mRNA sequence
D.viviparus_6_B06	4e-10	0.79	65.9	gb|CB015981.1|CB015981 Hc_d11_48C10_SKPL Haemonchus contortus d11 mixed adult from David Knox Haemonchus contortus cDNA clone Hc_d11_48C10 5' similar to T27E4.7 CE14259 status:Confirmed TR:Q23055 protein_id:AAB04838.1, mRNA sequence
D.viviparus_6_B08	2e-34	0.88	147	gb|BM129940.1|BM129940 pb23f07.y1 Anc caninum L3 serum stim pAMP1 v1 Chiapelli McCarter Ancylostoma caninum cDNA 5' similar to TR:O17911 O17911 CEH-25 HOMEOBOX PROTEIN ;, mRNA sequence
D.viviparus_6_B09	1e-05	0.96	50.1	gb|BM139410.1|BM139410 Hc_ad_23B07_SKPL Haemonchus contortus adult from David Knox Haemonchus contortus cDNA clone Hc_ad_23B07 5' similar to sp|P27440|MSP2_ASCSU MAJOR SPERM PROTEIN, ISOFORM BETA (BETA-MSP), mRNA sequence
D.viviparus_6_B12	1e-16	0.8	87.7	gb|BU088729.1|BU088729 Na_L3_47G06_SAC Necator americanus (parasitic nematode) L3 Necator americanus cDNA clone Na_L3_47G06 5' similar to Y40H4A.2 CE21811 Ser/Thr protein phosphatase status:Predicted, mRNA sequence
D.viviparus_6_C08	5e-99	0.87	361	gb|BQ529369.1|BQ529369 Nb_ADGR_08B07_T7 Nippostrongylus brasiliensis adult (full length enriched) Nippostrongylus brasiliensis cDNA clone Nb_ADGR_08B07 5' similar to ZK1251.6 CE03853 locus:msp-76 major sperm protein (MSP1), mRNA sequence
D.viviparus_6_C10	5e-99	0.87	361	gb|BQ529369.1|BQ529369 Nb_ADGR_08B07_T7 Nippostrongylus brasiliensis adult (full length enriched) Nippostrongylus brasiliensis cDNA clone Nb_ADGR_08B07 5' similar to ZK1251.6 CE03853 locus:msp-76 major sperm protein (MSP1), mRNA sequence
D.viviparus_6_E08	e-103	0.88	375	gb|BQ666086.1|BQ666086 pb35f12.y1 Anc caninum L3 serum stim pAMP1 v1 Chiapelli McCarter Ancylostoma caninum cDNA 5' similar to WP:CE25419 Y53G8AR.A ;, mRNA sequence
D.viviparus_6_F02	5e-19	0.77	95.6	gb|CA956953.1|CA956953 px53b06.y1 Haemonchus contortus intestine SL2 TOPO v1 Haemonchus contortus cDNA 5' similar to TR:Q9TZ63 Q9TZ63 F56F11.2 PROTEIN. [1] ;, mRNA sequence
D.viviparus_6_G04	4e-07	0.8	56	gb|BQ529500.1|BQ529500 Nb_ADGR_12A04_T7 Nippostrongylus brasiliensis adult (full length enriched) Nippostrongylus brasiliensis cDNA clone Nb_ADGR_12A04 5' similar to F31D4.3 CE15929 locus:fkb-6 FKBP-type peptidyl-prolyl cis-trans, mRNA sequence
D.viviparus_6_G05	3e-20	0.87	99.6	gb|BF423010.1|BF423010 Hc_d11_21B04_SKPL Haemonchus contortus d11 mixed adult from David Knox Haemonchus contortus cDNA clone Hc_d11_21B04 5' similar to sp|P24887|NU1M_CAEEL NADH-UBIQUINONE OXIDOREDUCTASE CHAIN 1, mRNA sequence
D.viviparus_6_H04	1e-96	0.87	353	gb|BQ529369.1|BQ529369 Nb_ADGR_08B07_T7 Nippostrongylus brasiliensis adult (full length enriched) Nippostrongylus brasiliensis cDNA clone Nb_ADGR_08B07 5' similar to ZK1251.6 CE03853 locus:msp-76 major sperm protein (MSP1), mRNA sequence
D.viviparus_6_H08	1e-39	0.89	163	gb|EB185335.1|EB185335 NPAB-aaa01c09.g1 N.brasiliensis_EST_L3A Nippostrongylus brasiliensis cDNA, mRNA sequence
D.viviparus_7_C02	4e-06	0.82	52	gb|BQ125295.1|BQ125295 pb34d03.y1 Anc caninum L3 serum stim pAMP1 v1 Chiapelli McCarter Ancylostoma caninum cDNA 5' similar to WP:CE24088 Y105E8A.B ;, mRNA sequence
D.viviparus_7_E01	3e-29	0.82	129	gb|BU665805.1|BU665805 Hc_ad_32A03_SKPL Haemonchus contortus adult from David Knox Haemonchus contortus cDNA clone Hc_ad_32A03 5' similar to Similar to T28H11.6 CE09149 locus:ssp-11 status:Confirmed TR:Q23058, mRNA sequence
D.viviparus_7_F08	1e-09	0.93	63.9	gb|BM138812.1|BM138812 Hc_ad_12F09_SKPL Haemonchus contortus adult from David Knox Haemonchus contortus cDNA clone Hc_ad_12F09 5' similar to sp|P53017|MS31_CAEEL MAJOR SPERM PROTEIN 31/40/142 (MSP), mRNA sequence
D.viviparus_7_G06	5e-19	0.82	95.6	gb|BQ666712.1|BQ666712 pb46d09.y1 Anc caninum L3 serum stim pAMP1 v1 Chiapelli McCarter Ancylostoma caninum cDNA 5' similar to TR:Q19842 Q19842 SIMILAR TO PROPIONYL-COA CARBOXYLASE ALPHA CHAIN. [1] ;, mRNA sequence
D.viviparus_7_H02	1e-07	0.83	58	gb|CB176367.1|CB176367 pl21d02.y1 Ancylostoma ceylanicum adult Ancylostoma ceylanicum cDNA 5' similar to TR:Q94234 Q94234 CODED FOR BY C. ELEGANS CDNA YK187A3.5. [1] ;, mRNA sequence
D.viviparus_7_H04	1e-21	0.87	103	gb|CB015540.1|CB015540 Hc_d11_42G06_SKPL Haemonchus contortus d11 mixed adult from David Knox Haemonchus contortus cDNA clone Hc_d11_42G06 5' similar to C23G10.2b CE30613 status:Confirmed TR:Q8MQC9, mRNA sequence
D.viviparus_8_A02	1e-12	0.89	73.8	gb|BE228221.1|BE228221 Hc_d11_03G08_SAC Haemonchus contortus d11 mixed adult from David Knox Haemonchus contortus cDNA clone Hc_d11_03G08 5' similar to ref|NP_037439.1| non-functional folate binding protein, mRNA sequence
D.viviparus_8_A05	2e-89	0.81	329	gb|CB064837.1|CB064837 py12h11.y1 Haemonchus contortus whole worm pAMP1 v1 Haemonchus contortus cDNA 5' similar to SW:TBA2_CAEEL P34690 TUBULIN ALPHA-2 CHAIN. [1] ;, mRNA sequence
D.viviparus_8_A08	1e-56	0.81	220	gb|EH360490.1|EH360490 NPAA-aaa36a05.g1 N.brasiliensis_EST_L3A_SL1 Nippostrongylus brasiliensis cDNA similar to ref|NP_491129.1| Putative protein, nematode specific (49.5 kD) [Caenorhabditis elegans] gb|AAF60770.1| Hypothetical protein Y54E10A.16a [Caenorhabditis elegans], mRNA sequence
D.viviparus_8_B04	3e-20	0.78	99.6	gb|CB175540.1|CB175540 pk73c12.y1 Ancylostoma ceylanicum L3 Ancylostoma ceylanicum cDNA 5' similar to TR:P90920 P90920 K07A12.2 PROTEIN. [1] ;, mRNA sequence
D.viviparus_8_D11	1e-10	0.92	67.9	gb|BQ529460.1|BQ529460 Nb_ADGR_11E01_T7 Nippostrongylus brasiliensis adult (full length enriched) Nippostrongylus brasiliensis cDNA clone Nb_ADGR_11E01 5' similar to C47E12.10 CE05454 status:Predicted, mRNA sequence
D.viviparus_8_E01	1e-31	0.81	137	gb|CB016059.1|CB016059 Hc_d11_49E05_SKPL Haemonchus contortus d11 mixed adult from David Knox Haemonchus contortus cDNA clone Hc_d11_49E05 5' similar to Y73B6BL.1 CE29922 status:Partially_confirmed TR:Q95XC6, mRNA sequence
D.viviparus_8_E03	2e-12	0.8	73.8	gb|CB012909.1|CB012909 Hc_ad_46H12_SKPL Haemonchus contortus adult from David Knox Haemonchus contortus cDNA clone Hc_ad_46H12 5' similar to T03F1.5 CE13104 serine\/threonine protein phosphatase PP1, mRNA sequence
D.viviparus_8_F03	4e-13	0.79	75.8	gb|EH362443.1|EH362443 NPAD-aaa05g07.b1 N.brasiliensis_NPAD1_EST_L3N Nippostrongylus brasiliensis cDNA similar to ref|NP_501686.1| Putative cytoplasmic protein of bilaterial origin [Caenorhabditis elegans] pir|T19657 hypothetical protein C33A12.3 - Caenorhabditis elegans emb|CAA92787.1| Hypothetical protein C33A12.3 [Caenorhabditis elegans], mRNA sequence
D.viviparus_8_G03	7e-21	0.78	101	gb|CB275883.1|CB275883 pl04g09.y1 Ancylostoma ceylanicum L3 Ancylostoma ceylanicum cDNA 5' similar to TR:Q94160 Q94160 CELIM-7 ;, mRNA sequence
D.viviparus_9_D06	1e-15	0.81	83.8	gb|CB174957.1|CB174957 pl15a04.y1 Ancylostoma ceylanicum adult Ancylostoma ceylanicum cDNA 5' similar to SW:DP30_CAEEL Q10661 DPY-30 PROTEIN. [2] SW:DP30_CAEEL ;contains element TAR1 repetitive element ;, mRNA sequence
D.viviparus_9_E04	2e-07	0.82	56	gb|BQ667554.1|BQ667554 pb55b09.y1 Anc caninum L3 serum stim pAMP1 v1 Chiapelli McCarter Ancylostoma caninum cDNA 5' similar to TR:Q9XVS2 Q9XVS2 C25A1.4 PROTEIN. [1] ;, mRNA sequence
D.viviparus_12_A06.ab1	1e-96	0.87	353	gb|BQ529369.1|BQ529369 Nb_ADGR_08B07_T7 Nippostrongylus brasiliensis adult (full length enriched) Nippostrongylus brasiliensis cDNA clone Nb_ADGR_08B07 5' similar to ZK1251.6 CE03853 locus:msp-76 major sperm protein (MSP1), mRNA sequence
D.viviparus_12_A09.ab1	7e-11	0.87	67.9	gb|BM130171.1|BM130171 pb27e11.y1 Anc caninum L3 serum stim pAMP1 v1 Chiapelli McCarter Ancylostoma caninum cDNA 5' similar to TR:O04892 O04892 CYTOCHROME P450 LIKE_TBP ;, mRNA sequence
D.viviparus_12_B06.ab1	8e-21	0.79	101	gb|BQ666921.1|BQ666921 pb49e09.y1 Anc caninum L3 serum stim pAMP1 v1 Chiapelli McCarter Ancylostoma caninum cDNA 5' similar to TR:Q93318 Q93318 C33A11.1 PROTEIN. [1] ;contains element MSR1 repetitive element ;, mRNA sequence
D.viviparus_12_C12.ab1	5e-26	0.82	117	gb|BF186762.1|BF186762 Hc_L4_02A09_SKPL Haemonchus contortus L4 SL1 from David Knox Haemonchus contortus cDNA clone Hc_L4_02A09 5' similar to sp|P48150|RS14_CAEEL PROBABLE 40S RIBOSOMAL PROTEIN S14, mRNA sequence
D.viviparus_12_D01.ab1	2e-89	0.86	329	gb|BQ529369.1|BQ529369 Nb_ADGR_08B07_T7 Nippostrongylus brasiliensis adult (full length enriched) Nippostrongylus brasiliensis cDNA clone Nb_ADGR_08B07 5' similar to ZK1251.6 CE03853 locus:msp-76 major sperm protein (MSP1), mRNA sequence
D.viviparus_12_E08.ab1	1e-62	0.84	240	gb|CA869762.1|CA869762 px11f04.y1 Haemonchus contortus intestine pAMP1 v1 Haemonchus contortus cDNA 5' similar to TR:O14597 O14597 NON-FUNCTIONAL FOLATE BINDING PROTEIN. ;, mRNA sequence
D.viviparus_12_G01.ab1	5e-43	0.82	174	gb|BU493566.1|BU493566 Nb_ADGR_D4D10_T7 Nippostrongylus brasiliensis adult (full length enriched) Nippostrongylus brasiliensis cDNA clone Nb_ADGR_D4D10 5' similar to F55C5.1 CE11150 status:Confirmed TR:Q20815 protein_id:CAB01566.1, mRNA sequence
D.viviparus_12_G02.ab1	4e-07	0.83	56	gb|AW700276.1|AW700276 pa30b03.y1 Hawdon Ancylostoma caninum L3 Ancylostoma caninum cDNA 5' similar to WP:ZC155.1 CE01431 NEX-1: ;, mRNA sequence
D.viviparus_12_G07.ab1	2e-07	0.96	56	gb|AW181602.1|AW181602 pa06b02.y1 Hawdon Ancylostoma caninum L3 Ancylostoma caninum cDNA 5', mRNA sequence
D.viviparus_12_H05.ab1	1e-10	0.87	67.9	gb|BG467931.1|BG467931 Na_L4_01F03_SAC Necator americanus (parasitic nematode) L4 Necator americanus cDNA clone Na_L4_01F03 5', mRNA sequence
D.viviparus_12_H06.ab1	1e-21	0.87	103	gb|BF060288.1|BF060288 Hc_d11_13E11_SKPL Haemonchus contortus d11 mixed adult from David Knox Haemonchus contortus cDNA clone Hc_d11_13E11 5', mRNA sequence
D.viviparus_12_H09.ab1	2e-09	0.83	63.9	gb|CB277314.1|CB277314 pk98f09.y1 Ancylostoma ceylanicum L3 Ancylostoma ceylanicum cDNA 5' similar to TR:Q93763 Q93763 F53C11.5 PROTEIN. [1] ;, mRNA sequence
D.viviparus_13_A11.ab1	1e-28	0.8	127	gb|CA033085.1|CA033085 pj67a06.y1 Ancylostoma ceylanicum L3 Ancylostoma ceylanicum cDNA 5' similar to TR:Q22235 Q22235 T05E11.3 PROTEIN. [1] ;, mRNA sequence
D.viviparus_13_C05.ab1	4e-30	0.81	131	gb|BM279103.1|BM279103 Nb_ad2_C_A12_M13 Nippostrongylus brasiliensis uni-zap adult library Nippostrongylus brasiliensis cDNA clone Nb_ad2_C_A12 5' similar to ref|NP_493029.1| (NM_060628) RNA recognition motif. (aka RRM, RBD, or RNP domain), mRNA sequence
D.viviparus_13_D12.ab1	2e-06	0.89	54	gb|BM131079.1|BM131079 pj13c12.y1 Ancylostoma ceylanicum M2 SL1 TOPO Kapulkin Ancylostoma ceylanicum cDNA 5' similar to WP:CE25493 Y55F3AR.2 ;, mRNA sequence
D.viviparus_13_E12.ab1	e-108	0.82	391	gb|CB332368.1|CB332368 py71c12.y1 Haemonchus contortus intestine SL1 TOPO v1 Haemonchus contortus cDNA 5' similar to TR:Q27498 Q27498 F38H4.9 PROTEIN. [1] ;, mRNA sequence
D.viviparus_13_F04.ab1	2e-27	0.8	123	gb|CB189816.1|CB189816 pk85g04.y1 Ancylostoma ceylanicum L3 Ancylostoma ceylanicum cDNA 5' similar to TR:Q19237 Q19237 F09A5.4A PROTEIN. [1] ;, mRNA sequence
D.viviparus_13_G04.ab1	2e-06	0.89	54	gb|BM139117.1|BM139117 Hc_ad_18F05_SKPL Haemonchus contortus adult from David Knox Haemonchus contortus cDNA clone Hc_ad_18F05 5' similar to pir|T24086 hypothetical protein R09E10.6 - Caenorhabditis elegans, mRNA sequence
D.viviparus_13_G07.ab1	5e-99	0.87	361	gb|BQ529369.1|BQ529369 Nb_ADGR_08B07_T7 Nippostrongylus brasiliensis adult (full length enriched) Nippostrongylus brasiliensis cDNA clone Nb_ADGR_08B07 5' similar to ZK1251.6 CE03853 locus:msp-76 major sperm protein (MSP1), mRNA sequence
D.viviparus_13_G11.ab1	3e-26	0.87	119	gb|BM139193.1|BM139193 Hc_ad_19G10_SKPL Haemonchus contortus adult from David Knox Haemonchus contortus cDNA clone Hc_ad_19G10 5' similar to ref|XP_057825.1| hypothetical protein XP_057825 - Homo sapiens, mRNA sequence
D.viviparus_13_H07.ab1	5e-99	0.87	361	gb|BQ529369.1|BQ529369 Nb_ADGR_08B07_T7 Nippostrongylus brasiliensis adult (full length enriched) Nippostrongylus brasiliensis cDNA clone Nb_ADGR_08B07 5' similar to ZK1251.6 CE03853 locus:msp-76 major sperm protein (MSP1), mRNA sequence
D.viviparus_13_H12.ab1	8e-18	0.86	91.7	gb|EB186048.1|EB186048 NPAC-aaa05c01.g1 N.brasiliensis_EST_L3N_SL1 Nippostrongylus brasiliensis cDNA similar to ref|NP_491560.1| Ezrin/Radixin/Moesin ERM-1 (66.0 kD) (erm-1) [Caenorhabditis elegans] pir|T29263 hypothetical protein C01G8.5b - Caenorhabditis elegans gb|AAB37642.1| Hypothetical protein C01G8.5b [Caenorhabditis elegans], mRNA sequence
D.viviparus_14_A01.ab1	8e-38	0.81	157	gb|AW097456.1|AW097456 rs45a05.y1 Sommer Pristionchus Pristionchus pacificus cDNA 5' similar to gb:M16707_rna1 HISTONE H4 (HUMAN);, mRNA sequence
D.viviparus_14_A08.ab1	5e-28	0.81	125	gb|BG467768.1|BG467768 Na_L3_02G05_SAC Necator americanus (parasitic nematode) L3 Necator americanus cDNA clone Na_L3_02G05 5' similar to P26234 VINCULIN (METAVINCULIN) (FRAGMENTS). Sus scrofa (Pig)., mRNA sequence
D.viviparus_14_B10.ab1	9e-16	0.9	83.8	gb|DW718637.1|DW718637 Na_235 Necator americanus gut cDNA library Necator americanus cDNA 5', mRNA sequence
D.viviparus_14_C01.ab1	5e-31	0.84	135	gb|CB064214.1|CB064214 py05d03.y1 Haemonchus contortus whole worm pAMP1 v1 Haemonchus contortus cDNA 5' similar to SW:ODPA_CAEEL P52899 PROBABLE PYRUVATE DEHYDROGENASE E1 COMPONENT ALPHA SUBUNIT, MITOCHONDRIAL PRECURSOR ;, mRNA sequence
D.viviparus_14_E02.ab1	1e-10	0.84	67.9	gb|CB339162.1|CB339162 pl39f09.y1 Ancylostoma ceylanicum adult Ancylostoma ceylanicum cDNA 5' similar to TR:O01798 O01798 SIMILAR TO PROTEIN-TYROSINE KINASE. [1] ;, mRNA sequence
D.viviparus_14_E04.ab1	4e-07	0.9	56	gb|AW588486.1|AW588486 pa14f08.y1 Hawdon Ancylostoma caninum L3 Ancylostoma caninum cDNA 5', mRNA sequence
D.viviparus_14_F12.ab1	2e-06	0.92	52	gb|BM173760.1|BM173760 Hc_ad_24G10_SKPL Haemonchus contortus adult from David Knox Haemonchus contortus cDNA clone Hc_ad_24G10 5' similar to pir|T29191 hypothetical protein T03F1.5 - Caenorhabditis elegans, mRNA sequence
D.viviparus_14_G05.ab1	3e-12	0.89	71.9	gb|BU493566.1|BU493566 Nb_ADGR_D4D10_T7 Nippostrongylus brasiliensis adult (full length enriched) Nippostrongylus brasiliensis cDNA clone Nb_ADGR_D4D10 5' similar to F55C5.1 CE11150 status:Confirmed TR:Q20815 protein_id:CAB01566.1, mRNA sequence
D.viviparus_14_H02.ab1	1e-19	0.78	97.6	gb|BQ666226.1|BQ666226 pb38a08.y1 Anc caninum L3 serum stim pAMP1 v1 Chiapelli McCarter Ancylostoma caninum cDNA 5' similar to SW:GABT_CAEEL Q21217 PROBABLE 4-AMINOBUTYRATE AMINOTRANSFERASE, MITOCHONDRIAL PRECURSOR ;, mRNA sequence
D.viviparus_14_H03.ab1	8e-55	0.81	214	gb|BE496751.1|BE496751 Hc_d11_08D12_SKPL Haemonchus contortus d11 mixed adult from David Knox Haemonchus contortus cDNA clone Hc_d11_08D12 5' similar to sp|P29190|PPCK_HAECO PHOSPHOENOLPYRUVATE CARBOXYKINASE - GTP (PHOSPHOENOLPYRUVATE, mRNA sequence
D.viviparus_14_H04.ab1	2e-11	0.81	69.9	gb|CB190369.1|CB190369 pl25g04.y1 Ancylostoma ceylanicum adult Ancylostoma ceylanicum cDNA 5' similar to TR:Q21345 Q21345 K08E7.6 PROTEIN. [1] ;, mRNA sequence
D.viviparus_15_A07.ab1	4e-06	0.88	52	gb|CB015365.1|CB015365 Hc_d11_40G01_SKPL Haemonchus contortus d11 mixed adult from David Knox Haemonchus contortus cDNA clone Hc_d11_40G01 5' similar to C44C10.1 CE05408 collagen status:Partially_confirmed TR:Q18620, mRNA sequence
D.viviparus_15_C04.ab1	2e-19	0.81	95.6	gb|CA341466.1|CA341466 pk19h06.x1 Ancylostoma ceylanicum adult Ancylostoma ceylanicum cDNA 3' similar to TR:O16334 O16334 C09H5.7 PROTEIN. [1] ;, mRNA sequence
D.viviparus_15_C08.ab1	1e-06	0.94	54	gb|AI986917.1|AI986917 rs19c02.y1 Sommer Pristionchus Pristionchus pacificus cDNA 5' similar to WP:T13F2.11 CE13638 MAJOR SPERM PROTEIN ;contains TAR1.t3 MSR1 MSR1 repetitive element ;, mRNA sequence
D.viviparus_15_D04.ab1	0	0.9	638	gb|CA958779.1|CA958779 pw89h07.y1 Haemonchus contortus intestine pAMP1 v1 Haemonchus contortus cDNA 5' similar to TR:O64410 O64410 CYTOCHROME P450 MONOOXYGENASE ;, mRNA sequence
D.viviparus_15_D07.ab1	3e-50	0.93	198	gb|EH362467.1|EH362467 NPAD-aaa05h11.b1 N.brasiliensis_NPAD1_EST_L3N Nippostrongylus brasiliensis cDNA, mRNA sequence
D.viviparus_15_E03.ab1	2e-12	0.89	73.8	gb|BU086585.1|BU086585 Na_L3_10B04_SAC Necator americanus (parasitic nematode) L3 Necator americanus cDNA clone Na_L3_10B04 5', mRNA sequence
D.viviparus_15_E07.ab1	e-110	0.98	396	gb|BE228221.1|BE228221 Hc_d11_03G08_SAC Haemonchus contortus d11 mixed adult from David Knox Haemonchus contortus cDNA clone Hc_d11_03G08 5' similar to ref|NP_037439.1| non-functional folate binding protein, mRNA sequence
D.viviparus_15_E08.ab1	3e-94	0.86	345	gb|BQ529369.1|BQ529369 Nb_ADGR_08B07_T7 Nippostrongylus brasiliensis adult (full length enriched) Nippostrongylus brasiliensis cDNA clone Nb_ADGR_08B07 5' similar to ZK1251.6 CE03853 locus:msp-76 major sperm protein (MSP1), mRNA sequence
D.viviparus_15_F08.ab1	7e-09	0.86	61.9	gb|AW115244.1|AW115244 rs64g06.y1 Sommer Pristionchus Pristionchus pacificus cDNA 5' similar to WP:Y41E3.2 CE18370 CUTICLE COLLAGEN 1 ;contains element MER40 repetitive element ;, mRNA sequence
D.viviparus_15_G03.ab1	2e-18	0.81	93.7	gb|CA033684.1|CA033684 pw14c01.y1 Haemonchus contortus whole worm pAMP1 v1 Haemonchus contortus cDNA 5' similar to SW:TYSY_ASCSU O96650 THYMIDYLATE SYNTHASE ;, mRNA sequence
D.viviparus_16_B09.ab1	7e-92	0.86	337	gb|BQ529369.1|BQ529369 Nb_ADGR_08B07_T7 Nippostrongylus brasiliensis adult (full length enriched) Nippostrongylus brasiliensis cDNA clone Nb_ADGR_08B07 5' similar to ZK1251.6 CE03853 locus:msp-76 major sperm protein (MSP1), mRNA sequence
D.viviparus_16_C02.ab1	8e-13	0.87	73.8	gb|BI595561.1|BI595561 Hc_L3_10B03_SKPL Haemonchus contortus L3 SL1 from David Knox Haemonchus contortus cDNA clone Hc_L3_10B03 5' similar to sp|Q21898|VAL1_CAEEL VACUOLAR ATP SYNTHASE 16 KD PROTEOLIPID SUBUNIT 1, mRNA sequence
D.viviparus_16_C07.ab1	2e-73	0.83	276	gb|BU087110.1|BU087110 Na_L3_16F10_SAC Necator americanus (parasitic nematode) L3 Necator americanus cDNA clone Na_L3_16F10 5' similar to O76961 Calreticulin, mRNA sequence
D.viviparus_16_D01.ab1	4e-75	0.82	281	gb|CB013095.1|CB013095 Hc_ad_50F04_SKPL Haemonchus contortus adult from David Knox Haemonchus contortus cDNA clone Hc_ad_50F04 5' similar to T21B10.2 CE03684 enolase status:Confirmed SW:Q27527, mRNA sequence
D.viviparus_16_D06.ab1	4e-09	0.85	61.9	gb|BM130171.1|BM130171 pb27e11.y1 Anc caninum L3 serum stim pAMP1 v1 Chiapelli McCarter Ancylostoma caninum cDNA 5' similar to TR:O04892 O04892 CYTOCHROME P450 LIKE_TBP ;, mRNA sequence
D.viviparus_16_E10.ab1	1e-22	0.91	107	gb|CB190400.1|CB190400 pl26b08.y1 Ancylostoma ceylanicum adult Ancylostoma ceylanicum cDNA 5' similar to TR:O44144 O44144 C44B12.5 PROTEIN. [1] ;, mRNA sequence
D.viviparus_16_G01.ab1	9e-31	0.81	133	gb|BU086907.1|BU086907 Na_L3_14A08_SAC Necator americanus (parasitic nematode) L3 Necator americanus cDNA clone Na_L3_14A08 5' similar to O76972 HISTONE H4 (FRAGMENT). Paracentrotus lividus (Common sea, mRNA sequence
D.viviparus_16_G10.ab1	7e-07	0.89	54	gb|BQ275116.1|BQ275116 pj41d09.y1 Vadim Kapulkin Ancylostoma ceylanicum SL1-PCR Ancylostoma ceylanicum cDNA 5' similar to SW:CYC_CAEEL P19974 CYTOCHROME C. [2] TR:O44479 ;, mRNA sequence
D.viviparus_17_A08.ab1	2e-34	0.79	147	gb|EH361553.1|EH361553 NPAC-aaa15f03.g1 N.brasiliensis_EST_L3N_SL1 Nippostrongylus brasiliensis cDNA similar to ref|NP_502187.1| Small GTPase [Caenorhabditis elegans] emb|CAB60328.1| Hypothetical protein Y24F12A.2 [Caenorhabditis elegans] emb|CAB60290.1| Hypothetical protein Y24F12A.2 [Caenorhabditis elegans], mRNA sequence
D.viviparus_17_C02.ab1	2e-24	0.84	113	gb|EH359271.1|EH359271 NPAA-aaa21a09.g1 N.brasiliensis_EST_L3A_SL1 Nippostrongylus brasiliensis cDNA, mRNA sequence
D.viviparus_17_C04.ab1	3e-20	0.8	99.6	gb|BQ125222.1|BQ125222 pb33d08.y1 Anc caninum L3 serum stim pAMP1 v1 Chiapelli McCarter Ancylostoma caninum cDNA 5' similar to TR:O88761 O88761 26S PROTEASOME SUBUNIT P112. ;, mRNA sequence
D.viviparus_17_D03.ab1	3e-11	0.8	69.9	gb|EB185810.1|EB185810 NPAB-aaa02f09.b1 N.brasiliensis_EST_L3A Nippostrongylus brasiliensis cDNA, mRNA sequence
D.viviparus_17_D12.ab1	0	0.9	678	gb|CA958779.1|CA958779 pw89h07.y1 Haemonchus contortus intestine pAMP1 v1 Haemonchus contortus cDNA 5' similar to TR:O64410 O64410 CYTOCHROME P450 MONOOXYGENASE ;, mRNA sequence
D.viviparus_17_E03.ab1	2e-34	0.82	147	gb|BE496743.1|BE496743 Hc_d11_08D03_SKPL Haemonchus contortus d11 mixed adult from David Knox Haemonchus contortus cDNA clone Hc_d11_08D03 5' similar to pir|T22668 hypothetical protein F54F11.2 - Caenorhabditis elegans, mRNA sequence
D.viviparus_17_F09.ab1	3e-06	0.96	52	gb|DW718207.1|DW718207 Ac_11 Ancylostoma caninum gut cDNA library Ancylostoma caninum cDNA 5' similar to fatty acid-binding protein homolog 1 precursor [caenorhabditis elegans], mRNA sequence
D.viviparus_17_H01.ab1	2e-12	0.85	73.8	gb|BM139002.1|BM139002 Hc_ad_15G11_SKPL Haemonchus contortus adult from David Knox Haemonchus contortus cDNA clone Hc_ad_15G11 5', mRNA sequence
D.viviparus_18_A05.ab1	7e-14	0.92	77.8	gb|BM279269.1|BM279269 Nb_ad1_04H05_M13 Nippostrongylus brasiliensis uni-zap adult library Nippostrongylus brasiliensis cDNA clone Nb_ad1_04H05 5', mRNA sequence
D.viviparus_18_C02.ab1	1e-34	0.8	147	gb|BQ666603.1|BQ666603 pb44d12.y1 Anc caninum L3 serum stim pAMP1 v1 Chiapelli McCarter Ancylostoma caninum cDNA 5' similar to TR:Q27296 Q27296 GTP BINDING PROTEIN. [1] ;, mRNA sequence
D.viviparus_18_C06.ab1	1e-07	0.87	58	gb|EB390467.1|EB390467 NPAC-aaa05h04.g2 N.brasiliensis_EST_L3N_SL1 Nippostrongylus brasiliensis cDNA similar to ref|NP_503409.1| C2, putative phospholipid binding domain containing protein [Caenorhabditis elegans] gb|AAB66163.2| Hypothetical protein R12A1.2 [Caenorhabditis elegans], mRNA sequence
D.viviparus_18_C09.ab1	3e-23	0.86	109	gb|BG467636.1|BG467636 Na_L3_01B11_SAC Necator americanus (parasitic nematode) L3 Necator americanus cDNA clone Na_L3_01B11 5' similar to P14925 PEPTIDYL-GLYCINE ALPHA-AMIDATING MONOOXY (EC 1.14.17.3) (PAM)., mRNA sequence
D.viviparus_18_D06.ab1	3e-08	0.85	60	gb|CB276821.1|CB276821 pk92b03.y1 Ancylostoma ceylanicum L3 Ancylostoma ceylanicum cDNA 5' similar to SW:BCAT_CAEEL P54688 BRANCHED-CHAIN AMINO ACID AMINOTRANSFERASE, CYTOSOLIC ;, mRNA sequence
D.viviparus_18_E04.ab1	1e-19	0.84	97.6	gb|BE496662.1|BE496662 Hc_d11_08H07_SKPL Haemonchus contortus d11 mixed adult from David Knox Haemonchus contortus cDNA clone Hc_d11_08H07 5' similar to pir|T26065 hypothetical protein W01G7.3 - Caenorhabditis elegans, mRNA sequence
D.viviparus_18_E10.ab1	2e-27	0.79	123	gb|CB190503.1|CB190503 pl27e02.y1 Ancylostoma ceylanicum adult Ancylostoma ceylanicum cDNA 5' similar to TR:O62107 O62107 C47B2.6 PROTEIN. [1] ;, mRNA sequence
D.viviparus_18_E11.ab1	1e-49	0.89	196	gb|BG734202.1|BG734202 Hc_gut_09E02_SKPL Haemonchus contortus Intestinal mRNA Haemonchus contortus cDNA clone Hc_gut_09E02 5' similar to ref|NP_037439.1| non-functional folate binding protein - Homo sapiens, mRNA sequence
D.viviparus_18_F01.ab1	4e-31	0.84	135	gb|CB176481.1|CB176481 pl22g02.y1 Ancylostoma ceylanicum adult Ancylostoma ceylanicum cDNA 5' similar to SW:SAR1_CAEEL Q23445 GTP-BINDING PROTEIN SAR1. [1] ;, mRNA sequence
D.viviparus_18_G01.ab1	8e-33	0.86	141	gb|CB018522.1|CB018522 px48d03.y1 Haemonchus contortus whole worm SL2 TOPO v1 Haemonchus contortus cDNA 5' similar to SW:AR20_CAEEL Q18491 PROBABLE ARP2/3 COMPLEX 20 KD SUBUNIT ;, mRNA sequence
D.viviparus_18_H11.ab1	2e-46	0.88	186	gb|BE228221.1|BE228221 Hc_d11_03G08_SAC Haemonchus contortus d11 mixed adult from David Knox Haemonchus contortus cDNA clone Hc_d11_03G08 5' similar to ref|NP_037439.1| non-functional folate binding protein, mRNA sequence
D.viviparus_19_B10.ab1	3e-10	0.83	65.9	gb|CA341400.1|CA341400 pk17d01.x1 Ancylostoma ceylanicum adult Ancylostoma ceylanicum cDNA 3' similar to TR:O93480 O93480 CHROMOBOX PROTEIN ;, mRNA sequence
D.viviparus_19_C02.ab1	3e-08	0.83	60	gb|AW114770.1|AW114770 rs59b05.y1 Sommer Pristionchus Pristionchus pacificus cDNA 5' similar to contains element MSR1 repetitive element ;, mRNA sequence
D.viviparus_19_D05.ab1	2e-64	0.81	246	gb|BQ667606.1|BQ667606 pb56a01.y1 Anc caninum L3 serum stim pAMP1 v1 Chiapelli McCarter Ancylostoma caninum cDNA 5' similar to WP:CE08177 C15H9.6 locus:hsp-3 heat shock protein ;, mRNA sequence
D.viviparus_19_E12.ab1	5e-99	0.87	361	gb|BQ529369.1|BQ529369 Nb_ADGR_08B07_T7 Nippostrongylus brasiliensis adult (full length enriched) Nippostrongylus brasiliensis cDNA clone Nb_ADGR_08B07 5' similar to ZK1251.6 CE03853 locus:msp-76 major sperm protein (MSP1), mRNA sequence
D.viviparus_19_G01.ab1	3e-29	0.82	129	gb|BU665805.1|BU665805 Hc_ad_32A03_SKPL Haemonchus contortus adult from David Knox Haemonchus contortus cDNA clone Hc_ad_32A03 5' similar to Similar to T28H11.6 CE09149 locus:ssp-11 status:Confirmed TR:Q23058, mRNA sequence
D.viviparus_19_G11.ab1	2e-15	0.8	83.8	gb|CB175223.1|CB175223 pk81d07.y1 Ancylostoma ceylanicum L3 Ancylostoma ceylanicum cDNA 5' similar to TR:O17908 O17908 H06O01.1 PROTEIN. [1] ;, mRNA sequence
D.viviparus_19_H11.ab1	3e-08	0.82	60	gb|CB176420.1|CB176420 pl22a04.y1 Ancylostoma ceylanicum adult Ancylostoma ceylanicum cDNA 5' similar to WP:CE25614 Y77E11A.13A ;, mRNA sequence
D.viviparus_19_H12.ab1	4e-21	0.79	101	gb|DW677735.1|DW677735 Na_04 Necator americanus gut cDNA library Necator americanus cDNA 5' similar to NP_505463.1 Histone family member (his-35) [Caenorhabditis elegans], mRNA sequence
D.viviparus_20_A10.ab1	5e-37	0.8	155	gb|BI744364.1|BI744364 pb08a04.y1 Anc caninum L3 serum stim pAMP1 v1 Chiapelli McCarter Ancylostoma caninum cDNA 5' similar to TR:O16637 O16637 W09G10.4 PROTEIN. [1] ;, mRNA sequence
D.viviparus_20_D10.ab1	5e-25	0.81	115	gb|BG232505.1|BG232505 pa72c11.y1 Hawdon Ancylostoma caninum L3 Ancylostoma caninum cDNA 5' similar to WP:R166.3 CE03582 ;, mRNA sequence
D.viviparus_20_E10.ab1	1e-09	0.81	63.9	gb|CB339046.1|CB339046 pl38b04.y1 Ancylostoma ceylanicum adult Ancylostoma ceylanicum cDNA 5' similar to TR:O44191 O44191 T11F8.3 PROTEIN. [3] TR:Q9UB95 TR:Q9UB94 ;, mRNA sequence
D.viviparus_20_F06.ab1	1e-37	0.78	157	gb|EH360510.1|EH360510 NPAC-aaa11h07.g1 N.brasiliensis_EST_L3N_SL1 Nippostrongylus brasiliensis cDNA similar to ref|NP_499649.2| Serine/arginine rich splicing factor SF2, substrate of the SR protein kinase SPK-1 (28.7 kD) [Caenorhabditis elegans] emb|CAC35847.2| Hypothetical protein Y111B2A.18 [Caenorhabditis elegans], mRNA sequence
D.viviparus_20_F12.ab1	3e-97	0.83	355	gb|EB390781.1|EB390781 NPAC-aaa08b07.g2 N.brasiliensis_EST_L3N_SL1 Nippostrongylus brasiliensis cDNA similar to ref|NP_502959.1| Small GTP-binding protein RHO 1, guanine nucleotide regulatory protein with predicted prenylation domain (21.6 kD) (rho-1) [Caenorhabditis elegans] sp|Q22038|RHOA_CAEEL RAS-like GTP-binding protein RhoA pir|A55492 GTP-binding prot, mRNA sequence
D.viviparus_20_G01.ab1	1e-27	0.83	123	gb|CA033113.1|CA033113 pj67g10.y1 Ancylostoma ceylanicum L3 Ancylostoma ceylanicum cDNA 5' similar to TR:Q9VC26 Q9VC26 CG10899 PROTEIN. ;, mRNA sequence
D.viviparus_21_A05.ab1	5e-15	0.92	81.8	gb|DW718637.1|DW718637 Na_235 Necator americanus gut cDNA library Necator americanus cDNA 5', mRNA sequence
D.viviparus_21_B08.ab1	6e-06	0.88	52	gb|BU666239.1|BU666239 Na_L3_34F10_SAC Necator americanus (parasitic nematode) L3 Necator americanus cDNA clone Na_L3_34F10 5' similar to Similar to Y71H10A.2 CE20354 status:Partially_confirmed TR:Q9TZL9, mRNA sequence
D.viviparus_21_C04.ab1	8e-18	0.96	91.7	gb|BG232191.1|BG232191 pa66a11.y1 Hawdon Ancylostoma caninum L3 Ancylostoma caninum cDNA 5', mRNA sequence
D.viviparus_21_D02.ab1	7e-09	0.9	61.9	gb|CB189750.1|CB189750 pk84h12.y1 Ancylostoma ceylanicum L3 Ancylostoma ceylanicum cDNA 5' similar to TR:Q22839 Q22839 CODED FOR BY C. ELEGANS CDNA YK27E9.5. [1] ;, mRNA sequence
D.viviparus_21_D11.ab1	9e-27	0.8	121	gb|CB175774.1|CB175774 pk76f09.y1 Ancylostoma ceylanicum L3 Ancylostoma ceylanicum cDNA 5' similar to TR:O17836 O17836 PYRUVATE KINASE ;, mRNA sequence
D.viviparus_21_G01.ab1	7e-58	0.81	224	gb|CB015665.1|CB015665 Hc_d11_44C06_SKPL Haemonchus contortus d11 mixed adult from David Knox Haemonchus contortus cDNA clone Hc_d11_44C06 5' similar to W05G11.6 CE19610 phosphoenolpyruvate carboxykinase status:Confirmed, mRNA sequence
D.viviparus_21_H09.ab1	2e-52	0.8	206	gb|EH362296.1|EH362296 NPAC-aaa25f04.g1 N.brasiliensis_EST_L3N_SL1 Nippostrongylus brasiliensis cDNA similar to ref|NP_497174.1| Ubiquitin conjugating enzyme UBC-20 (22.3 kD) (ubc-20) [Caenorhabditis elegans] pir|T33629 hypothetical protein F40G9.3 - Caenorhabditis elegans gb|AAC68796.1| Ubiquitin conjugating enzyme protein 20 [Caenorhabditis elegans], mRNA sequence
D.viviparus_21_H10.ab1	2e-15	0.91	83.8	gb|BM279269.1|BM279269 Nb_ad1_04H05_M13 Nippostrongylus brasiliensis uni-zap adult library Nippostrongylus brasiliensis cDNA clone Nb_ad1_04H05 5', mRNA sequence
D.viviparus_22_A10.ab1	1e-15	0.9	83.8	gb|CA341396.1|CA341396 pk17b01.x1 Ancylostoma ceylanicum adult Ancylostoma ceylanicum cDNA 3' similar to SW:MSP2_ONCVO P13263 MAJOR SPERM PROTEIN 2 ;, mRNA sequence
D.viviparus_22_B10.ab1	2e-11	0.86	69.9	gb|DW718637.1|DW718637 Na_235 Necator americanus gut cDNA library Necator americanus cDNA 5', mRNA sequence
D.viviparus_22_C06.ab1	2e-33	0.8	143	gb|BQ666081.1|BQ666081 pb35e12.y1 Anc caninum L3 serum stim pAMP1 v1 Chiapelli McCarter Ancylostoma caninum cDNA 5' similar to TR:O44906 O44906 W05G11.6 PROTEIN. [1] ;, mRNA sequence
D.viviparus_22_C07.ab1	2e-24	0.82	113	gb|CB276150.1|CB276150 pl08c08.y1 Ancylostoma ceylanicum L3 Ancylostoma ceylanicum cDNA 5' similar to WP:CE12302 M01E11.7B tensin ;, mRNA sequence
D.viviparus_22_F11.ab1	3e-13	0.8	75.8	gb|BU089212.1|BU089212 Na_L3_53E10_SAC Necator americanus (parasitic nematode) L3 Necator americanus cDNA clone Na_L3_53E10 5' similar to Y111B2A.18 CE31089 splicing factor status:Confirmed TR:Q9NEW6, mRNA sequence
D.viviparus_22_G07.ab1	1e-06	0.9	54	gb|BM279214.1|BM279214 Nb_ad1_04B08_M13 Nippostrongylus brasiliensis uni-zap adult library Nippostrongylus brasiliensis cDNA clone Nb_ad1_04B08 5' similar to ref|NP_502107.1| (NM_069706) collagen - Caenorhabditis elegans, mRNA sequence
D.viviparus_22_H06.ab1	3e-08	0.94	58	gb|BU089037.1|BU089037 Na_L3_51D08_SAC Necator americanus (parasitic nematode) L3 Necator americanus cDNA clone Na_L3_51D08 5' similar to Q9NHZ4 Ornithine decarboxylase antizyme, mRNA sequence
D.viviparus_22_H09.ab1	1e-05	0.84	50.1	gb|BG123098.1|BG123098 Hc_ad_02D06_SKPL Haemonchus contortus adult from David Knox Haemonchus contortus cDNA clone Hc_ad_02D06 5' similar to emb|CAB40412.1| (AJ009635) hexokinase - Haemonchus contortus, mRNA sequence
D.viviparus_23_D02.ab1	6e-09	0.86	61.9	gb|AW115244.1|AW115244 rs64g06.y1 Sommer Pristionchus Pristionchus pacificus cDNA 5' similar to WP:Y41E3.2 CE18370 CUTICLE COLLAGEN 1 ;contains element MER40 repetitive element ;, mRNA sequence
D.viviparus_23_D10.ab1	8e-15	0.81	81.8	gb|BU087085.1|BU087085 Na_L3_16D01_SAC Necator americanus (parasitic nematode) L3 Necator americanus cDNA clone Na_L3_16D01 5', mRNA sequence
D.viviparus_23_E11.ab1	1e-93	0.89	343	gb|EB185997.1|EB185997 NPAB-aaa04f12.b1 N.brasiliensis_EST_L3A Nippostrongylus brasiliensis cDNA, mRNA sequence
D.viviparus_23_F05.ab1	2e-12	0.84	73.8	gb|BU666860.1|BU666860 Na_L3_43D05_SAC Necator americanus (parasitic nematode) L3 Necator americanus cDNA clone Na_L3_43D05 5' similar to Similar to F53F4.10 CE10972 NADH-ubiquinone dehydrogenase 24 KD subunit, mRNA sequence
D.viviparus_23_G03.ab1	4e-13	0.86	75.8	gb|BU086669.1|BU086669 Na_L3_11B07_SAC Necator americanus (parasitic nematode) L3 Necator americanus cDNA clone Na_L3_11B07 5', mRNA sequence
D.viviparus_23_H04.ab1	5e-20	0.89	97.6	gb|CA033819.1|CA033819 pw04c05.y1 Haemonchus contortus whole worm pAMP1 v1 Haemonchus contortus cDNA 5', mRNA sequence
D.viviparus_23_H09.ab1	1e-13	0.77	77.8	gb|EH360946.1|EH360946 NPAC-aaa04f09.g1 N.brasiliensis_EST_L3N_SL1 Nippostrongylus brasiliensis cDNA similar to ref|NP_499324.1| 4-hydroxyphenylpyruvate dioxygenase (44.4 kD) [Caenorhabditis elegans] sp|Q22633|HPPD_CAEEL 4-hydroxyphenylpyruvate dioxygenase (4HPPD) (HPD) (HPPDase) pir|T25063 hypothetical protein T21C12.2 - Caenorhabditis elegans emb|CAA9031, mRNA sequence
D.viviparus_24_A02.ab1	1e-28	0.85	127	gb|BU088113.1|BU088113 Na_L3_28D02_SAC Necator americanus (parasitic nematode) L3 Necator americanus cDNA clone Na_L3_28D02 5' similar to W03H9.4 CE20137 status:Partially_confirmed TR:Q9N6M0, mRNA sequence
D.viviparus_24_B10.ab1	5e-19	0.88	95.6	gb|CB190322.1|CB190322 pl25b11.y1 Ancylostoma ceylanicum adult Ancylostoma ceylanicum cDNA 5' similar to SW:Y248_CAEEL O76387 HYPOTHETICAL 33.7 KDA PROTEIN C24G6.8 IN CHROMOSOME V. [1] ;, mRNA sequence
D.viviparus_24_C02.ab1	2e-14	0.85	79.8	gb|BM130397.1|BM130397 pb30e06.y1 Anc caninum L3 serum stim pAMP1 v1 Chiapelli McCarter Ancylostoma caninum cDNA 5' similar to TR:Q18265 Q18265 SIMILAR TO NUCLEOLIN. [1] ;contains element MSR1 repetitive element ;, mRNA sequence
D.viviparus_24_E01.ab1	2e-24	0.82	113	gb|BM130305.1|BM130305 pb29d02.y1 Anc caninum L3 serum stim pAMP1 v1 Chiapelli McCarter Ancylostoma caninum cDNA 5' similar to TR:Q17350 Q17350 POLYADENYLATE-BINDING PROTEIN. [2] TR:Q9U302 ;, mRNA sequence
D.viviparus_24_F02.ab1	2e-42	0.81	172	gb|BM129949.1|BM129949 pb23h03.y1 Anc caninum L3 serum stim pAMP1 v1 Chiapelli McCarter Ancylostoma caninum cDNA 5' similar to SW:YLQ6_CAEEL P46562 HYPOTHETICAL ALDEHYDE-DEHYDROGENASE LIKE PROTEIN F01F1.6. [1] ;, mRNA sequence
D.viviparus_24_F12.ab1	8e-30	0.8	131	gb|CB275892.1|CB275892 pl04h07.y1 Ancylostoma ceylanicum L3 Ancylostoma ceylanicum cDNA 5' similar to TR:Q20378 Q20378 CODED FOR BY C. ELEGANS CDNA CEESA50F. [1] ;, mRNA sequence
D.viviparus_24_G02.ab1	5e-08	0.92	58	gb|AI723589.1|AI723589 hcgls1G5.T3 Haemonchus contortus Intestinal mRNA Haemonchus contortus cDNA clone hcgls1G5.T3 T3 similar to Mitochondrial rRNA, mRNA sequence
D.viviparus_24_H06.ab1	3e-08	0.82	60	gb|CB176256.1|CB176256 pl20a03.y1 Ancylostoma ceylanicum adult Ancylostoma ceylanicum cDNA 5' similar to TR:P90994 P90994 SIMILAR TO E. COLI THIJ. [1] ;, mRNA sequence
D.viviparus_24_H11.ab1	1e-05	0.8	50.1	gb|BM279464.1|BM279464 Nb_ad1_07F06_M13 Nippostrongylus brasiliensis uni-zap adult library Nippostrongylus brasiliensis cDNA clone Nb_ad1_07F06 5' similar to ref|NP_499523.1| (NM_067122) C24H11.6.p - Caenorhabditis elegans, mRNA sequence
D.viviparus_25_B03.ab1	2e-06	0.83	54	gb|BU666166.1|BU666166 Na_L3_32H05_SAC Necator americanus (parasitic nematode) L3 Necator americanus cDNA clone Na_L3_32H05 5' similar to Similar to F55A11.1 CE05943 EF hand domains status:Partially_confirmed, mRNA sequence
D.viviparus_25_B06.ab1	3e-19	0.78	95.6	gb|DW677735.1|DW677735 Na_04 Necator americanus gut cDNA library Necator americanus cDNA 5' similar to NP_505463.1 Histone family member (his-35) [Caenorhabditis elegans], mRNA sequence
D.viviparus_25_B09.ab1	4e-13	0.82	75.8	gb|AW626944.1|AW626944 pa21f09.y1 Hawdon Ancylostoma caninum L3 Ancylostoma caninum cDNA 5' similar to SW:NU5M_CAEEL P24896 NADH-UBIQUINONE OXIDOREDUCTASE CHAIN 5 ;, mRNA sequence
D.viviparus_25_B11.ab1	1e-13	0.88	77.8	gb|CA033455.1|CA033455 pw23a07.y1 Haemonchus contortus whole worm pAMP1 v1 Haemonchus contortus cDNA 5' similar to SW:CG2B_CAEEL Q10653 G2/MITOTIC-SPECIFIC CYCLIN B. [1] ;, mRNA sequence
D.viviparus_25_C04.ab1	1e-12	0.86	73.8	gb|CA341456.1|CA341456 pk19f07.x1 Ancylostoma ceylanicum adult Ancylostoma ceylanicum cDNA 3' similar to SW:ALF1_CAEEL P54216 FRUCTOSE-BISPHOSPHATE ALDOLASE 1 ;, mRNA sequence
D.viviparus_25_D02.ab1	6e-13	0.86	73.8	gb|AA191980.1|AA191980 rs07f03.r1 Sommer Pristionchus Pristionchus pacificus cDNA clone 927 5' similar to WP:R05F9.3 CE04805 MSP-32: MAJOR SPERM PROTEIN ;, mRNA sequence
D.viviparus_25_D07.ab1	6e-31	0.93	135	gb|BF250499.1|BF250499 pa99g11.y1 Hawdon Ancylostoma caninum L3 Ancylostoma caninum cDNA 5', mRNA sequence
D.viviparus_25_D08.ab1	4e-26	0.82	119	gb|BF060211.1|BF060211 Hc_d11_12E10_SKPL Haemonchus contortus d11 mixed adult from David Knox Haemonchus contortus cDNA clone Hc_d11_12E10 5' similar to pir|T24387 hypothetical protein T03E6.7 - Caenorhabditis elegans, mRNA sequence
D.viviparus_25_E11.ab1	0	0.96	950	gb|EB185916.1|EB185916 NPAB-aaa03g11.b1 N.brasiliensis_EST_L3A Nippostrongylus brasiliensis cDNA similar to valid contexts in the requested search., mRNA sequence
D.viviparus_25_F04.ab1	3e-22	0.83	105	gb|EH359894.1|EH359894 NPAA-aaa30a12.g1 N.brasiliensis_EST_L3A_SL1 Nippostrongylus brasiliensis cDNA similar to ref|NP_493228.1| Hippel-Lindau binding protein like (20.9 kD) [Caenorhabditis elegans] sp|O18054|PFD3_CAEEL Probable prefoldin subunit 3 pir|T24621 hypothetical protein T06G6.9 - Caenorhabditis elegans emb|CAB04707.1| Hypothetical protein T06G6.9, mRNA sequence
D.viviparus_25_G11.ab1	6e-34	0.78	145	gb|CB015213.1|CB015213 Hc_d11_38H11_SKPL Haemonchus contortus d11 mixed adult from David Knox Haemonchus contortus cDNA clone Hc_d11_38H11 5' similar to ZK1193.1 CE05126 locus:col-19 cuticular collagen status:Confirmed, mRNA sequence
D.viviparus_25_H06.ab1	3e-20	0.81	99.6	gb|CB020945.1|CB020945 px92g09.y1 Haemonchus contortus intestine SL2 TOPO v1 Haemonchus contortus cDNA 5' similar to TR:Q19102 Q19102 PROBABLE 3-HYDROXYACYL-COA DEHYDROGENASE F01G4.2 TYPE II ;, mRNA sequence
D.viviparus_26_B06.ab1	3e-26	0.85	119	gb|CA341396.1|CA341396 pk17b01.x1 Ancylostoma ceylanicum adult Ancylostoma ceylanicum cDNA 3' similar to SW:MSP2_ONCVO P13263 MAJOR SPERM PROTEIN 2 ;, mRNA sequence
D.viviparus_26_C09.ab1	1e-10	0.97	67.9	gb|DW718207.1|DW718207 Ac_11 Ancylostoma caninum gut cDNA library Ancylostoma caninum cDNA 5' similar to fatty acid-binding protein homolog 1 precursor [caenorhabditis elegans], mRNA sequence
D.viviparus_26_D01.ab1	6e-21	0.82	101	gb|BF186541.1|BF186541 Hc_egg_01F04_SKPL Haemonchus contortus egg SL1 from David Knox Haemonchus contortus cDNA clone Hc_egg_01F04 5' similar to pir|T23009 hypothetical protein F59F4.2 - Caenorhabditis elegans, mRNA sequence
D.viviparus_26_D08.ab1	2e-08	0.85	60	gb|BM077738.1|BM077738 pb19d05.y1 Ancylostoma caninum L3 SS SL1 TOPO v1 Murphy Chiapelli McCarter Ancylostoma caninum cDNA 5' similar to SW:CATA_CAMJE Q59296 CATALASE ;, mRNA sequence
D.viviparus_26_D09.ab1	3e-07	1	56	gb|DW718460.1|DW718460 Ac_270 Ancylostoma caninum gut cDNA library Ancylostoma caninum cDNA 5', mRNA sequence
D.viviparus_26_E01.ab1	5e-46	0.86	184	gb|BM812621.1|BM812621 rt03a10.y2 Pristionchus pacificus mixed stage SL1 TOPO v1 Murphy Chiapelli McCarter Pristionchus pacificus cDNA 5' similar to TR:Q44068 Q44068 ALPHA-HEMOLYSIN. ;, mRNA sequence
D.viviparus_26_E08.ab1	5e-12	0.89	71.9	gb|BU493566.1|BU493566 Nb_ADGR_D4D10_T7 Nippostrongylus brasiliensis adult (full length enriched) Nippostrongylus brasiliensis cDNA clone Nb_ADGR_D4D10 5' similar to F55C5.1 CE11150 status:Confirmed TR:Q20815 protein_id:CAB01566.1, mRNA sequence
D.viviparus_26_F05.ab1	1e-40	0.81	167	gb|CB192376.1|CB192376 py28d12.y1 Haemonchus contortus whole worm pAMP1 v1 Haemonchus contortus cDNA 5' similar to SW:YK83_CAEEL P34349 HYPOTHETICAL 30.5 KD PROTEIN C30A5.3 IN CHROMOSOME III. [1] ;, mRNA sequence
D.viviparus_27_B10.ab1	2e-08	0.97	60	gb|DW718207.1|DW718207 Ac_11 Ancylostoma caninum gut cDNA library Ancylostoma caninum cDNA 5' similar to fatty acid-binding protein homolog 1 precursor [caenorhabditis elegans], mRNA sequence
D.viviparus_27_C07.ab1	3e-28	0.82	125	gb|CB175379.1|CB175379 pk71c02.y1 Ancylostoma ceylanicum L3 Ancylostoma ceylanicum cDNA 5' similar to TR:Q21581 Q21581 COSMID M60. [1] ;, mRNA sequence
D.viviparus_27_C11.ab1	1e-44	0.8	180	gb|EH360713.1|EH360713 NPAA-aaa35h01.g1 N.brasiliensis_EST_L3A_SL1 Nippostrongylus brasiliensis cDNA similar to ref|NP_740869.1| Heterogeneous nuclear ribonucleoprotein (42.2 kD) [Caenorhabditis elegans] pir|T30168 hypothetical protein F26B1.2 - Caenorhabditis elegans gb|AAB37791.1| Hypothetical protein F26B1.2a [Caenorhabditis elegans], mRNA sequence
D.viviparus_27_F07.ab1	6e-80	0.91	297	gb|EB185506.1|EB185506 NPAB-aaa03c02.g1 N.brasiliensis_EST_L3A Nippostrongylus brasiliensis cDNA, mRNA sequence
D.viviparus_27_F09.ab1	5e-06	0.9	52	gb|EH361672.1|EH361672 NPAC-aaa17a03.g1 N.brasiliensis_EST_L3N_SL1 Nippostrongylus brasiliensis cDNA similar to ref|NP_501255.1| FMRF-Like Peptide FLP-13 (17.7 kD) (flp-13) [Caenorhabditis elegans] pir|T32553 FMRFamide-like peptide 13 - Caenorhabditis elegans gb|AAB88376.1| Fmrf-like peptide protein 13 [Caenorhabditis elegans] gb|AAC08951.1| FMRFamide-like, mRNA sequence
D.viviparus_27_G10.ab1	3e-11	0.81	69.9	gb|CB190369.1|CB190369 pl25g04.y1 Ancylostoma ceylanicum adult Ancylostoma ceylanicum cDNA 5' similar to TR:Q21345 Q21345 K08E7.6 PROTEIN. [1] ;, mRNA sequence
D.viviparus_28_A05.ab1	1e-07	0.86	58	gb|CB064605.1|CB064605 py10b03.y1 Haemonchus contortus whole worm pAMP1 v1 Haemonchus contortus cDNA 5' similar to SW:GLNA_CAEEL P34497 PROBABLE GLUTAMINE SYNTHETASE ;, mRNA sequence
D.viviparus_28_A08.ab1	2e-45	0.83	182	gb|CB176425.1|CB176425 pl22a09.y1 Ancylostoma ceylanicum adult Ancylostoma ceylanicum cDNA 5' similar to SW:RS2_CAEEL P51403 PROBABLE 40S RIBOSOMAL PROTEIN S2. [1] ;contains TAR1.b2 MSR1 repetitive element ;, mRNA sequence
D.viviparus_28_B12.ab1	3e-14	0.8	79.8	gb|CA034362.1|CA034362 pw10f04.y1 Haemonchus contortus whole worm pAMP1 v1 Haemonchus contortus cDNA 5' similar to SW:LGUL_HUMAN Q04760 LACTOYLGLUTATHIONE LYASE ;, mRNA sequence
D.viviparus_28_D10.ab1	1e-31	0.82	137	gb|BM077959.1|BM077959 pb22e05.y1 Ancylostoma caninum L3 SS SL1 TOPO v1 Murphy Chiapelli McCarter Ancylostoma caninum cDNA 5' similar to SW:IF38_CAEEL O02328 PROBABLE EUKARYOTIC TRANSLATION INITIATION FACTOR 3 SUBUNIT 8 ;, mRNA sequence
D.viviparus_28_F12.ab1	5e-06	0.82	52	gb|CB190745.1|CB190745 pl30e02.y1 Ancylostoma ceylanicum adult Ancylostoma ceylanicum cDNA 5' similar to SW:MSP2_ONCVO P13263 MAJOR SPERM PROTEIN 2 ;, mRNA sequence
D.viviparus_28_G04.ab1	7e-30	0.8	131	gb|BG467519.1|BG467519 Na_L3_04G07_SAC Necator americanus (parasitic nematode) L3 Necator americanus cDNA clone Na_L3_04G07 5' similar to gb|AAA74036.1| (U05663) CV-FLP-1B - Caenorhabditis vulgaris, mRNA sequence
D.viviparus_28_G05.ab1	4e-37	0.85	155	gb|CA408143.1|CA408143 pk09d04.x1 Ancylostoma ceylanicum adult Ancylostoma ceylanicum cDNA 3' similar to TR:Q17000 Q17000 POLYUBIQUITIN. ;, mRNA sequence
D.viviparus_28_G10.ab1	1e-09	0.81	63.9	gb|CB099789.1|CB099789 py17a04.y1 Haemonchus contortus whole worm pAMP1 v1 Haemonchus contortus cDNA 5' similar to SW:HS20_NIPBR Q07160 HEAT SHOCK PROTEIN HOMOLOG ;, mRNA sequence
D.viviparus_28_H05.ab1	3e-13	0.79	75.8	gb|CB175226.1|CB175226 pk81d10.y1 Ancylostoma ceylanicum L3 Ancylostoma ceylanicum cDNA 5' similar to TR:Q22501 Q22501 T14G10.1 PROTEIN. [1] ;, mRNA sequence
D.viviparus_28_H07.ab1	1e-31	0.82	137	gb|BU493476.1|BU493476 Nb_ADGR_D3B10_T7 Nippostrongylus brasiliensis adult (full length enriched) Nippostrongylus brasiliensis cDNA clone Nb_ADGR_D3B10 5' similar to K12C11.2 CE18056 locus:smo-1 status:Confirmed SW:P55853, mRNA sequence
D.viviparus_29_A10.ab1	1e-11	0.83	69.9	gb|CB099774.1|CB099774 py16g11.y1 Haemonchus contortus whole worm pAMP1 v1 Haemonchus contortus cDNA 5' similar to SW:CH10_MOUSE Q64433 10 KD HEAT SHOCK PROTEIN, MITOCHONDRIAL ;contains element TAR1 repetitive element ;, mRNA sequence
D.viviparus_29_B05.ab1	8e-21	0.82	101	gb|BM129973.1|BM129973 pb24c07.y1 Anc caninum L3 serum stim pAMP1 v1 Chiapelli McCarter Ancylostoma caninum cDNA 5' similar to SW:CDS1_CAEEL P53439 PUTATIVE PHOSPHATIDATE CYTIDYLYLTRANSFERASE ;, mRNA sequence
D.viviparus_29_C11.ab1	1e-09	0.95	63.9	gb|EB185311.1|EB185311 NPAB-aaa01a09.g1 N.brasiliensis_EST_L3A Nippostrongylus brasiliensis cDNA, mRNA sequence
D.viviparus_29_E06.ab1	2e-18	0.93	93.7	gb|DW718637.1|DW718637 Na_235 Necator americanus gut cDNA library Necator americanus cDNA 5', mRNA sequence
D.viviparus_29_E10.ab1	5e-99	0.87	361	gb|BQ529369.1|BQ529369 Nb_ADGR_08B07_T7 Nippostrongylus brasiliensis adult (full length enriched) Nippostrongylus brasiliensis cDNA clone Nb_ADGR_08B07 5' similar to ZK1251.6 CE03853 locus:msp-76 major sperm protein (MSP1), mRNA sequence
D.viviparus_29_E11.ab1	5e-06	0.85	52	gb|DW718243.1|DW718243 Ac_48 Ancylostoma caninum gut cDNA library Ancylostoma caninum cDNA 5', mRNA sequence
D.viviparus_29_E12.ab1	2e-13	0.91	75.8	gb|BU087810.1|BU087810 Na_L3_24G07_SAC Necator americanus (parasitic nematode) L3 Necator americanus cDNA clone Na_L3_24G07 5' similar to Y73B6BL.35 CE29929 status:Confirmed protein_id:AAM44391.1, mRNA sequence
D.viviparus_29_F04.ab1	4e-10	0.83	65.9	gb|AW735456.1|AW735456 pa54h02.y1 Hawdon Ancylostoma caninum L3 Ancylostoma caninum cDNA 5' similar to WP:K08F8.4 CE21050 PUTATIVE PHENYLALANINE-4-HYDROXYLASE ;, mRNA sequence
D.viviparus_29_H08.ab1	9e-30	0.81	131	gb|BM130385.1|BM130385 pb30d04.y1 Anc caninum L3 serum stim pAMP1 v1 Chiapelli McCarter Ancylostoma caninum cDNA 5' similar to SW:PRS6_CAEEL P46502 PROBABLE 26S PROTEASE REGULATORY SUBUNIT 6B. [1] ;, mRNA sequence
D.viviparus_30_A11.ab1	7e-55	0.83	214	gb|BE496762.1|BE496762 Hc_d11_08E11_SKPL Haemonchus contortus d11 mixed adult from David Knox Haemonchus contortus cDNA clone Hc_d11_08E11 5' similar to pir|T31799 hypothetical protein F29G9.4 - Caenorhabditis elegans, mRNA sequence
D.viviparus_30_A12.ab1	2e-15	0.81	83.8	gb|BQ666195.1|BQ666195 pb37e06.y1 Anc caninum L3 serum stim pAMP1 v1 Chiapelli McCarter Ancylostoma caninum cDNA 5' similar to TR:Q19088 Q19088 SIMILARITY TO RODLIKE TAIL DOMAIN OF MYOSIN HEAVY CHAIN. [1] ;, mRNA sequence
D.viviparus_30_C03.ab1	8e-52	0.84	204	gb|CB021779.1|CB021779 px32d08.y1 Haemonchus contortus whole worm SL2 TOPO v1 Haemonchus contortus cDNA 5' similar to TR:Q9XTZ2 Q9XTZ2 C18D11.4 PROTEIN. [1] ;, mRNA sequence
D.viviparus_30_D09.ab1	6e-06	0.84	52	gb|CB015463.1|CB015463 Hc_d11_41H01_SKPL Haemonchus contortus d11 mixed adult from David Knox Haemonchus contortus cDNA clone Hc_d11_41H01 5' similar to W05B2.6 CE20148 status:Partially_confirmed TR:Q9XVG3, mRNA sequence
D.viviparus_31_B01.ab1	5e-19	0.88	95.6	gb|BQ666497.1|BQ666497 pb42f05.y1 Anc caninum L3 serum stim pAMP1 v1 Chiapelli McCarter Ancylostoma caninum cDNA 5' similar to TR:Q21613 Q21613 NDR PROTEIN KINASE ;, mRNA sequence
D.viviparus_31_B11.ab1	3e-10	0.95	65.9	gb|DW718207.1|DW718207 Ac_11 Ancylostoma caninum gut cDNA library Ancylostoma caninum cDNA 5' similar to fatty acid-binding protein homolog 1 precursor [caenorhabditis elegans], mRNA sequence
D.viviparus_31_B12.ab1	4e-07	0.96	56	gb|BU088884.1|BU088884 Na_L3_49F04_SAC Necator americanus (parasitic nematode) L3 Necator americanus cDNA clone Na_L3_49F04 5' similar to F52H2.7 CE31179 status:Partially_confirmed TR:O17398, mRNA sequence
D.viviparus_31_C04.ab1	9e-06	0.87	50.1	gb|CA957152.1|CA957152 px20a05.y1 Haemonchus contortus whole worm SL2 TOPO v1 Haemonchus contortus cDNA 5' similar to TR:O44161 O44161 CD4.7 PROTEIN. [1] ;, mRNA sequence
D.viviparus_31_G10.ab1	7e-42	0.86	170	gb|BU089139.1|BU089139 Na_L3_52F11_SAC Necator americanus (parasitic nematode) L3 Necator americanus cDNA clone Na_L3_52F11 5' similar to C56C10.8 CE02573 Transcription factor BTF3 (human), mRNA sequence
D.viviparus_32_A01.ab1	1e-20	0.81	99.6	gb|CB176175.1|CB176175 pl18h03.y3 Ancylostoma ceylanicum adult Ancylostoma ceylanicum cDNA 5' similar to SW:CYP3_CAEEL P52011 PEPTIDYL-PROLYL CIS-TRANS ISOMERASE 3 ;, mRNA sequence
D.viviparus_32_C03.ab1	3e-08	0.84	60	gb|BM139088.1|BM139088 Hc_ad_18C02_SKPL Haemonchus contortus adult from David Knox Haemonchus contortus cDNA clone Hc_ad_18C02 5' similar to pir|T24869 hypothetical protein T12G3.1 - Caenorhabditis elegans, mRNA sequence
D.viviparus_32_D05.ab1	2e-64	0.81	246	gb|BQ667606.1|BQ667606 pb56a01.y1 Anc caninum L3 serum stim pAMP1 v1 Chiapelli McCarter Ancylostoma caninum cDNA 5' similar to WP:CE08177 C15H9.6 locus:hsp-3 heat shock protein ;, mRNA sequence
D.viviparus_32_D10.ab1	8e-18	0.83	91.7	gb|BM278831.2|BM278831 Nb_ad0_110_SAC Nippostrongylus brasiliensis amplified adult Nippostrongylus brasiliensis cDNA clone Nb_ad0_110 5', mRNA sequence
D.viviparus_32_E05.ab1	4e-24	0.85	111	gb|BM077444.1|BM077444 pb17d04.y1 Ancylostoma caninum L3 SS SL1 TOPO v1 Murphy Chiapelli McCarter Ancylostoma caninum cDNA 5' similar to TR:Q9XXZ5 Q9XXZ5 UBIQUITIN/79AA FUSION PROTEIN. ;, mRNA sequence
D.viviparus_32_F01.ab1	3e-13	0.92	75.8	gb|CB015840.1|CB015840 Hc_d11_46E04_SKPL Haemonchus contortus d11 mixed adult from David Knox Haemonchus contortus cDNA clone Hc_d11_46E04 5' similar to C18B2.3 CE27077 status:Partially_confirmed TR:Q18074, mRNA sequence
D.viviparus_32_H06.ab1	2e-11	0.84	69.9	gb|CA869501.1|CA869501 px08c10.y1 Haemonchus contortus intestine pAMP1 v1 Haemonchus contortus cDNA 5' similar to TR:Q23501 Q23501 ZK455.8 PROTEIN. [1] ;, mRNA sequence
D.viviparus_32_H07.ab1	2e-36	0.79	153	gb|BQ125071.1|BQ125071 pb31c08.y1 Anc caninum L3 serum stim pAMP1 v1 Chiapelli McCarter Ancylostoma caninum cDNA 5' similar to TR:O45922 O45922 Y39E4A.2A PROTEIN. [1] ;, mRNA sequence
D.viviparus_32_H10.ab1	1e-05	0.88	50.1	gb|EB185447.1|EB185447 NPAB-aaa02e12.g1 N.brasiliensis_EST_L3A Nippostrongylus brasiliensis cDNA, mRNA sequence
D.viviparus_37_E01.ab1	2e-23	0.82	109	gb|CB190245.1|CB190245 pl24c05.y1 Ancylostoma ceylanicum adult Ancylostoma ceylanicum cDNA 5' similar to TR:Q27876 Q27876 HISTONE H2B. [4] WP:CE05165 WP:CE05165 WP:CE05165 ;, mRNA sequence
D.viviparus_37_F07.ab1	2e-33	0.91	143	gb|CA869437.1|CA869437 px03d08.y1 Haemonchus contortus intestine pAMP1 v1 Haemonchus contortus cDNA 5', mRNA sequence
D.viviparus_37_F10.ab1	6e-11	0.92	67.9	gb|DW718661.1|DW718661 Na_260 Necator americanus gut cDNA library Necator americanus cDNA 5', mRNA sequence
D.viviparus_37_G03.ab1	1e-06	0.96	54	gb|DW718490.1|DW718490 Na_86 Necator americanus gut cDNA library Necator americanus cDNA 5' similar to sxc1 protein (fragment) [ostertagia ostertagi], mRNA sequence
D.viviparus_37_G04.ab1	4e-19	0.81	95.6	gb|BM138909.1|BM138909 Hc_ad_14C08_SKPL Haemonchus contortus adult from David Knox Haemonchus contortus cDNA clone Hc_ad_14C08 5' similar to pir|T18922 major sperm protein - Caenorhabditis elegans, mRNA sequence
D.viviparus_37_G10.ab1	5e-31	0.84	135	gb|CB064214.1|CB064214 py05d03.y1 Haemonchus contortus whole worm pAMP1 v1 Haemonchus contortus cDNA 5' similar to SW:ODPA_CAEEL P52899 PROBABLE PYRUVATE DEHYDROGENASE E1 COMPONENT ALPHA SUBUNIT, MITOCHONDRIAL PRECURSOR ;, mRNA sequence
D.viviparus_37_H08.ab1	2e-13	0.84	75.8	gb|AW700743.1|AW700743 pa41c05.y1 Hawdon Ancylostoma caninum L3 Ancylostoma caninum cDNA 5' similar to WP:Y38F2A_6126.E CE21630 ;, mRNA sequence
D.viviparus_40_A05.ab1	4e-06	0.86	52	gb|DW718637.1|DW718637 Na_235 Necator americanus gut cDNA library Necator americanus cDNA 5', mRNA sequence
D.viviparus_40_D09.ab1	6e-09	0.93	61.9	gb|BU087864.1|BU087864 Na_L3_25D04_SAC Necator americanus (parasitic nematode) L3 Necator americanus cDNA clone Na_L3_25D04 5' similar to C56C10.13 CE28901 locus:dnj-8 status:Partially_confirmed TR:Q95QQ1, mRNA sequence
D.viviparus_40_F10.ab1	5e-12	0.84	69.9	gb|DW718637.1|DW718637 Na_235 Necator americanus gut cDNA library Necator americanus cDNA 5', mRNA sequence
D.viviparus_40_G09.ab1	5e-56	0.8	218	gb|CB190244.1|CB190244 pl24c04.y1 Ancylostoma ceylanicum adult Ancylostoma ceylanicum cDNA 5' similar to SW:LDH_CAEEL Q27888 L-LACTATE DEHYDROGENASE ;, mRNA sequence
D.viviparus_41_A06.ab1	2e-06	1	54	gb|BQ529369.1|BQ529369 Nb_ADGR_08B07_T7 Nippostrongylus brasiliensis adult (full length enriched) Nippostrongylus brasiliensis cDNA clone Nb_ADGR_08B07 5' similar to ZK1251.6 CE03853 locus:msp-76 major sperm protein (MSP1), mRNA sequence
D.viviparus_41_A11.ab1	2e-08	0.84	60	gb|CB099670.1|CB099670 py15d10.y1 Haemonchus contortus whole worm pAMP1 v1 Haemonchus contortus cDNA 5' similar to TR:O16314 O16314 C05C8.1 PROTEIN. [1] ;, mRNA sequence
D.viviparus_41_C12.ab1	8e-70	0.81	264	gb|EB186138.1|EB186138 NPAC-aaa05h03.g1 N.brasiliensis_EST_L3N_SL1 Nippostrongylus brasiliensis cDNA similar to ref|NP_490882.2| Ubiquitin conjugating enzyme UBC-3 (ubc-3) [Caenorhabditis elegans] gb|AAK73914.2|AC025726_7 Ubiquitin conjugating enzyme protein 3 [Caenorhabditis elegans], mRNA sequence
D.viviparus_41_F03.ab1	9e-36	0.8	151	gb|CB175741.1|CB175741 pk76b08.y1 Ancylostoma ceylanicum L3 Ancylostoma ceylanicum cDNA 5' similar to TR:Q17818 Q17818 C08B6.7 PROTEIN. [1] ;, mRNA sequence
D.viviparus_41_G05.ab1	1e-87	0.82	323	gb|BF059819.1|BF059819 Hc_d11_04B05_SAC Haemonchus contortus d11 mixed adult from David Knox Haemonchus contortus cDNA clone Hc_d11_04B05 5' similar to pir|T26149 hypothetical protein W04D2.1b - Caenorhabditis elegans, mRNA sequence
D.viviparus_42_A05.ab1	1e-09	0.97	63.9	gb|DW718207.1|DW718207 Ac_11 Ancylostoma caninum gut cDNA library Ancylostoma caninum cDNA 5' similar to fatty acid-binding protein homolog 1 precursor [caenorhabditis elegans], mRNA sequence
D.viviparus_42_B06.ab1	1e-15	0.86	83.8	gb|CB191249.1|CB191249 py29h04.y1 Haemonchus contortus whole worm pAMP1 v1 Haemonchus contortus cDNA 5' similar to TR:Q9XXK1 Q9XXK1 H28O16.1 PROTEIN ;, mRNA sequence
D.viviparus_42_B07.ab1	4e-16	0.82	85.7	gb|CB276300.1|CB276300 pl10b05.y1 Ancylostoma ceylanicum L3 Ancylostoma ceylanicum cDNA 5' similar to TR:Q18625 Q18625 C44F1.3 PROTEIN. [1] ;, mRNA sequence
D.viviparus_42_D04.ab1	2e-15	0.91	83.8	gb|BM279269.1|BM279269 Nb_ad1_04H05_M13 Nippostrongylus brasiliensis uni-zap adult library Nippostrongylus brasiliensis cDNA clone Nb_ad1_04H05 5', mRNA sequence
D.viviparus_42_H01.ab1	4e-19	0.88	95.6	gb|CB190322.1|CB190322 pl25b11.y1 Ancylostoma ceylanicum adult Ancylostoma ceylanicum cDNA 5' similar to SW:Y248_CAEEL O76387 HYPOTHETICAL 33.7 KDA PROTEIN C24G6.8 IN CHROMOSOME V. [1] ;, mRNA sequence
D.viviparus_33_C01.ab1	9e-32	0.84	137	gb|CB338907.1|CB338907 pl36c11.y1 Ancylostoma ceylanicum adult Ancylostoma ceylanicum cDNA 5' similar to TR:Q9XW17 Q9XW17 Y18D10A.17 PROTEIN. [1] ;, mRNA sequence
D.viviparus_33_F07.ab1	2e-11	0.84	67.9	gb|DW718637.1|DW718637 Na_235 Necator americanus gut cDNA library Necator americanus cDNA 5', mRNA sequence
D.viviparus_34_A03.ab1	2e-39	0.8	163	gb|CB176195.1|CB176195 pl19b05.y3 Ancylostoma ceylanicum adult Ancylostoma ceylanicum cDNA 5' similar to TR:Q19371 Q19371 F12F6.6 PROTEIN. [1] ;, mRNA sequence
D.viviparus_34_A09.ab1	2e-18	0.8	93.7	gb|CB063947.1|CB063947 py02a10.y1 Haemonchus contortus whole worm pAMP1 v1 Haemonchus contortus cDNA 5' similar to WP:CE24093 Y105E8B.D ;, mRNA sequence
D.viviparus_34_C03.ab1	1e-06	0.94	54	gb|DW718207.1|DW718207 Ac_11 Ancylostoma caninum gut cDNA library Ancylostoma caninum cDNA 5' similar to fatty acid-binding protein homolog 1 precursor [caenorhabditis elegans], mRNA sequence
D.viviparus_34_D01.ab1	5e-06	0.94	52	gb|DW718198.1|DW718198 Ac_02 Ancylostoma caninum gut cDNA library Ancylostoma caninum cDNA 5', mRNA sequence
D.viviparus_34_E06.ab1	1e-18	0.84	93.7	gb|EH360811.1|EH360811 NPAC-aaa03c01.g1 N.brasiliensis_EST_L3N_SL1 Nippostrongylus brasiliensis cDNA similar to ref|NP_499520.1| Putative endoplasmic reticulum membrane protein family member, with a transmembrane domain, nematode specific (11.3 kD) [Caenorhabditis elegans] pir|T26806 hypothetical protein Y41C4A.13 - Caenorhabditis elegans emb|CAA21550.1| Hy, mRNA sequence
D.viviparus_35_A03.ab1	6e-15	0.85	81.8	gb|BU088573.1|BU088573 Na_L3_45H09_SAC Necator americanus (parasitic nematode) L3 Necator americanus cDNA clone Na_L3_45H09 5', mRNA sequence
D.viviparus_35_A11.ab1	7e-08	0.8	58	gb|BF250513.1|BF250513 pb01a01.y1 Hawdon Ancylostoma caninum L3 Ancylostoma caninum cDNA 5' similar to TR:Q9U3S8 Q9U3S8 B0035.1B PROTEIN. [1] ;, mRNA sequence
D.viviparus_35_B11.ab1	4e-12	0.97	71.9	gb|DW718207.1|DW718207 Ac_11 Ancylostoma caninum gut cDNA library Ancylostoma caninum cDNA 5' similar to fatty acid-binding protein homolog 1 precursor [caenorhabditis elegans], mRNA sequence
D.viviparus_35_C09.ab1	1e-19	0.78	97.6	gb|BQ666226.1|BQ666226 pb38a08.y1 Anc caninum L3 serum stim pAMP1 v1 Chiapelli McCarter Ancylostoma caninum cDNA 5' similar to SW:GABT_CAEEL Q21217 PROBABLE 4-AMINOBUTYRATE AMINOTRANSFERASE, MITOCHONDRIAL PRECURSOR ;, mRNA sequence
D.viviparus_35_F04.ab1	1e-19	0.78	97.6	gb|CB013067.1|CB013067 Hc_ad_50C03_SKPL Haemonchus contortus adult from David Knox Haemonchus contortus cDNA clone Hc_ad_50C03 5' similar to Y45G12B.3 CE28366 status:Partially_confirmed TR:Q9N4Z0, mRNA sequence
D.viviparus_35_F08.ab1	2e-07	0.84	56	gb|BM279359.1|BM279359 Nb_ad1_06B04_M13 Nippostrongylus brasiliensis uni-zap adult library Nippostrongylus brasiliensis cDNA clone Nb_ad1_06B04 5' similar to ref|NP_501760.1| (NM_069359) major sperm protein - Caenorhabditis elegans, mRNA sequence
D.viviparus_35_G01.ab1	3e-23	0.85	109	gb|EH359941.1|EH359941 NPAA-aaa34c10.g1 N.brasiliensis_EST_L3A_SL1 Nippostrongylus brasiliensis cDNA similar to ref|NP_504837.1| Rev protein (42.9 kD) [Caenorhabditis elegans] pir|T31743 hypothetical protein C05C8.2 - Caenorhabditis elegans gb|AAB65369.1| Hypothetical protein C05C8.2 [Caenorhabditis elegans], mRNA sequence
D.viviparus_36_D12.ab1	8e-33	0.82	141	gb|BQ529402.1|BQ529402 Nb_ADGR_08F10_T7 Nippostrongylus brasiliensis adult (full length enriched) Nippostrongylus brasiliensis cDNA clone Nb_ADGR_08F10 5' similar to P29190 PHOSPHOENOLPYRUVATE CARBOXYKINASE - GTP (EC, mRNA sequence
D.viviparus_38b_A03.ab1	5e-22	0.81	105	gb|CB332001.1|CB332001 py65g06.y1 Haemonchus contortus intestine SL1 TOPO v1 Haemonchus contortus cDNA 5' similar to TR:Q17431 Q17431 HYPOTHETICAL 48.1 KD PROTEIN B0035.11 IN CHROMOSOME IV. [1] ;, mRNA sequence
D.viviparus_38b_A11.ab1	4e-84	0.81	311	gb|CB191739.1|CB191739 py36b10.y1 Haemonchus contortus whole worm pAMP1 v1 Haemonchus contortus cDNA 5' similar to TR:O17921 O17921 K01G5.7 PROTEIN. [1] ;, mRNA sequence
D.viviparus_38b_B03.ab1	3e-29	0.82	129	gb|CA994528.1|CA994528 Hc_egg_21A09_SKPL Haemonchus contortus egg SL1 from David Knox Haemonchus contortus cDNA clone Hc_egg_21A09 5' similar to ZC434.2 CE06577 locus:rps-7 40S ribosomal protein S7, mRNA sequence
D.viviparus_38b_B08.ab1	1e-06	0.94	54	gb|DW718207.1|DW718207 Ac_11 Ancylostoma caninum gut cDNA library Ancylostoma caninum cDNA 5' similar to fatty acid-binding protein homolog 1 precursor [caenorhabditis elegans], mRNA sequence
D.viviparus_38b_G02.ab1	4e-10	0.81	65.9	gb|AW588250.1|AW588250 pa09g08.y1 Hawdon Ancylostoma caninum L3 Ancylostoma caninum cDNA 5' similar to WP:C34E7.4 CE03061 ;, mRNA sequence
D.viviparus_39_C06.ab1	1e-07	0.86	56	gb|BF250447.1|BF250447 pa99c02.y1 Hawdon Ancylostoma caninum L3 Ancylostoma caninum cDNA 5' similar to TR:O45011 O45011 W10C8.5 PROTEIN. [1] ;, mRNA sequence
D.viviparus_39_C09.ab1	6e-06	0.92	52	gb|BM129952.1|BM129952 pb23h09.y1 Anc caninum L3 serum stim pAMP1 v1 Chiapelli McCarter Ancylostoma caninum cDNA 5' similar to TR:Q27530 Q27530 SIMILAR TO BETA CHAINS OF THE INTEGRIN FAMILY OF CELL-SURFACE RECEPTORS. [1] ;, mRNA sequence
D.viviparus_39_D07.ab1	9e-30	0.8	131	gb|CB175661.1|CB175661 pk75a11.y1 Ancylostoma ceylanicum L3 Ancylostoma ceylanicum cDNA 5', mRNA sequence
D.viviparus_39_D12.ab1	6e-40	0.85	165	gb|CB338941.1|CB338941 pl36g04.y1 Ancylostoma ceylanicum adult Ancylostoma ceylanicum cDNA 5' similar to TR:Q9U5G2 Q9U5G2 DAZ-1. ;, mRNA sequence
D.viviparus_39_E11.ab1	4e-16	0.82	85.7	gb|AI857093.1|AI857093 MBNaAd-202SAC Necator americanus (parasitic nematode) mixed adult Necator americanus cDNA clone MBNaAd-202 5' similar to from Necator americanus EST cluster NAC00202, mRNA sequence
D.viviparus_39_F02.ab1	2e-49	0.82	196	gb|AW627127.1|AW627127 pa18a12.y1 Hawdon Ancylostoma caninum L3 Ancylostoma caninum cDNA 5' similar to WP:Y57G11C.15 CE14954 PROTEIN TRANSPORT PROTEIN SEC61 ALPHA SUBUNIT ;, mRNA sequence
D.viviparus_39_G11.ab1	4e-07	0.87	56	gb|BQ125199.1|BQ125199 pb33b01.y1 Anc caninum L3 serum stim pAMP1 v1 Chiapelli McCarter Ancylostoma caninum cDNA 5' similar to TR:O45279 O45279 C30H6.7 PROTEIN. [1] ;, mRNA sequence
D.viviparus-PLATE46_B05.ab1	1e-09	0.8	63.9	gb|BF249652.1|BF249652 pa83a05.y1 Hawdon Ancylostoma caninum L3 Ancylostoma caninum cDNA 5' similar to SW:HS20_NIPBR Q07160 HEAT SHOCK PROTEIN HOMOLOG ;, mRNA sequence
D.viviparus-PLATE46_D02.ab1	1e-05	0.94	50.1	gb|DW718207.1|DW718207 Ac_11 Ancylostoma caninum gut cDNA library Ancylostoma caninum cDNA 5' similar to fatty acid-binding protein homolog 1 precursor [caenorhabditis elegans], mRNA sequence
D.viviparus-PLATE46_D04.ab1	7e-26	0.83	117	gb|CA994377.1|CA994377 Hc_egg_19C02_SKPL Haemonchus contortus egg SL1 from David Knox Haemonchus contortus cDNA clone Hc_egg_19C02 5' similar to T07A9.11 CE29465 locus:rps-24 ribosomal protein, mRNA sequence
D.viviparus-PLATE46_G05.ab1	4e-07	0.85	56	gb|BU088668.1|BU088668 Na_L3_47A04_SAC Necator americanus (parasitic nematode) L3 Necator americanus cDNA clone Na_L3_47A04 5' similar to F27C1.2 CE09715 status:Confirmed TR:P91284 protein_id:AAB37655.1, mRNA sequence
D.viviparus-PLATE46_H05.ab1	e-105	0.98	379	gb|BE228221.1|BE228221 Hc_d11_03G08_SAC Haemonchus contortus d11 mixed adult from David Knox Haemonchus contortus cDNA clone Hc_d11_03G08 5' similar to ref|NP_037439.1| non-functional folate binding protein, mRNA sequence
D.viviparus-PLATE46_H08.ab1	2e-33	0.82	143	gb|DW718496.1|DW718496 Na_93 Necator americanus gut cDNA library Necator americanus cDNA 5', mRNA sequence
D.viviparus-PLATE46_H10.ab1	3e-11	0.87	69.9	gb|CB190379.1|CB190379 pl25h04.y1 Ancylostoma ceylanicum adult Ancylostoma ceylanicum cDNA 5' similar to TR:Q17339 Q17339 FEMALE GERMLINE-SPECIFIC TUMOR SUPPRESSOR ;, mRNA sequence
D.viviparus_43_D06.ab1	5e-27	0.82	121	gb|CB191690.1|CB191690 py35e07.y1 Haemonchus contortus whole worm pAMP1 v1 Haemonchus contortus cDNA 5' similar to WP:CE25554 Y71F9AL.16 actin ;, mRNA sequence
D.viviparus_43_D07.ab1	2e-12	0.9	73.8	gb|CB276785.1|CB276785 pk91f09.y1 Ancylostoma ceylanicum L3 Ancylostoma ceylanicum cDNA 5' similar to TR:Q9TYV2 Q9TYV2 W07E6.3 PROTEIN. [1] ;, mRNA sequence
D.viviparus_43_F01.ab1	2e-11	0.89	69.9	gb|BQ666331.1|BQ666331 pb39g12.y1 Anc caninum L3 serum stim pAMP1 v1 Chiapelli McCarter Ancylostoma caninum cDNA 5' similar to TR:P90685 P90685 CATHEPSIN B-LIKE CYSTEINE PROTEINASE. ;, mRNA sequence
D.viviparus_43_H02.ab1	3e-07	1	56	gb|DW718207.1|DW718207 Ac_11 Ancylostoma caninum gut cDNA library Ancylostoma caninum cDNA 5' similar to fatty acid-binding protein homolog 1 precursor [caenorhabditis elegans], mRNA sequence
D.viviparus_43_H05.ab1	6e-06	0.97	52	gb|DW718637.1|DW718637 Na_235 Necator americanus gut cDNA library Necator americanus cDNA 5', mRNA sequence
D.viviparus_44_B03.ab1	1e-22	0.82	107	gb|CB190116.1|CB190116 pk89f02.y1 Ancylostoma ceylanicum L3 Ancylostoma ceylanicum cDNA 5' similar to SW:TER2_CAEEL P54812 TRANSITIONAL ENDOPLASMIC RETICULUM ATPASE HOMOLOG 2 ;, mRNA sequence
D.viviparus_44_D05.ab1	3e-07	0.94	56	gb|DW718207.1|DW718207 Ac_11 Ancylostoma caninum gut cDNA library Ancylostoma caninum cDNA 5' similar to fatty acid-binding protein homolog 1 precursor [caenorhabditis elegans], mRNA sequence
D.viviparus_44_F10.ab1	2e-06	1	54	gb|EB186279.1|EB186279 NPAC-aaa06h04.b1 N.brasiliensis_EST_L3N_SL1 Nippostrongylus brasiliensis cDNA similar to ref|NP_508656.1| Putative endoplasmic reticulum membrane protein, with a transmembrane domain, nematode specific (6.8 kD) [Caenorhabditis elegans] sp|Q20516|YV31_CAEEL HYPOTHETICAL 6.8 KD PROTEIN F47B7.1 IN CHROMOSOME X pir|T16386 hypothetical pro, mRNA sequence
D.viviparus_44_H03.ab1	e-112	0.83	404	gb|CB015164.1|CB015164 Hc_d11_38D03_SKPL Haemonchus contortus d11 mixed adult from David Knox Haemonchus contortus cDNA clone Hc_d11_38D03 5' similar to T01G9.6b CE06343 locus:kin-10 KIN-10 casein kinase, mRNA sequence
D.viviparus_44_H07.ab1	5e-22	0.91	105	gb|AW700820.1|AW700820 pa44e01.y1 Hawdon Ancylostoma caninum L3 Ancylostoma caninum cDNA 5', mRNA sequence
D.viviparus_45_A07.ab1	3e-09	1	61.9	gb|BU666036.1|BU666036 Na_L3_31C08_SAC Necator americanus (parasitic nematode) L3 Necator americanus cDNA clone Na_L3_31C08 5', mRNA sequence
D.viviparus_45_B04.ab1	2e-06	0.94	54	gb|DW718207.1|DW718207 Ac_11 Ancylostoma caninum gut cDNA library Ancylostoma caninum cDNA 5' similar to fatty acid-binding protein homolog 1 precursor [caenorhabditis elegans], mRNA sequence
D.viviparus_45_C02.ab1	2e-39	0.82	163	gb|CB012817.1|CB012817 Hc_ad_45F12_SKPL Haemonchus contortus adult from David Knox Haemonchus contortus cDNA clone Hc_ad_45F12 5' similar to T12D8.8 CE16405 TPR Domain (2 domains) status:Confirmed TR:O45786, mRNA sequence
D.viviparus_45_E06.ab1	7e-07	0.94	54	gb|AW181312.1|AW181312 pa02a04.y1 Hawdon Ancylostoma caninum L3 Ancylostoma caninum cDNA 5' similar to SW:MT_CRAVI P23038 METALLOTHIONEIN ;, mRNA sequence
D.viviparus_45_F07.ab1	1e-15	0.88	83.8	gb|BF249883.1|BF249883 pa87e04.y1 Hawdon Ancylostoma caninum L3 Ancylostoma caninum cDNA 5' similar to SW:MMSA_CAEEL P52713 PROBABLE METHYLMALONATE-SEMIALDEHYDE DEHYDROGENASE [ACYLATING] PRECURSOR ;, mRNA sequence
D.viviparus_45_G04.ab1	2e-27	0.82	123	gb|BM129973.1|BM129973 pb24c07.y1 Anc caninum L3 serum stim pAMP1 v1 Chiapelli McCarter Ancylostoma caninum cDNA 5' similar to SW:CDS1_CAEEL P53439 PUTATIVE PHOSPHATIDATE CYTIDYLYLTRANSFERASE ;, mRNA sequence
D.viviparus_45_G07.ab1	2e-18	0.78	93.7	gb|CA958307.1|CA958307 px58b12.y1 Haemonchus contortus intestine SL2 TOPO v1 Haemonchus contortus cDNA 5' similar to TR:Q19360 Q19360 SIMILAR TO UBIQUITIN-ACTIVATING ENZYME. [1] ;contains element CER repetitive element ;, mRNA sequence
D.viviparus_45_G11.ab1	4e-10	0.83	65.9	gb|CB012423.1|CB012423 Hc_ad_38H11_SKPL Haemonchus contortus adult from David Knox Haemonchus contortus cDNA clone Hc_ad_38H11 5' similar to F32B6.8 CE09863 Yeast ORF YOR070C protein like, mRNA sequence
D.viviparus_45_H03.ab1	2e-08	0.86	60	gb|BG467931.1|BG467931 Na_L4_01F03_SAC Necator americanus (parasitic nematode) L4 Necator americanus cDNA clone Na_L4_01F03 5', mRNA sequence
D.viviparus_47_B08.ab1	1e-05	0.96	50.1	gb|DW718632.1|DW718632 Na_230 Necator americanus gut cDNA library Necator americanus cDNA 5' similar to cysteine peptidase 2 cathepsin-b-like [lonomia obliqua], mRNA sequence
D.viviparus_47_B09.ab1	1e-38	0.79	161	gb|CB015213.1|CB015213 Hc_d11_38H11_SKPL Haemonchus contortus d11 mixed adult from David Knox Haemonchus contortus cDNA clone Hc_d11_38H11 5' similar to ZK1193.1 CE05126 locus:col-19 cuticular collagen status:Confirmed, mRNA sequence
D.viviparus_47_C02.ab1	3e-06	0.94	52	gb|DW718461.1|DW718461 Ac_271 Ancylostoma caninum gut cDNA library Ancylostoma caninum cDNA 5', mRNA sequence
D.viviparus_47_D07.ab1	2e-64	0.81	246	gb|BF060049.1|BF060049 Hc_d11_10E05_SKPL Haemonchus contortus d11 mixed adult from David Knox Haemonchus contortus cDNA clone Hc_d11_10E05 5' similar to gb|AAA65224.1| (U24123) polyadenylate-binding protein - Caenorhabditis elegans, mRNA sequence
D.viviparus_47_D10.ab1	3e-23	0.78	109	gb|BQ667517.1|BQ667517 pb62f07.y1 Anc caninum L3 serum stim pAMP1 v1 Chiapelli McCarter Ancylostoma caninum cDNA 5' similar to SW:SYK_CAEEL Q22099 PROBABLE LYSYL-TRNA SYNTHETASE ;, mRNA sequence
D.viviparus_47_G01.ab1	4e-09	0.84	61.9	gb|CB012437.1|CB012437 Hc_ad_39B07_SKPL Haemonchus contortus adult from David Knox Haemonchus contortus cDNA clone Hc_ad_39B07 5' similar to T10H9.4 CE18252 locus:snb-1 synaptobrevin status:Confirmed, mRNA sequence
D.viviparus_47_G08.ab1	2e-52	0.79	206	gb|CB015183.1|CB015183 Hc_d11_38F01_SKPL Haemonchus contortus d11 mixed adult from David Knox Haemonchus contortus cDNA clone Hc_d11_38F01 5' similar to Y17G7B.7 CE19040 locus:tpi-1 Triosephosphate isomerase, mRNA sequence
D.viviparus_48_A11.ab1	2e-09	0.78	63.9	gb|AW181372.1|AW181372 pa03a03.y1 Hawdon Ancylostoma caninum L3 Ancylostoma caninum cDNA 5' similar to WP:F41C3.5 CE02733 SERINE CARBOXYPEPTIDASE ;, mRNA sequence
D.viviparus_48_B07.ab1	4e-07	0.94	54	gb|AW700700.1|AW700700 pa43c04.y1 Hawdon Ancylostoma caninum L3 Ancylostoma caninum cDNA 5' similar to SW:COX1_CAEEL P24893 CYTOCHROME C OXIDASE POLYPEPTIDE I ;, mRNA sequence
D.viviparus_48_C09.ab1	2e-39	0.79	163	gb|CB020723.1|CB020723 px81g10.y1 Haemonchus contortus intestine SL2 TOPO v1 Haemonchus contortus cDNA 5' similar to TR:Q19162 Q19162 COSMID F07D10. [1] ;, mRNA sequence
D.viviparus_48_D04.ab1	8e-15	0.82	81.8	gb|AW181834.1|AW181834 pa07h10.y1 Hawdon Ancylostoma caninum L3 Ancylostoma caninum cDNA 5' similar to WP:F42G10.2 CE10328 PUTATIVE SERINE/THREONINE-PROTEIN KINASE F42G10.2 IN CHROMOSOME II ;, mRNA sequence
D.viviparus_48_H04.ab1	3e-10	0.93	65.9	gb|DW718599.1|DW718599 Na_197 Necator americanus gut cDNA library Necator americanus cDNA 5', mRNA sequence
D.viviparus_48_H11.ab1	2e-08	0.86	60	gb|BE228217.2|BE228217 Hc_d11_03F11_SAC Haemonchus contortus d11 mixed adult from David Knox Haemonchus contortus cDNA clone Hc_d11_03F11 5' similar to sp|Q09271|YQF7_CAEEL HYPOTHETICAL 22.4 KD PROTEIN C34C12.7 IN CHROMOSOME III, mRNA sequence
D.viviparus_49_A05.ab1	1e-62	0.81	240	gb|CB014999.1|CB014999 Hc_d11_36D05_SKPL Haemonchus contortus d11 mixed adult from David Knox Haemonchus contortus cDNA clone Hc_d11_36D05 5' similar to F17C8.2 CE00956 cuticular collagen status:Partially_confirmed, mRNA sequence
D.viviparus_49_B10.ab1	5e-16	0.79	85.7	gb|EH360946.1|EH360946 NPAC-aaa04f09.g1 N.brasiliensis_EST_L3N_SL1 Nippostrongylus brasiliensis cDNA similar to ref|NP_499324.1| 4-hydroxyphenylpyruvate dioxygenase (44.4 kD) [Caenorhabditis elegans] sp|Q22633|HPPD_CAEEL 4-hydroxyphenylpyruvate dioxygenase (4HPPD) (HPD) (HPPDase) pir|T25063 hypothetical protein T21C12.2 - Caenorhabditis elegans emb|CAA9031, mRNA sequence
D.viviparus_49_C02.ab1	2e-24	0.79	113	gb|BG734215.1|BG734215 Hc_gut_09F11_SKPL Haemonchus contortus Intestinal mRNA Haemonchus contortus cDNA clone Hc_gut_09F11 5' similar to sp|Q9IA79|BI1_PAROL PROBABLE BAX INHIBITOR-1 (BI-1), mRNA sequence
D.viviparus_49_D12.ab1	3e-07	0.9	56	gb|DW718637.1|DW718637 Na_235 Necator americanus gut cDNA library Necator americanus cDNA 5', mRNA sequence
D.viviparus_49_E01.ab1	5e-09	0.97	61.9	gb|DW718207.1|DW718207 Ac_11 Ancylostoma caninum gut cDNA library Ancylostoma caninum cDNA 5' similar to fatty acid-binding protein homolog 1 precursor [caenorhabditis elegans], mRNA sequence
D.viviparus_49_F07.ab1	6e-40	0.8	165	gb|EH360952.1|EH360952 NPAC-aaa04g04.g1 N.brasiliensis_EST_L3N_SL1 Nippostrongylus brasiliensis cDNA similar to ref|NP_498928.1| Kinase mitochondrial (45.3 kD) [Caenorhabditis elegans] sp|Q02332|PDK_CAEEL Probable [pyruvate dehydrogenase [lipoamide]] kinase, mitochondrial precursor (Pyruvate dehydrogenase kinase) pir|S44666 ZK370.5 protein - Caenorhabditis, mRNA sequence
D.viviparus_49_F09.ab1	7e-07	0.84	54	gb|CB276708.1|CB276708 pl35e12.y1 Ancylostoma ceylanicum adult Ancylostoma ceylanicum cDNA 5' similar to SW:IF2B_CAEEL Q21230 PUTATIVE EUKARYOTIC TRANSLATION INITIATION FACTOR 2 BETA SUBUNIT ;contains MSR1.t1 MSR1 repetitive element ;, mRNA sequence
D.viviparus_49_G01.ab1	2e-21	0.81	103	gb|BM130297.1|BM130297 pb29c06.y1 Anc caninum L3 serum stim pAMP1 v1 Chiapelli McCarter Ancylostoma caninum cDNA 5' similar to TR:Q20034 Q20034 COSMID F35D11. [1] ;, mRNA sequence
D.viviparus_50_C10.ab1	2e-11	0.84	69.9	gb|CA869501.1|CA869501 px08c10.y1 Haemonchus contortus intestine pAMP1 v1 Haemonchus contortus cDNA 5' similar to TR:Q23501 Q23501 ZK455.8 PROTEIN. [1] ;, mRNA sequence
D.viviparus_50_D05.ab1	3e-29	0.82	129	gb|BU665805.1|BU665805 Hc_ad_32A03_SKPL Haemonchus contortus adult from David Knox Haemonchus contortus cDNA clone Hc_ad_32A03 5' similar to Similar to T28H11.6 CE09149 locus:ssp-11 status:Confirmed TR:Q23058, mRNA sequence
D.viviparus_50_E07.ab1	6e-20	0.83	97.6	gb|BU087688.1|BU087688 Na_L3_23C11_SAC Necator americanus (parasitic nematode) L3 Necator americanus cDNA clone Na_L3_23C11 5' similar to T05H4.5 CE13277 NADH-cytochrome B5 reductase status:Confirmed, mRNA sequence
D.viviparus_50_F05.ab1	2e-09	0.8	63.9	gb|CB064341.1|CB064341 py07a05.y1 Haemonchus contortus whole worm pAMP1 v1 Haemonchus contortus cDNA 5' similar to TR:Q9XXN0 Q9XXN0 W06H3.2 PROTEIN. [1] ;, mRNA sequence
D.viviparus_50_H11.ab1	2e-06	0.94	54	gb|DW718207.1|DW718207 Ac_11 Ancylostoma caninum gut cDNA library Ancylostoma caninum cDNA 5' similar to fatty acid-binding protein homolog 1 precursor [caenorhabditis elegans], mRNA sequence
D.viviparus_51_H12.ab1	2e-76	0.87	285	gb|BM139114.1|BM139114 Hc_ad_18F02_SKPL Haemonchus contortus adult from David Knox Haemonchus contortus cDNA clone Hc_ad_18F02 5' similar to pir|T18922 major sperm protein - Caenorhabditis elegans, mRNA sequence
D.viviparus_52_B02.ab1	0	0.93	896	gb|EH363189.1|EH363189 NPAE-aaa08c06.b1 N.brasiliensis_NPAE1_EST_L3A Nippostrongylus brasiliensis cDNA, mRNA sequence
D.viviparus_52_C03.ab1	4e-22	0.83	105	gb|BM812621.1|BM812621 rt03a10.y2 Pristionchus pacificus mixed stage SL1 TOPO v1 Murphy Chiapelli McCarter Pristionchus pacificus cDNA 5' similar to TR:Q44068 Q44068 ALPHA-HEMOLYSIN. ;, mRNA sequence
D.viviparus_52_D10.ab1	3e-29	0.82	129	gb|BU665805.1|BU665805 Hc_ad_32A03_SKPL Haemonchus contortus adult from David Knox Haemonchus contortus cDNA clone Hc_ad_32A03 5' similar to Similar to T28H11.6 CE09149 locus:ssp-11 status:Confirmed TR:Q23058, mRNA sequence
D.viviparus_52_E06.ab1	2e-45	0.8	182	gb|CA033800.1|CA033800 pw03h11.y1 Haemonchus contortus whole worm pAMP1 v1 Haemonchus contortus cDNA 5' similar to TR:O45865 O45865 T27E9.1 PROTEIN. [1] ;, mRNA sequence
D.viviparus_52_F07.ab1	2e-36	0.82	153	gb|BG734249.1|BG734249 Hc_gut_10B11_SKPL Haemonchus contortus Intestinal mRNA Haemonchus contortus cDNA clone Hc_gut_10B11 5' similar to sp|P36220|TBA_TORMA TUBULIN ALPHA CHAIN (ALPHA T6), mRNA sequence
D.viviparus_52_F12.ab1	3e-82	0.85	305	gb|BQ529369.1|BQ529369 Nb_ADGR_08B07_T7 Nippostrongylus brasiliensis adult (full length enriched) Nippostrongylus brasiliensis cDNA clone Nb_ADGR_08B07 5' similar to ZK1251.6 CE03853 locus:msp-76 major sperm protein (MSP1), mRNA sequence
D.viviparus_52_G05.ab1	4e-53	0.82	208	gb|BU493472.1|BU493472 Nb_ADGR_D3B03_T7 Nippostrongylus brasiliensis adult (full length enriched) Nippostrongylus brasiliensis cDNA clone Nb_ADGR_D3B03 5' similar to C09D4.5 CE08034 locus:rpl-19 60S ribosomal protein L19, mRNA sequence
D.viviparus_52_G07.ab1	4e-13	0.81	75.8	gb|CB190379.1|CB190379 pl25h04.y1 Ancylostoma ceylanicum adult Ancylostoma ceylanicum cDNA 5' similar to TR:Q17339 Q17339 FEMALE GERMLINE-SPECIFIC TUMOR SUPPRESSOR ;, mRNA sequence
D.viviparus_52_G08.ab1	3e-09	0.81	61.9	gb|BF250259.1|BF250259 pa92g02.y1 Hawdon Ancylostoma caninum L3 Ancylostoma caninum cDNA 5' similar to TR:Q19336 Q19336 F11A10.3 PROTEIN. [1] ;, mRNA sequence
D.viviparus_52_H05.ab1	2e-23	0.84	109	gb|CA033892.1|CA033892 pw05b11.y1 Haemonchus contortus whole worm pAMP1 v1 Haemonchus contortus cDNA 5' similar to TR:O16786 O16786 T21D12.3 PROTEIN. [1] ;, mRNA sequence
D.viviparus_52_H06.ab1	2e-11	0.79	69.9	gb|CB015038.1|CB015038 Hc_d11_36G11_SKPL Haemonchus contortus d11 mixed adult from David Knox Haemonchus contortus cDNA clone Hc_d11_36G11 5' similar to PAR2.1 CE00768 status:Confirmed SW:P34496 protein_id:AAA50616.1, mRNA sequence
D.viviparus_52_H12.ab1	4e-07	0.94	56	gb|DW718207.1|DW718207 Ac_11 Ancylostoma caninum gut cDNA library Ancylostoma caninum cDNA 5' similar to fatty acid-binding protein homolog 1 precursor [caenorhabditis elegans], mRNA sequence
D.viviparus_53_D04.ab1	7e-29	0.83	127	gb|BM077738.1|BM077738 pb19d05.y1 Ancylostoma caninum L3 SS SL1 TOPO v1 Murphy Chiapelli McCarter Ancylostoma caninum cDNA 5' similar to SW:CATA_CAMJE Q59296 CATALASE ;, mRNA sequence
D.viviparus_53_E12.ab1	3e-57	0.82	222	gb|CA033637.1|CA033637 pw13e02.y1 Haemonchus contortus whole worm pAMP1 v1 Haemonchus contortus cDNA 5' similar to TR:Q20432 Q20432 COSMID F45E12. [1] ;, mRNA sequence
D.viviparus_54_A11.ab1	1e-16	0.8	87.7	gb|CA958374.1|CA958374 px59b11.y1 Haemonchus contortus intestine SL2 TOPO v1 Haemonchus contortus cDNA 5' similar to WP:CE11066 F54D8.1 ;, mRNA sequence
D.viviparus_54_B05.ab1	7e-49	0.79	194	gb|CA033186.1|CA033186 pj69h08.y1 Ancylostoma ceylanicum L3 Ancylostoma ceylanicum cDNA 5' similar to TR:Q19437 Q19437 SIMILAR TO BETA-UREIDOPROPIONASE. [1] ;, mRNA sequence
D.viviparus_54_D12.ab1	5e-15	0.84	79.8	gb|BM077738.1|BM077738 pb19d05.y1 Ancylostoma caninum L3 SS SL1 TOPO v1 Murphy Chiapelli McCarter Ancylostoma caninum cDNA 5' similar to SW:CATA_CAMJE Q59296 CATALASE ;, mRNA sequence
D.viviparus_54_E02.ab1	1e-16	0.82	87.7	gb|CB191700.1|CB191700 py35f06.y1 Haemonchus contortus whole worm pAMP1 v1 Haemonchus contortus cDNA 5' similar to SW:EF1X_CAEEL P34460 PROBABLE ELONGATION FACTOR 1-BETA/1-DELTA ;, mRNA sequence
D.viviparus_54_F08.ab1	1e-06	0.87	54	gb|BM812621.1|BM812621 rt03a10.y2 Pristionchus pacificus mixed stage SL1 TOPO v1 Murphy Chiapelli McCarter Pristionchus pacificus cDNA 5' similar to TR:Q44068 Q44068 ALPHA-HEMOLYSIN. ;, mRNA sequence
D.viviparus_54_F10.ab1	4e-69	0.8	262	gb|CB190751.1|CB190751 pl30e09.y1 Ancylostoma ceylanicum adult Ancylostoma ceylanicum cDNA 5' similar to TR:O01720 O01720 PROHIBITIN-LIKE MOLECULE TC-PRO-1. ;, mRNA sequence
D.viviparus_54_F11.ab1	1e-06	0.82	54	gb|BM129893.1|BM129893 pb14g08.y1 Ancylostoma caninum L3 SS SL1 TOPO v1 Murphy Chiapelli McCarter Ancylostoma caninum cDNA 5' similar to SW:MIFH_CAEEL Q18785 MIF-LIKE PROTEIN C52E4.2. [1] ;, mRNA sequence
D.viviparus_54_H07.ab1	4e-31	0.83	135	gb|CB021526.1|CB021526 px88e04.y1 Haemonchus contortus intestine SL2 TOPO v1 Haemonchus contortus cDNA 5' similar to TR:Q20637 Q20637 F52A8.1 PROTEIN. [1] ;, mRNA sequence
D.viviparus_55_A05.ab1	1e-19	0.79	97.6	gb|AW700419.1|AW700419 pa31d04.y1 Hawdon Ancylostoma caninum L3 Ancylostoma caninum cDNA 5' similar to WP:Y105C5A.G CE23189 ;, mRNA sequence
D.viviparus_55_A11.ab1	2e-77	0.82	289	gb|EB186034.1|EB186034 NPAC-aaa05b02.b1 N.brasiliensis_EST_L3N_SL1 Nippostrongylus brasiliensis cDNA similar to sp|Q05062|CC42_CAEEL Cell division control protein 42 homolog (CDC42CE) gb|AAA51433.1| guanine nucleotide regulatory protein, mRNA sequence
D.viviparus_55_B05.ab1	3e-32	0.82	139	gb|BQ667048.1|BQ667048 pb51f06.y1 Anc caninum L3 serum stim pAMP1 v1 Chiapelli McCarter Ancylostoma caninum cDNA 5' similar to TR:Q9U2K4 Q9U2K4 Y39E4B.6 PROTEIN. [1] ;, mRNA sequence
D.viviparus_55_B06.ab1	2e-34	0.82	147	gb|BQ667048.1|BQ667048 pb51f06.y1 Anc caninum L3 serum stim pAMP1 v1 Chiapelli McCarter Ancylostoma caninum cDNA 5' similar to TR:Q9U2K4 Q9U2K4 Y39E4B.6 PROTEIN. [1] ;, mRNA sequence
D.viviparus_55_B08.ab1	1e-10	0.81	67.9	gb|BF423321.1|BF423321 Hc_d11_28B01_SKPL Haemonchus contortus d11 mixed adult from David Knox Haemonchus contortus cDNA clone Hc_d11_28B01 5', mRNA sequence
D.viviparus_55_B11.ab1	3e-19	0.8	95.6	gb|BU665735.1|BU665735 Hc_ad_30F04_SKPL Haemonchus contortus adult from David Knox Haemonchus contortus cDNA clone Hc_ad_30F04 5' similar to Similar to Y69E1A.2 CE22809 status:Partially_confirmed TR:Q9XW38, mRNA sequence
D.viviparus_55_D02.ab1	1e-11	0.85	69.9	gb|BU088322.1|BU088322 Na_L3_33H03_SAC Necator americanus (parasitic nematode) L3 Necator americanus cDNA clone Na_L3_33H03 5' similar to W01A8.4 CE06534 status:Partially_confirmed TR:Q23098, mRNA sequence
D.viviparus_55_D12.ab1	2e-09	0.97	63.9	gb|DW718207.1|DW718207 Ac_11 Ancylostoma caninum gut cDNA library Ancylostoma caninum cDNA 5' similar to fatty acid-binding protein homolog 1 precursor [caenorhabditis elegans], mRNA sequence
D.viviparus_55_H05.ab1	3e-10	0.87	65.9	gb|BQ529460.1|BQ529460 Nb_ADGR_11E01_T7 Nippostrongylus brasiliensis adult (full length enriched) Nippostrongylus brasiliensis cDNA clone Nb_ADGR_11E01 5' similar to C47E12.10 CE05454 status:Predicted, mRNA sequence
D.viviparus_56_A10.ab1	1e-19	0.8	97.6	gb|AI723460.1|AI723460 hcgls1B10.T7 Haemonchus contortus Intestinal mRNA Haemonchus contortus cDNA clone hcgls1B10.T7 T7 similar to Carboxypeptidase H, mRNA sequence
D.viviparus_56_C08.ab1	6e-52	0.84	204	gb|CB021779.1|CB021779 px32d08.y1 Haemonchus contortus whole worm SL2 TOPO v1 Haemonchus contortus cDNA 5' similar to TR:Q9XTZ2 Q9XTZ2 C18D11.4 PROTEIN. [1] ;, mRNA sequence
D.viviparus_56_E08.ab1	2e-14	0.82	79.8	gb|EH361096.1|EH361096 NPAC-aaa10b10.g1 N.brasiliensis_EST_L3N_SL1 Nippostrongylus brasiliensis cDNA similar to ref|NP_491520.2| Proteasome Alpha Subunit PAS-3 (28.3 kD) (pas-3) [Caenorhabditis elegans] sp|Q9N599|PSA4_CAEEL Proteasome subunit alpha type 4 (Proteasome subunit alpha 3) gb|AAF60416.2| Proteasome alpha subunit protein 3 [Caenorhabditis elegans], mRNA sequence
D.viviparus_56_F11.ab1	1e-05	1	50.1	gb|DW718227.1|DW718227 Ac_32 Ancylostoma caninum gut cDNA library Ancylostoma caninum cDNA 5', mRNA sequence
D.viviparus_56_G03.ab1	2e-11	0.79	69.9	gb|CB189688.1|CB189688 pk84c02.y1 Ancylostoma ceylanicum L3 Ancylostoma ceylanicum cDNA 5' similar to TR:Q22781 Q22781 T25G12.5 PROTEIN. [1] ;, mRNA sequence
D.viviparus_56_G10.ab1	2e-40	0.78	167	gb|CB175950.1|CB175950 pl16a12.y3 Ancylostoma ceylanicum adult Ancylostoma ceylanicum cDNA 5' similar to TR:Q9UG07 Q9UG07 HYPOTHETICAL 59.3 KD PROTEIN. ;, mRNA sequence
D.viviparus_56_H03.ab1	6e-06	0.79	52	gb|BF249592.1|BF249592 pa82b05.y1 Hawdon Ancylostoma caninum L3 Ancylostoma caninum cDNA 5' similar to SW:RBA2_CAEEL P90916 TRP-ASP REPEATS CONTAINING PROTEIN RBA-2. [2] SW:RBA2_CAEEL ;, mRNA sequence
D.viviparus_56_H10.ab1	3e-42	0.79	172	gb|CB174995.1|CB174995 pl15e01.y1 Ancylostoma ceylanicum adult Ancylostoma ceylanicum cDNA 5' similar to TR:Q9XXH4 Q9XXH4 Y17G7B.2B PROTEIN. [3] TR:Q9U2R1 WP:CE19035 ;, mRNA sequence
D.viviparus_56_H11.ab1	2e-58	0.8	226	gb|CA033160.1|CA033160 pj69c04.y1 Ancylostoma ceylanicum L3 Ancylostoma ceylanicum cDNA 5' similar to TR:O17907 O17907 H06O01.3 PROTEIN. [1] ;, mRNA sequence

## Sheet: Gene Ontology
sequence name	seq description	length	#hits	max eValue	#GOs	#GO IDs	Enzyme
D.viviparus_20_F12.ab1	guanine nucleotide regulatory protein	935	20	1e-92	67	P:GO:0007405 C:GO:0005829 P:GO:0030154 F:GO:0004871 C:GO:0005856 P:GO:0016318 C:GO:0005886 P:GO:0007626 P:GO:0007369 P:GO:0007015 F:GO:0003924 P:GO:0006897 P:GO:0007395 P:GO:0050770 C:GO:0016020 P:GO:0007010 P:GO:0001737 P:GO:0008347 P:GO:0001736 P:GO:0007391 P:GO:0043149 P:GO:0007266 P:GO:0045011 P:GO:0000910 P:GO:0007264 P:GO:0007582 P:GO:0046664 C:GO:0005622 P:GO:0046663 P:GO:0010004 P:GO:0035…	-
D.viviparus_55_A11.ab1	Hypothetical protein CBG13013	999	20	1e-97	61	P:GO:0016477 P:GO:0007179 C:GO:0005886 P:GO:0007626 P:GO:0035318 P:GO:0007015 F:GO:0003924 P:GO:0007396 P:GO:0050770 C:GO:0016020 P:GO:0007010 P:GO:0007391 P:GO:0007266 P:GO:0007264 C:GO:0005912 P:GO:0009993 C:GO:0005622 P:GO:0051301 C:GO:0042995 C:GO:0030175 P:GO:0042060 P:GO:0007163 F:GO:0005525 P:GO:0016337 P:GO:0040007 P:GO:0030010 P:GO:0030041 F:GO:0000166 P:GO:0040004 P:GO:0007097 P:GO:0040…	-
D.viviparus_13_E12.ab1	LEThal family member (let-92)	1028	20	1e-131	51	C:GO:0005829 P:GO:0030155 P:GO:0019932 P:GO:0007498 P:GO:0045595 F:GO:0005506 C:GO:0005886 P:GO:0006672 F:GO:0015071 C:GO:0016020 F:GO:0008022 P:GO:0000910 P:GO:0006445 C:GO:0005625 P:GO:0007582 P:GO:0000074 F:GO:0046982 F:GO:0016787 F:GO:0030145 P:GO:0010033 P:GO:0006470 P:GO:0030111 P:GO:0042518 P:GO:0030308 P:GO:0040008 P:GO:0006826 F:GO:0000163 P:GO:0006275 P:GO:0009792 P:GO:0000003 P:GO:0006…	-
Contig193	PREDICTED: similar to protein phosphatase 1, catalytic subunit, gamma isoform isoform 1	1457	20	1e-88	38	P:GO:0050875 F:GO:0005506 P:GO:0007143 C:GO:0043025 F:GO:0043021 P:GO:0007049 P:GO:0008152 P:GO:0016568 P:GO:0006417 P:GO:0005977 P:GO:0007582 P:GO:0005975 C:GO:0005654 P:GO:0051301 F:GO:0016787 F:GO:0030145 C:GO:0045202 P:GO:0048754 P:GO:0006470 P:GO:0006826 P:GO:0007067 F:GO:0000163 P:GO:0009792 C:GO:0005741 P:GO:0018991 P:GO:0007126 C:GO:0043005 F:GO:0005515 C:GO:0005575 F:GO:0046872 P:GO:0030…	-
D.viviparus_56_H03.ab1	PREDICTED: similar to Chromatin assembly factor 1 subunit CG4236-PA	864	20	1e-79	36	F:GO:0042393 P:GO:0006355 P:GO:0007307 P:GO:0006353 P:GO:0006350 P:GO:0016568 P:GO:0006281 P:GO:0000910 P:GO:0007582 C:GO:0016590 P:GO:0006342 P:GO:0040035 P:GO:0042766 C:GO:0016589 F:GO:0003682 P:GO:0009792 C:GO:0016585 P:GO:0016584 P:GO:0000003 F:GO:0046976 C:GO:0005678 F:GO:0046974 P:GO:0031564 F:GO:0042826 P:GO:0006335 P:GO:0006334 F:GO:0035035 C:GO:0035098 P:GO:0000122 C:GO:0005700 P:GO:0006…	-
D.viviparus_30_A11.ab1	FOS (B-Zip transcription factor) homolog family member (fos-1)	946	20	1e-23	34	P:GO:0019730 P:GO:0001736 P:GO:0000003 P:GO:0009611 F:GO:0046983 C:GO:0005634 F:GO:0003677 F:GO:0046982 P:GO:0007297 P:GO:0002009 P:GO:0006355 P:GO:0000122 P:GO:0007464 P:GO:0007494 F:GO:0003704 F:GO:0004289 F:GO:0003702 P:GO:0000074 F:GO:0003700 P:GO:0040035 P:GO:0007276 P:GO:0007275 P:GO:0007417 C:GO:0005737 P:GO:0006508 P:GO:0046529 F:GO:0043565 F:GO:0008134 P:GO:0007610 P:GO:0007391 F:GO:0005…	-
D.viviparus_13_H12.ab1	Hypothetical protein CBG12867	1036	20	1e-44	33	F:GO:0005200 P:GO:0007318 P:GO:0007626 P:GO:0007315 P:GO:0000003 P:GO:0042462 P:GO:0009952 C:GO:0005912 P:GO:0016336 P:GO:0002009 P:GO:0035088 P:GO:0045313 F:GO:0008092 P:GO:0009792 P:GO:0040007 P:GO:0030029 P:GO:0007010 P:GO:0007276 P:GO:0042052 C:GO:0005737 P:GO:0007582 P:GO:0048112 F:GO:0003779 C:GO:0035003 C:GO:0045169 P:GO:0040018 P:GO:0008104 P:GO:0045197 F:GO:0005515 P:GO:0030036 C:GO:0005…	-
Contig25	high mobility group protein	668	20	1e-20	32	F:GO:0003727 P:GO:0007626 F:GO:0003723 P:GO:0000003 F:GO:0003677 C:GO:0005634 P:GO:0006260 C:GO:0005694 P:GO:0006357 C:GO:0035101 F:GO:0030528 P:GO:0006355 P:GO:0006974 P:GO:0009792 P:GO:0006350 F:GO:0000217 P:GO:0040007 P:GO:0000910 P:GO:0040035 P:GO:0007276 F:GO:0003682 P:GO:0040032 C:GO:0000785 P:GO:0007582 P:GO:0006333 C:GO:0005730 P:GO:0040018 F:GO:0003697 P:GO:0006281 F:GO:0005515 P:GO:0001…	-
D.viviparus_31_B01.ab1	Hypothetical protein CBG14249	977	20	1e-50	32	P:GO:0030031 P:GO:0008360 P:GO:0007067 P:GO:0006468 C:GO:0005634 P:GO:0048800 F:GO:0005524 F:GO:0046872 F:GO:0016301 C:GO:0016021 P:GO:0007186 F:GO:0004674 F:GO:0004672 P:GO:0000074 P:GO:0000910 P:GO:0030308 P:GO:0048814 F:GO:0004939 F:GO:0004702 P:GO:0007243 P:GO:0035317 F:GO:0000166 P:GO:0007242 C:GO:0005737 P:GO:0007476 P:GO:0007163 C:GO:0030425 C:GO:0030424 F:GO:0000287 F:GO:0005515 F:GO:0016…	-
D.viviparus_44_B03.ab1	Hypothetical protein CBG00746	945	20	1e-60	32	P:GO:0016320 P:GO:0007317 P:GO:0006887 P:GO:0006886 P:GO:0007626 P:GO:0007067 F:GO:0016787 P:GO:0007030 P:GO:0045451 F:GO:0005524 P:GO:0007049 P:GO:0009792 C:GO:0005783 F:GO:0004252 P:GO:0040004 F:GO:0004176 P:GO:0042052 P:GO:0008150 F:GO:0000166 P:GO:0006508 P:GO:0007582 F:GO:0016887 F:GO:0017111 P:GO:0007029 C:GO:0045169 P:GO:0000226 P:GO:0008104 P:GO:0008103 C:GO:0015630 C:GO:0000502 C:GO:0005…	-
D.viviparus_19_D05.ab1	HSP7C_CAEBRHeat shock 70 kDa protein C precursor	1124	20	1e-155	31	P:GO:0009306 C:GO:0009986 F:GO:0051082 P:GO:0000003 C:GO:0005634 P:GO:0006916 P:GO:0043154 F:GO:0005524 C:GO:0005788 C:GO:0048471 P:GO:0009792 C:GO:0005783 F:GO:0005509 P:GO:0040007 F:GO:0043027 F:GO:0030674 P:GO:0006986 F:GO:0000166 F:GO:0016887 P:GO:0006983 P:GO:0042221 F:GO:0043022 P:GO:0006950 C:GO:0005793 P:GO:0040018 C:GO:0030176 P:GO:0006457 P:GO:0030968 F:GO:0005515 C:GO:0008303 P:GO:0040…	-
D.viviparus_32_D05.ab1	HSP7C_CAEBRHeat shock 70 kDa protein C precursor	1096	20	1e-134	31	P:GO:0009306 C:GO:0009986 F:GO:0051082 P:GO:0000003 C:GO:0005634 P:GO:0006916 P:GO:0043154 F:GO:0005524 C:GO:0005788 C:GO:0048471 P:GO:0009792 C:GO:0005783 F:GO:0005509 P:GO:0040007 F:GO:0043027 F:GO:0030674 P:GO:0006986 F:GO:0000166 F:GO:0016887 P:GO:0006983 P:GO:0042221 F:GO:0043022 P:GO:0006950 C:GO:0005793 P:GO:0040018 C:GO:0030176 P:GO:0006457 P:GO:0030968 F:GO:0005515 C:GO:0008303 P:GO:0040…	-
Contig315	Hypothetical protein CBG12636	1268	20	1e-35	30	P:GO:0007424 P:GO:0051301 P:GO:0007422 P:GO:0007099 P:GO:0007067 P:GO:0000003 F:GO:0016787 P:GO:0008283 C:GO:0005634 F:GO:0004726 C:GO:0005694 F:GO:0004725 F:GO:0004721 P:GO:0007126 P:GO:0007498 P:GO:0007049 P:GO:0009792 P:GO:0000212 P:GO:0007276 P:GO:0040032 P:GO:0007582 P:GO:0006470 P:GO:0007369 P:GO:0000087 P:GO:0007088 P:GO:0000086 F:GO:0008138 C:GO:0005622 P:GO:0050875 P:GO:0040010	-
Contig44	Hypothetical protein CBG22211	1145	20	1e-135	29	P:GO:0050909 P:GO:0016199 F:GO:0019001 F:GO:0016787 P:GO:0002119 C:GO:0016028 F:GO:0003924 C:GO:0016027 P:GO:0016056 F:GO:0005525 P:GO:0007202 C:GO:0005834 P:GO:0007498 P:GO:0007186 P:GO:0007602 P:GO:0007631 P:GO:0006928 P:GO:0007010 F:GO:0004871 P:GO:0007212 F:GO:0000166 P:GO:0006471 P:GO:0007582 P:GO:0007165 P:GO:0040017 P:GO:0046662 P:GO:0030097 P:GO:0040011 P:GO:0018991	-
Contig228	Hypothetical protein CBG12219	1095	20	1e-138	29	P:GO:0009410 P:GO:0007626 C:GO:0005667 F:GO:0003677 C:GO:0005634 P:GO:0000060 F:GO:0030528 F:GO:0000155 P:GO:0006355 F:GO:0016563 P:GO:0006350 P:GO:0030522 F:GO:0003700 F:GO:0004872 F:GO:0004871 P:GO:0045944 C:GO:0005737 P:GO:0007165 P:GO:0045941 P:GO:0009636 P:GO:0000160 F:GO:0003713 P:GO:0045449 P:GO:0040018 P:GO:0040017 C:GO:0005622 F:GO:0005515 F:GO:0005061 P:GO:0040010	-
D.viviparus_12_B06.ab1	C33A11.1	1055	20	1e-68	29	P:GO:0009617 P:GO:0045083 C:GO:0043234 F:GO:0046983 F:GO:0003677 C:GO:0005634 P:GO:0006979 P:GO:0006916 P:GO:0006355 F:GO:0016566 P:GO:0006350 F:GO:0016563 F:GO:0003700 F:GO:0031072 P:GO:0048535 P:GO:0006366 P:GO:0045944 P:GO:0006954 C:GO:0005737 F:GO:0003779 P:GO:0045941 P:GO:0007165 P:GO:0045449 F:GO:0043565 P:GO:0045892 C:GO:0005829 F:GO:0005515 P:GO:0019733 F:GO:0003690	-
D.viviparus_14_H02.ab1	Hypothetical protein CBG03400	1071	20	1e-132	29	P:GO:0007626 C:GO:0043234 F:GO:0032145 P:GO:0042493 C:GO:0032144 C:GO:0019717 P:GO:0007620 F:GO:0008483 C:GO:0005759 F:GO:0042803 P:GO:0008652 P:GO:0042135 P:GO:0009450 P:GO:0045776 P:GO:0006520 P:GO:0001666 P:GO:0048148 P:GO:0010039 C:GO:0005739 F:GO:0047298 P:GO:0042220 P:GO:0035094 C:GO:0005829 P:GO:0007610 P:GO:0009448 F:GO:0016740 F:GO:0003867 P:GO:0045471 F:GO:0030170	-
D.viviparus_35_C09.ab1	Hypothetical protein CBG03400	960	20	1e-120	29	P:GO:0007626 C:GO:0043234 F:GO:0032145 P:GO:0042493 C:GO:0032144 C:GO:0019717 P:GO:0007620 F:GO:0008483 C:GO:0005759 F:GO:0042803 P:GO:0008652 P:GO:0042135 P:GO:0009450 P:GO:0045776 P:GO:0006520 P:GO:0001666 P:GO:0048148 P:GO:0010039 C:GO:0005739 F:GO:0047298 P:GO:0042220 P:GO:0035094 C:GO:0005829 P:GO:0007610 P:GO:0009448 F:GO:0016740 F:GO:0003867 P:GO:0045471 F:GO:0030170	-
Contig334	Cell Division Cycle related family member (cdc-48.1)	1089	20	1e-146	28	P:GO:0007626 P:GO:0006512 F:GO:0016787 C:GO:0005634 P:GO:0006919 P:GO:0030433 F:GO:0005524 P:GO:0016567 P:GO:0030970 P:GO:0009792 C:GO:0005783 P:GO:0040004 P:GO:0045184 P:GO:0042981 P:GO:0008150 F:GO:0000166 P:GO:0007582 F:GO:0016887 P:GO:0006302 F:GO:0017111 C:GO:0005792 C:GO:0005829 P:GO:0006810 P:GO:0030968 F:GO:0005515 C:GO:0005575 P:GO:0040010 F:GO:0008289	-
Contig94	Hypothetical protein CBG08717	1765	20	1e-170	27	C:GO:0005743 P:GO:0000003 P:GO:0015986 F:GO:0016787 F:GO:0005215 F:GO:0005524 F:GO:0046872 P:GO:0009792 C:GO:0005753 P:GO:0009790 C:GO:0005615 F:GO:0046933 P:GO:0040007 C:GO:0045261 P:GO:0015992 F:GO:0046961 P:GO:0006754 C:GO:0005739 F:GO:0000166 F:GO:0015078 C:GO:0016469 F:GO:0016820 P:GO:0006811 C:GO:0005624 P:GO:0006810 F:GO:0005515 P:GO:0040010	-
Contig213	Hypothetical protein CBG17992	2026	20	1e-75	26	C:GO:0008021 P:GO:0007268 P:GO:0048167 P:GO:0006605 F:GO:0042803 P:GO:0007186 C:GO:0016020 C:GO:0030139 F:GO:0005102 F:GO:0017022 F:GO:0030165 C:GO:0043198 C:GO:0043197 P:GO:0014047 P:GO:0008150 C:GO:0005737 F:GO:0016299 F:GO:0003779 P:GO:0008277 C:GO:0012506 C:GO:0005625 C:GO:0005829 C:GO:0005624 F:GO:0005096 F:GO:0005515 C:GO:0005575	-
D.viviparus-PLATE46_H10.ab1	defective in Germ Line Development family member (gld-1)	951	20	1e-38	26	F:GO:0003723 P:GO:0000003 C:GO:0005634 F:GO:0003676 P:GO:0030154 C:GO:0043186 P:GO:0006915 P:GO:0040020 P:GO:0007498 P:GO:0009792 P:GO:0006139 P:GO:0009790 P:GO:0000381 P:GO:0007525 P:GO:0007276 P:GO:0007582 C:GO:0005737 P:GO:0007475 P:GO:0006810 C:GO:0005829 P:GO:0040017 P:GO:0042003 P:GO:0040011 P:GO:0040010 F:GO:0003729 P:GO:0018991	-
D.viviparus_42_B06.ab1	Hypothetical protein CBG08717	803	20	1e-45	25	P:GO:0000003 P:GO:0015986 F:GO:0016787 F:GO:0005524 F:GO:0046872 P:GO:0009792 P:GO:0006139 P:GO:0009790 F:GO:0046933 P:GO:0040007 C:GO:0045261 P:GO:0015992 F:GO:0046961 C:GO:0000275 P:GO:0006754 C:GO:0005739 F:GO:0000166 F:GO:0015078 C:GO:0016469 F:GO:0008553 F:GO:0016820 P:GO:0006811 P:GO:0006810 P:GO:0007286 P:GO:0040010	-
D.viviparus_8_A05	Hypothetical protein CBG07939	1012	20	1e-164	24	F:GO:0005200 P:GO:0051258 P:GO:0007626 P:GO:0000003 P:GO:0009612 C:GO:0043234 F:GO:0003924 F:GO:0005525 P:GO:0002009 F:GO:0005198 P:GO:0007638 P:GO:0007018 P:GO:0007017 P:GO:0009792 P:GO:0040007 P:GO:0000910 P:GO:0007276 C:GO:0005874 F:GO:0000166 P:GO:0007582 P:GO:0000132 P:GO:0007051 P:GO:0040010 P:GO:0035046	-
D.viviparus_18_E04.ab1	GM15177p	899	20	1e-36	24	P:GO:0000003 C:GO:0005666 F:GO:0046983 C:GO:0005634 F:GO:0003677 C:GO:0005665 F:GO:0003676 P:GO:0006355 P:GO:0006353 P:GO:0009792 P:GO:0006350 P:GO:0040007 P:GO:0009299 P:GO:0040035 P:GO:0007276 P:GO:0006366 P:GO:0007308 F:GO:0016779 P:GO:0031564 F:GO:0003899 F:GO:0005515 F:GO:0016740 C:GO:0005575 P:GO:0040010	-
Contig69	putative protein disulfide isomerase 2	1794	20	1e-170	23	F:GO:0003756 C:GO:0009986 P:GO:0007626 F:GO:0009055 P:GO:0018401 P:GO:0045454 C:GO:0016020 P:GO:0009792 F:GO:0015035 C:GO:0005783 C:GO:0005615 P:GO:0040007 P:GO:0018987 P:GO:0040032 F:GO:0004656 P:GO:0007582 F:GO:0016853 C:GO:0005793 C:GO:0005792 P:GO:0040018 P:GO:0006457 P:GO:0040017 C:GO:0005576	-
Contig300	HSP90_BRUPAHeat shock protein 90	685	20	1e-89	23	P:GO:0008360 F:GO:0051082 P:GO:0008595 P:GO:0007098 P:GO:0000003 P:GO:0040024 F:GO:0005524 P:GO:0006461 P:GO:0007465 P:GO:0007049 C:GO:0048471 P:GO:0007015 P:GO:0008293 P:GO:0045187 P:GO:0009408 C:GO:0005813 P:GO:0006986 F:GO:0000166 C:GO:0005737 P:GO:0006952 P:GO:0006457 F:GO:0042623 P:GO:0007283	-
Contig377	Hypothetical protein CBG01701	1169	20	1e-89	23	P:GO:0006888 P:GO:0006886 P:GO:0000003 F:GO:0003924 P:GO:0016192 F:GO:0005525 P:GO:0007264 F:GO:0046872 C:GO:0016020 C:GO:0005783 P:GO:0040007 C:GO:0030134 P:GO:0015031 F:GO:0000166 C:GO:0005737 P:GO:0006810 F:GO:0000287 C:GO:0005622 C:GO:0005579 P:GO:0035293 C:GO:0016529 P:GO:0017157 P:GO:0008363	-
D.viviparus_52_G07.ab1	Hypothetical protein CBG12740	1002	20	1e-29	23	P:GO:0000003 C:GO:0005634 P:GO:0030154 C:GO:0043186 P:GO:0006915 P:GO:0040020 P:GO:0007498 P:GO:0009792 P:GO:0006139 P:GO:0009790 P:GO:0000381 P:GO:0007525 P:GO:0007276 P:GO:0007582 C:GO:0005737 P:GO:0007475 C:GO:0005829 P:GO:0040017 P:GO:0042003 P:GO:0040011 P:GO:0040010 F:GO:0003729 P:GO:0018991	-
Contig129	RAL (Ras-related GTPase) homolog family member (ral-1)	1089	20	1e-90	22	P:GO:0006886 P:GO:0000003 P:GO:0008283 F:GO:0003924 P:GO:0007268 P:GO:0048070 P:GO:0007265 F:GO:0005525 P:GO:0007264 P:GO:0007186 C:GO:0016020 P:GO:0006898 P:GO:0008543 P:GO:0015031 F:GO:0000166 P:GO:0046329 P:GO:0007165 C:GO:0005622 P:GO:0030036 F:GO:0005515 P:GO:0007391 P:GO:0017157	-
Contig319	Hypothetical protein CBG03723	1117	20	1e-135	22	C:GO:0005743 P:GO:0006091 P:GO:0000003 P:GO:0000002 C:GO:0005740 F:GO:0005386 F:GO:0005215 P:GO:0006839 C:GO:0016021 C:GO:0016020 P:GO:0009792 P:GO:0006139 F:GO:0015207 P:GO:0040007 F:GO:0005471 C:GO:0005739 F:GO:0005488 P:GO:0006812 P:GO:0006810 P:GO:0015867 P:GO:0015866 C:GO:0005887	-
Contig387	14.3.3 protein	914	20	1e-69	22	F:GO:0019904 P:GO:0016350 P:GO:0008283 F:GO:0008426 C:GO:0005634 F:GO:0004863 P:GO:0007265 P:GO:0002009 C:GO:0045172 F:GO:0030528 P:GO:0007467 P:GO:0006588 P:GO:0009792 P:GO:0000074 F:GO:0016483 P:GO:0008355 P:GO:0007582 P:GO:0007059 P:GO:0045448 P:GO:0007611 P:GO:0048129 F:GO:0005515	-
D.viviparus_18_F01.ab1	Hypothetical protein CBG01701	638	20	1e-21	22	P:GO:0006888 P:GO:0006886 P:GO:0000003 F:GO:0003924 P:GO:0016192 F:GO:0005525 P:GO:0007264 F:GO:0046872 C:GO:0016020 C:GO:0005783 P:GO:0040007 C:GO:0030134 P:GO:0015031 F:GO:0000166 C:GO:0005737 P:GO:0006810 F:GO:0000287 C:GO:0005622 P:GO:0035293 C:GO:0016529 P:GO:0017157 P:GO:0008363	-
D.viviparus_24_E01.ab1	PolyA Binding protein family member (pab-1)	976	20	1e-26	22	P:GO:0016071 F:GO:0003723 P:GO:0000003 F:GO:0003676 F:GO:0008143 P:GO:0002009 P:GO:0009792 P:GO:0048255 P:GO:0040035 F:GO:0008494 P:GO:0007276 P:GO:0045946 P:GO:0040032 F:GO:0000166 P:GO:0006397 C:GO:0005737 P:GO:0008380 F:GO:0005515 P:GO:0006378 C:GO:0005681 F:GO:0003729 P:GO:0040010	-
D.viviparus_47_D07.ab1	Hypothetical protein CBG02207	1035	20	1e-96	22	P:GO:0016071 F:GO:0003723 P:GO:0000003 P:GO:0007268 F:GO:0003676 F:GO:0008143 P:GO:0002009 P:GO:0009792 P:GO:0040035 P:GO:0006412 P:GO:0007276 P:GO:0045946 P:GO:0006398 P:GO:0040032 P:GO:0006397 F:GO:0000166 C:GO:0005737 P:GO:0008380 F:GO:0005515 C:GO:0005681 P:GO:0040010 F:GO:0003729	-
Contig335	RAB family member (rab-7)	900	20	1e-76	21	P:GO:0007626 F:GO:0003924 F:GO:0005525 P:GO:0007264 F:GO:0005524 P:GO:0006355 C:GO:0016020 P:GO:0009792 P:GO:0006897 P:GO:0015031 P:GO:0008219 P:GO:0040032 F:GO:0000166 P:GO:0001555 P:GO:0040018 P:GO:0006810 F:GO:0008134 C:GO:0005579 C:GO:0005622 P:GO:0040011 C:GO:0005575	-
D.viviparus_14_A08.ab1	DEnse Body family member (deb-1)	975	20	1e-37	21	C:GO:0043034 P:GO:0000003 P:GO:0043297 C:GO:0043234 C:GO:0005912 C:GO:0005911 C:GO:0015629 F:GO:0005198 P:GO:0007155 C:GO:0005925 F:GO:0045294 P:GO:0006928 P:GO:0008152 P:GO:0030336 P:GO:0030334 C:GO:0030055 F:GO:0003779 C:GO:0005856 F:GO:0005515 F:GO:0016491 P:GO:0030032	-
D.viviparus_18_C02.ab1	R-RAS related family member (ras-1)	924	20	1e-80	21	F:GO:0019003 P:GO:0006886 P:GO:0008283 F:GO:0003924 P:GO:0007268 P:GO:0007265 F:GO:0005525 P:GO:0007264 P:GO:0007186 C:GO:0016020 P:GO:0006898 C:GO:0005783 P:GO:0007010 F:GO:0000166 C:GO:0005622 C:GO:0005579 F:GO:0005515 P:GO:0017157 C:GO:0005886 P:GO:0006936 P:GO:0050875	-
D.viviparus_47_D10.ab1	Hypothetical protein CBG24742	1040	20	1e-155	21	P:GO:0000003 F:GO:0003676 F:GO:0005524 P:GO:0006430 C:GO:0017101 P:GO:0009792 F:GO:0016874 F:GO:0004815 P:GO:0006418 P:GO:0040007 F:GO:0004812 P:GO:0007276 P:GO:0006412 P:GO:0040032 F:GO:0000166 C:GO:0005737 F:GO:0004824 P:GO:0040018 F:GO:0005515 P:GO:0006422 P:GO:0040010	-
D.viviparus_54_F10.ab1	mitochondrial ProHiBitin complex family member (phb-1)	1023	20	1e-113	21	P:GO:0008285 C:GO:0005743 C:GO:0005740 C:GO:0005634 P:GO:0006260 C:GO:0016020 F:GO:0016564 P:GO:0009792 F:GO:0016563 P:GO:0000074 F:GO:0004872 P:GO:0016481 P:GO:0042981 C:GO:0005739 P:GO:0006259 P:GO:0007165 P:GO:0016575 C:GO:0005654 C:GO:0005887 F:GO:0005515 P:GO:0002165	-
Contig90	PREDICTED: similar to interferon-inducible protein Gig2	973	20	1e-65	20	P:GO:0007626 P:GO:0002009 P:GO:0016055 F:GO:0016301 F:GO:0042802 P:GO:0009792 C:GO:0005956 P:GO:0040007 P:GO:0007249 P:GO:0040035 F:GO:0008605 P:GO:0007276 P:GO:0007165 F:GO:0004682 P:GO:0040018 P:GO:0030177 F:GO:0004680 F:GO:0005515 F:GO:0016740 P:GO:0040010	-
Contig235	ubiquitin c-terminal extension protein UBIcep86	669	20	1e-28	20	P:GO:0006512 P:GO:0006511 P:GO:0006510 C:GO:0005634 F:GO:0003676 P:GO:0006464 C:GO:0030529 F:GO:0046872 P:GO:0006325 P:GO:0006355 F:GO:0003735 P:GO:0007046 P:GO:0006412 C:GO:0005843 C:GO:0005737 C:GO:0005840 P:GO:0006950 F:GO:0008270 C:GO:0005622 F:GO:0005515	-
Contig251	Temporarily Assigned Gene name family member (tag-61)	1171	20	1e-142	20	P:GO:0007629 C:GO:0005743 P:GO:0000003 P:GO:0009612 C:GO:0005740 F:GO:0005386 F:GO:0005215 P:GO:0006839 C:GO:0016021 C:GO:0016020 P:GO:0009792 P:GO:0006139 P:GO:0040007 F:GO:0005471 C:GO:0005739 F:GO:0005488 P:GO:0006812 P:GO:0006810 P:GO:0015867 P:GO:0015866	-
D.viviparus_10_B04	K6PF_HAECO6-phosphofructokinase (Phosphofructokinase) (Phosphohexokinase)	818	20	1e-98	20	C:GO:0005945 C:GO:0005634 F:GO:0003677 F:GO:0005524 F:GO:0046872 F:GO:0016301 F:GO:0003872 P:GO:0006338 F:GO:0003824 F:GO:0000166 C:GO:0005737 P:GO:0045449 C:GO:0005700 F:GO:0000287 F:GO:0008443 F:GO:0005515 F:GO:0016740 P:GO:0006110 F:GO:0008022 P:GO:0006096	-
D.viviparus_16_D01.ab1	Hypothetical protein CBG03214	1109	20	1e-161	20	F:GO:0004634 C:GO:0005634 F:GO:0046872 P:GO:0000122 C:GO:0000015 P:GO:0009792 P:GO:0006350 P:GO:0040007 F:GO:0003700 P:GO:0030308 P:GO:0018987 F:GO:0016829 C:GO:0005737 F:GO:0003714 F:GO:0008243 P:GO:0040018 F:GO:0000287 F:GO:0005515 P:GO:0040010 P:GO:0006096	-
D.viviparus_25_H06.ab1	Alcohol/Ribitol Dehydrogenase family member (ard-1)	850	20	1e-81	20	F:GO:0008709 C:GO:0005743 P:GO:0007626 P:GO:0008202 C:GO:0005783 P:GO:0040007 P:GO:0040035 P:GO:0008152 P:GO:0007276 F:GO:0003857 C:GO:0005739 C:GO:0005737 F:GO:0030283 P:GO:0040017 P:GO:0006629 F:GO:0047015 F:GO:0005515 C:GO:0005886 F:GO:0016491 C:GO:0005575	-
D.viviparus_32_C03.ab1	MGC64432 protein	1072	20	1e-16	20	F:GO:0019901 P:GO:0016197 P:GO:0006511 C:GO:0005634 P:GO:0030154 P:GO:0043122 P:GO:0006915 F:GO:0046872 F:GO:0042169 F:GO:0030971 P:GO:0006955 P:GO:0007242 P:GO:0045944 F:GO:0043130 P:GO:0006950 F:GO:0003712 C:GO:0005829 P:GO:0008104 F:GO:0008270 F:GO:0005515	-
D.viviparus_32_E05.ab1	ubiquitin c-terminal extension protein UBIcep86	531	20	1e-21	20	P:GO:0006512 P:GO:0006511 P:GO:0006510 C:GO:0005634 F:GO:0003676 P:GO:0006464 C:GO:0030529 P:GO:0006325 F:GO:0046872 P:GO:0006355 F:GO:0003735 P:GO:0007046 P:GO:0006412 C:GO:0005843 C:GO:0005737 C:GO:0005840 P:GO:0006950 F:GO:0008270 C:GO:0005622 F:GO:0005515	-
D.viviparus_44_H03.ab1	protein KINase family member (kin-10)	931	20	1e-96	20	P:GO:0007626 P:GO:0016055 P:GO:0002009 F:GO:0042802 F:GO:0016301 P:GO:0009792 C:GO:0005956 P:GO:0040007 P:GO:0007249 P:GO:0040035 F:GO:0008605 P:GO:0007276 P:GO:0007165 F:GO:0004682 P:GO:0030177 P:GO:0040018 F:GO:0004680 F:GO:0005515 F:GO:0016740 P:GO:0040010	-
D.viviparus_49_F07.ab1	Hypothetical protein CBG06929	1014	20	1e-146	20	P:GO:0006090 P:GO:0006468 P:GO:0005975 F:GO:0005524 C:GO:0005759 F:GO:0016301 P:GO:0018106 F:GO:0004673 F:GO:0004672 C:GO:0005739 P:GO:0006086 P:GO:0016310 F:GO:0016772 F:GO:0005515 P:GO:0019220 F:GO:0016740 P:GO:0006006 F:GO:0016491 P:GO:0006099 F:GO:0004740	-
Contig33	Hypothetical protein CBG07431	2044	20	1e-170	19	F:GO:0043621 F:GO:0003723 P:GO:0007268 F:GO:0003676 F:GO:0031370 F:GO:0008143 P:GO:0006417 P:GO:0048255 P:GO:0006445 P:GO:0006412 P:GO:0045946 C:GO:0005844 P:GO:0006398 F:GO:0000166 P:GO:0006397 C:GO:0005737 F:GO:0005515 C:GO:0005575 F:GO:0003729	-
Contig76	Hypothetical protein CBG20492	1169	20	1e-106	19	P:GO:0006464 F:GO:0046872 C:GO:0016021 C:GO:0016020 F:GO:0004598 F:GO:0004504 C:GO:0005615 F:GO:0005507 F:GO:0031418 F:GO:0016829 F:GO:0003824 C:GO:0005829 F:GO:0008270 F:GO:0004497 C:GO:0005887 F:GO:0005515 C:GO:0030141 F:GO:0016491 P:GO:0006518	-
Contig182	R02D3.5	1071	20	1e-82	19	F:GO:0004662 P:GO:0007626 F:GO:0004660 F:GO:0008318 P:GO:0002009 P:GO:0009792 P:GO:0040035 F:GO:0004659 P:GO:0040032 C:GO:0005737 P:GO:0045213 P:GO:0018348 P:GO:0018347 P:GO:0018346 F:GO:0005515 F:GO:0016740 P:GO:0007179 F:GO:0030548 P:GO:0018991	-
Contig269	Hypothetical protein CBG13531	467	20	1e-69	19	P:GO:0051301 F:GO:0008080 P:GO:0007067 F:GO:0009055 C:GO:0005634 F:GO:0031202 P:GO:0007049 F:GO:0015035 P:GO:0000245 P:GO:0006397 P:GO:0000398 P:GO:0007059 P:GO:0008380 C:GO:0030532 P:GO:0006118 P:GO:0006457 C:GO:0005682 F:GO:0016740 C:GO:0005681	-
Contig427	PREDICTED: similar to CG5641-PA	1476	20	1e-42	19	F:GO:0003725 F:GO:0003723 F:GO:0003677 C:GO:0005634 F:GO:0005524 F:GO:0030528 P:GO:0006355 P:GO:0006353 P:GO:0006350 F:GO:0003702 P:GO:0008150 P:GO:0006955 P:GO:0006952 F:GO:0003712 C:GO:0005730 P:GO:0045893 P:GO:0031564 F:GO:0005515 F:GO:0016740	-
D.viviparus_6_B08	Hypothetical protein CBG24578	1041	20	1e-64	19	P:GO:0007626 C:GO:0005667 P:GO:0016477 C:GO:0005634 F:GO:0003677 P:GO:0006357 P:GO:0006355 F:GO:0003705 P:GO:0009792 P:GO:0006350 F:GO:0003700 P:GO:0040035 P:GO:0007275 P:GO:0007308 P:GO:0045449 F:GO:0043565 P:GO:0040018 F:GO:0005515 P:GO:0018991	-
D.viviparus_24_H06.ab1	B0432.2	1014	20	1e-59	19	P:GO:0042542 F:GO:0003723 P:GO:0008283 C:GO:0005634 F:GO:0003676 P:GO:0006979 P:GO:0007265 P:GO:0001963 P:GO:0008344 P:GO:0009110 P:GO:0051189 F:GO:0003824 C:GO:0005737 P:GO:0006457 P:GO:0051583 P:GO:0006766 F:GO:0005515 P:GO:0006732 F:GO:0003729	-
D.viviparus_29_H08.ab1	Hypothetical protein CBG09101	1046	20	1e-89	19	P:GO:0000003 C:GO:0043234 F:GO:0016787 C:GO:0005634 C:GO:0005838 F:GO:0005524 P:GO:0009792 C:GO:0008540 P:GO:0030163 F:GO:0004175 F:GO:0000166 P:GO:0007582 P:GO:0006508 C:GO:0005737 F:GO:0016887 F:GO:0017111 C:GO:0005829 C:GO:0000502 F:GO:0008026	-
D.viviparus_43_D06.ab1	Y71F9AL.16	630	20	1e-47	19	F:GO:0005200 F:GO:0005524 P:GO:0008064 P:GO:0030589 C:GO:0015629 F:GO:0005198 P:GO:0006928 P:GO:0007010 C:GO:0030027 F:GO:0000166 F:GO:0003779 P:GO:0007413 P:GO:0007303 P:GO:0030037 C:GO:0005856 F:GO:0005515 P:GO:0008335 C:GO:0005885 C:GO:0005884	-
D.viviparus_52_F07.ab1	Hypothetical protein CBG20310	763	20	1e-42	19	F:GO:0005200 P:GO:0051258 C:GO:0043234 P:GO:0009612 F:GO:0003924 F:GO:0005525 F:GO:0005198 P:GO:0007638 P:GO:0007018 P:GO:0009792 P:GO:0007017 P:GO:0040007 F:GO:0000166 C:GO:0005874 P:GO:0007582 P:GO:0000226 P:GO:0007051 C:GO:0005856 P:GO:0040010	-
D.viviparus_56_H11.ab1	CRAL/TRIO and GOLD domain containing family member (ctg-1)	900	20	1e-81	19	F:GO:0005386 C:GO:0005634 F:GO:0005215 P:GO:0006355 C:GO:0016021 P:GO:0006350 F:GO:0016563 P:GO:0045542 P:GO:0045540 F:GO:0008047 F:GO:0008431 C:GO:0005737 F:GO:0008320 P:GO:0045893 C:GO:0005829 P:GO:0006810 C:GO:0005622 F:GO:0005543 F:GO:0008289	-
Contig379	Hypothetical protein CBG22551	1090	20	1e-112	18	F:GO:0008083 P:GO:0001503 P:GO:0008283 C:GO:0005604 P:GO:0007267 P:GO:0007498 F:GO:0005198 P:GO:0007155 C:GO:0005615 F:GO:0005509 F:GO:0005507 P:GO:0007169 P:GO:0007165 P:GO:0007399 P:GO:0007398 F:GO:0005518 C:GO:0005578 C:GO:0005576	-
Contig458	E04A4.5	991	20	1e-80	18	F:GO:0008565 C:GO:0005744 P:GO:0006886 C:GO:0005743 P:GO:0000003 F:GO:0005386 P:GO:0006605 C:GO:0016021 C:GO:0016020 P:GO:0009792 F:GO:0015450 P:GO:0040007 P:GO:0015031 P:GO:0040035 C:GO:0005739 P:GO:0006810 P:GO:0006626 P:GO:0040010	-
D.viviparus_15_D04.ab1	Ribosomal Protein, Large subunit family member (rpl-14)	1105	20	1e-25	18	P:GO:0009303 F:GO:0003723 P:GO:0000003 P:GO:0008283 C:GO:0005634 C:GO:0030529 P:GO:0009792 F:GO:0003735 P:GO:0040007 F:GO:0003700 P:GO:0006412 C:GO:0005842 C:GO:0005840 F:GO:0008134 C:GO:0005622 F:GO:0005515 P:GO:0040010 F:GO:0003690	-
D.viviparus_16_G10.ab1	type-1 cytochrome c	428	20	1e-49	18	C:GO:0005746 F:GO:0009055 F:GO:0020037 F:GO:0046872 C:GO:0005758 P:GO:0009792 P:GO:0040007 P:GO:0006309 F:GO:0045155 F:GO:0005506 P:GO:0008635 C:GO:0005739 P:GO:0006118 P:GO:0040018 C:GO:0005829 P:GO:0006810 P:GO:0040010 P:GO:0045333	-
D.viviparus_23_H09.ab1	4-HydroxyPhenylpyruvate Dioxygenase (HPD) family member (hpd-1)	1044	20	1e-127	18	P:GO:0006826 P:GO:0006572 P:GO:0005975 F:GO:0046872 P:GO:0006559 C:GO:0016020 C:GO:0005783 F:GO:0008127 P:GO:0009063 F:GO:0016702 F:GO:0005506 P:GO:0006879 C:GO:0005794 P:GO:0009072 F:GO:0003868 F:GO:0016491 C:GO:0005575 F:GO:0004462	-
D.viviparus_28_H05.ab1	Hypothetical protein CBG03405	726	20	1e-86	18	C:GO:0009336 P:GO:0001501 F:GO:0003674 F:GO:0005524 F:GO:0016301 F:GO:0004781 F:GO:0004020 P:GO:0006139 P:GO:0008150 F:GO:0003824 F:GO:0000166 P:GO:0000103 F:GO:0016779 C:GO:0005622 F:GO:0016772 F:GO:0016740 C:GO:0005575 P:GO:0050428	-
D.viviparus_31_G10.ab1	Hypothetical protein CBG04320	706	20	1e-16	18	P:GO:0007317 P:GO:0007626 P:GO:0000003 P:GO:0006357 P:GO:0009792 P:GO:0009790 F:GO:0016251 F:GO:0003700 P:GO:0018987 P:GO:0040035 P:GO:0007276 C:GO:0005739 P:GO:0006367 P:GO:0040032 P:GO:0007582 C:GO:0005854 P:GO:0040010 P:GO:0043066	-
D.viviparus_49_B10.ab1	4-HydroxyPhenylpyruvate Dioxygenase (HPD) family member (hpd-1)	1022	20	1e-133	18	P:GO:0006826 P:GO:0006572 P:GO:0005975 F:GO:0046872 P:GO:0006559 C:GO:0016020 C:GO:0005783 F:GO:0008127 P:GO:0009063 F:GO:0016702 F:GO:0005506 P:GO:0006879 C:GO:0005794 P:GO:0009072 F:GO:0003868 F:GO:0016491 C:GO:0005575 F:GO:0004462	-
Contig77	C06E7.3a	1344	20	1e-100	17	F:GO:0016740 P:GO:0007626 F:GO:0030955 F:GO:0000166 P:GO:0000003 P:GO:0006730 F:GO:0005524 P:GO:0007276 P:GO:0040018 P:GO:0040017 F:GO:0004478 P:GO:0040015 F:GO:0046872 P:GO:0040010 F:GO:0000287 P:GO:0007582 P:GO:0040035	-
Contig83	C08H9.2	1016	20	1e-36	17	P:GO:0040032 P:GO:0007626 F:GO:0005319 P:GO:0006629 P:GO:0006869 C:GO:0005634 P:GO:0006810 F:GO:0003676 F:GO:0003723 P:GO:0040018 P:GO:0040017 F:GO:0008289 P:GO:0008203 P:GO:0008202 P:GO:0040010 C:GO:0005886 P:GO:0040035	-
Contig131	Peroxisomal Membrane Protein related family member (pmp-4)	920	20	1e-75	17	F:GO:0042626 C:GO:0005777 F:GO:0005215 C:GO:0016021 P:GO:0006631 C:GO:0016020 F:GO:0042802 P:GO:0006810 P:GO:0015919 F:GO:0000166 F:GO:0005524 C:GO:0043190 F:GO:0016887 P:GO:0007031 F:GO:0005515 C:GO:0005887 C:GO:0005779	-
Contig133	Suppressor/Enhancer of Lin-12 family member (sel-9)	714	20	1e-31	17	P:GO:0015031 P:GO:0007626 C:GO:0016021 C:GO:0016020 P:GO:0008593 P:GO:0006810 C:GO:0005795 C:GO:0005793 C:GO:0005792 P:GO:0006888 C:GO:0042589 P:GO:0006886 F:GO:0005515 P:GO:0006903 P:GO:0040010 C:GO:0005886 P:GO:0040035	-
Contig151	Cell Division Cycle related family member (cdc-37)	1108	20	1e-91	17	P:GO:0006605 P:GO:0040032 P:GO:0007626 F:GO:0030296 C:GO:0005737 P:GO:0007169 P:GO:0007276 P:GO:0009792 P:GO:0007243 P:GO:0002009 P:GO:0000079 F:GO:0051087 P:GO:0006457 P:GO:0040010 P:GO:0000074 P:GO:0040035 F:GO:0051082	-
Contig223	translation elongation factor 1-alpha	1746	20	1e-170	17	P:GO:0043037 P:GO:0007626 C:GO:0005853 P:GO:0006414 P:GO:0000003 F:GO:0008135 F:GO:0000166 C:GO:0005737 P:GO:0006412 F:GO:0005525 P:GO:0007276 P:GO:0009792 F:GO:0003746 F:GO:0005515 P:GO:0040010 P:GO:0040007 P:GO:0007582	-
Contig244	ACTin family member (act-4)	1253	20	1e-170	17	C:GO:0005884 P:GO:0000910 P:GO:0007010 F:GO:0000166 P:GO:0000003 F:GO:0005524 P:GO:0009792 F:GO:0005200 F:GO:0005515 P:GO:0040007 P:GO:0008150 P:GO:0040035 P:GO:0007582 P:GO:0007291 C:GO:0005856 F:GO:0005198 P:GO:0030036	-
Contig392	Os04g0409600	1678	20	1e-65	17	C:GO:0000118 F:GO:0004407 C:GO:0005634 F:GO:0003677 F:GO:0016787 P:GO:0016575 P:GO:0006916 C:GO:0005737 F:GO:0008134 P:GO:0016568 P:GO:0006355 P:GO:0006325 P:GO:0007346 F:GO:0005515 P:GO:0006350 P:GO:0007049 P:GO:0000074	-
D.viviparus_10_D08	Hypothetical protein CBG00370	609	20	1e-85	17	C:GO:0005777 F:GO:0005506 F:GO:0031418 P:GO:0006629 F:GO:0009055 P:GO:0001561 P:GO:0050896 F:GO:0003674 F:GO:0016491 F:GO:0003824 C:GO:0005575 F:GO:0005515 P:GO:0007605 P:GO:0007399 P:GO:0008150 P:GO:0007601 F:GO:0048244	-
D.viviparus_12_C12.ab1	hypothetical protein	411	20	1e-12	17	P:GO:0030490 F:GO:0003735 P:GO:0007046 C:GO:0030529 P:GO:0000003 P:GO:0045892 P:GO:0006412 F:GO:0003723 C:GO:0005843 P:GO:0009792 P:GO:0000028 C:GO:0005840 C:GO:0005622 P:GO:0040010 P:GO:0040007 P:GO:0007582 C:GO:0005830	-
D.viviparus_20_F06.ab1	AF242767_1SF2	966	20	1e-39	17	F:GO:0005215 C:GO:0016020 F:GO:0003729 P:GO:0006397 C:GO:0005634 P:GO:0008380 F:GO:0031202 P:GO:0006810 F:GO:0003676 F:GO:0000166 F:GO:0003723 P:GO:0009792 P:GO:0000398 C:GO:0005681 F:GO:0005515 P:GO:0040007 P:GO:0006376	-
D.viviparus_26_C09.ab1	Hypothetical protein CBG17948	910	20	1e-43	17	P:GO:0008360 P:GO:0030031 F:GO:0051015 P:GO:0007010 F:GO:0003779 F:GO:0003674 P:GO:0009792 P:GO:0045010 P:GO:0030866 F:GO:0005200 P:GO:0040010 P:GO:0030041 P:GO:0006928 P:GO:0008150 F:GO:0030674 C:GO:0005856 C:GO:0005885	-
D.viviparus_34_C03.ab1	Hypothetical protein CBG03923	918	20	1e-37	17	P:GO:0007498 P:GO:0007015 P:GO:0007517 C:GO:0030426 C:GO:0043005 P:GO:0007010 F:GO:0003779 F:GO:0005523 P:GO:0007611 P:GO:0006936 F:GO:0005200 P:GO:0007270 C:GO:0008290 P:GO:0045745 P:GO:0007422 P:GO:0007399 C:GO:0005856	-
D.viviparus_45_B04.ab1	Hypothetical protein CBG16621	1001	20	1e-118	17	P:GO:0007626 P:GO:0040032 P:GO:0040002 P:GO:0018988 F:GO:0016787 F:GO:0008533 F:GO:0008270 P:GO:0007275 P:GO:0009792 F:GO:0008237 P:GO:0040015 C:GO:0005576 F:GO:0008233 P:GO:0006508 F:GO:0005515 F:GO:0046872 P:GO:0042395	-
D.viviparus_52_E06.ab1	Hypothetical protein CBG03723	691	20	1e-70	17	F:GO:0005215 C:GO:0016021 C:GO:0016020 C:GO:0005743 P:GO:0006812 C:GO:0005739 C:GO:0005740 P:GO:0006810 P:GO:0000003 P:GO:0015867 P:GO:0009792 P:GO:0015866 F:GO:0005471 P:GO:0006139 F:GO:0005386 P:GO:0040007 F:GO:0005488	-
D.viviparus_56_A10.ab1	Hypothetical protein CBG08337	1046	20	1e-123	17	F:GO:0016787 F:GO:0008270 P:GO:0007218 F:GO:0008237 P:GO:0006464 C:GO:0005575 P:GO:0016486 F:GO:0008233 P:GO:0006508 F:GO:0004183 P:GO:0008152 P:GO:0030070 F:GO:0004182 F:GO:0046872 C:GO:0005886 F:GO:0004180 C:GO:0005615	-
Contig91	Hypothetical protein CBG03439	1035	20	1e-113	16	P:GO:0006798 P:GO:0006796 P:GO:0006338 P:GO:0035076 C:GO:0005634 F:GO:0004427 C:GO:0005737 P:GO:0000003 P:GO:0009792 C:GO:0016589 P:GO:0042766 P:GO:0040010 P:GO:0006350 P:GO:0040007 F:GO:0000287 P:GO:0007582	-
Contig147	GDP-keto-6-deoxymannose 3,5-Epimerase/4-Reductase family member (ger-1)	1049	20	1e-112	16	F:GO:0009055 F:GO:0050662 P:GO:0044237 F:GO:0042356 C:GO:0005737 F:GO:0050577 F:GO:0003674 P:GO:0042351 F:GO:0016491 F:GO:0003824 C:GO:0005575 P:GO:0009225 F:GO:0016853 P:GO:0007159 P:GO:0006486 P:GO:0008150	-
Contig174	effete CG7425-PA	1063	20	1e-76	16	F:GO:0016874 P:GO:0007286 P:GO:0001745 P:GO:0007067 P:GO:0043161 P:GO:0007140 P:GO:0006464 P:GO:0016567 P:GO:0006512 P:GO:0006511 C:GO:0005575 P:GO:0007001 F:GO:0004842 F:GO:0005515 F:GO:0004840 P:GO:0009993	-
Contig198	AF278536_1heat shock 70 protein	1171	20	1e-141	16	P:GO:0007626 F:GO:0042623 C:GO:0005634 P:GO:0000003 F:GO:0000166 F:GO:0005524 P:GO:0009792 P:GO:0008340 P:GO:0009408 F:GO:0005515 P:GO:0006457 P:GO:0051085 P:GO:0040007 P:GO:0006986 P:GO:0000074 F:GO:0051082	-
Contig289	Hypothetical protein CBG12654	1036	20	1e-131	16	P:GO:0040032 F:GO:0004619 P:GO:0007626 P:GO:0018991 F:GO:0016868 C:GO:0005737 P:GO:0009792 F:GO:0003824 P:GO:0006007 P:GO:0008340 F:GO:0016853 P:GO:0008152 F:GO:0046872 P:GO:0040010 F:GO:0030145 P:GO:0007582	-
Contig323	Hypothetical protein CBG11539	724	20	1e-32	16	F:GO:0003729 P:GO:0006396 C:GO:0030529 F:GO:0003677 C:GO:0005634 C:GO:0005739 F:GO:0003676 F:GO:0003724 P:GO:0045892 F:GO:0000166 F:GO:0003723 C:GO:0005575 P:GO:0006355 P:GO:0006381 P:GO:0006350 F:GO:0003688	-
D.viviparus_10_E06	Hypothetical protein CBG05570	802	20	1e-73	16	C:GO:0030141 F:GO:0004857 P:GO:0006810 F:GO:0005525 P:GO:0046883 P:GO:0007218 F:GO:0005184 P:GO:0019226 P:GO:0007165 P:GO:0006886 P:GO:0016486 F:GO:0008047 P:GO:0006457 F:GO:0016484 C:GO:0005615 F:GO:0051082	-
D.viviparus_17_E03.ab1	AF273705_1zinc metallopeptidase 2 MEP2	1129	20	1e-150	16	F:GO:0004222 C:GO:0016021 C:GO:0016020 F:GO:0008170 F:GO:0003677 F:GO:0004245 F:GO:0016787 P:GO:0006306 C:GO:0005794 F:GO:0008270 F:GO:0008237 F:GO:0008233 P:GO:0006508 F:GO:0046872 C:GO:0005783 C:GO:0005615	-
D.viviparus_38b_B03.ab1	Ribosomal Protein, Small subunit family member (rps-7)	839	20	1e-70	16	F:GO:0003735 P:GO:0007046 C:GO:0030529 P:GO:0006412 P:GO:0000003 F:GO:0003723 C:GO:0005843 P:GO:0009792 P:GO:0009790 C:GO:0005840 C:GO:0005730 F:GO:0005515 C:GO:0005622 P:GO:0040007 C:GO:0005830 P:GO:0007582	-
Contig56	translation elongation factor 1-alpha	633	20	1e-81	15	P:GO:0043037 P:GO:0007626 P:GO:0006414 P:GO:0000003 F:GO:0008135 F:GO:0000166 C:GO:0005737 P:GO:0006412 F:GO:0005525 P:GO:0007276 P:GO:0009792 F:GO:0003746 P:GO:0040010 P:GO:0040007 P:GO:0007582	-
Contig97	Methionine AminoPeptidase family member (map-2)	889	20	1e-69	15	P:GO:0008406 F:GO:0016787 F:GO:0050897 P:GO:0007276 P:GO:0009792 F:GO:0004239 F:GO:0008235 C:GO:0005575 F:GO:0008233 P:GO:0006508 F:GO:0005515 F:GO:0046872 P:GO:0040010 P:GO:0016055 F:GO:0004177	-
Contig124	HSP90_CAEBRHeat shock protein 90 (Abnormal dauer formation protein 21)	1129	20	1e-93	15	P:GO:0040024 C:GO:0005737 F:GO:0000166 P:GO:0000003 F:GO:0030235 F:GO:0005524 C:GO:0048471 C:GO:0005625 P:GO:0045429 F:GO:0005515 P:GO:0006457 F:GO:0030911 P:GO:0006986 P:GO:0007049 F:GO:0051082	-
Contig127	A34476collagen alpha 2(IV) chain - Caenorhabditis elegans (fragment)	1439	20	1e-117	15	P:GO:0030198 P:GO:0006817 P:GO:0007626 C:GO:0005587 C:GO:0005604 C:GO:0005737 P:GO:0000003 C:GO:0005581 P:GO:0009792 C:GO:0005578 F:GO:0005201 F:GO:0005515 P:GO:0040007 P:GO:0007155 F:GO:0005198	-
Contig169	Ribosomal Protein, Small subunit family member (rps-23)	658	20	1e-72	15	F:GO:0003735 P:GO:0043037 F:GO:0045182 C:GO:0030529 F:GO:0003676 P:GO:0006412 P:GO:0000003 C:GO:0005843 F:GO:0003723 C:GO:0005840 C:GO:0005622 C:GO:0015935 P:GO:0040007 P:GO:0007582 P:GO:0040035	-
Contig183	Paralysed Arrest at Two-fold family member (pat-10)	739	20	1e-74	15	P:GO:0030240 P:GO:0000003 C:GO:0009288 P:GO:0009792 P:GO:0009790 P:GO:0006936 C:GO:0043292 F:GO:0005516 P:GO:0040011 F:GO:0008307 P:GO:0019722 P:GO:0040007 P:GO:0001539 P:GO:0007582 F:GO:0005509	-
Contig227	Hypothetical protein CBG14139	986	20	1e-93	15	P:GO:0040032 P:GO:0007626 C:GO:0016020 P:GO:0051016 C:GO:0008091 F:GO:0003779 P:GO:0040018 C:GO:0030018 F:GO:0005200 C:GO:0005624 F:GO:0005516 P:GO:0040007 P:GO:0007582 F:GO:0005509 C:GO:0005856	-
Contig233	Cleavage and Polyadenylation Factor family member (cpf-1)	1604	20	1e-170	15	P:GO:0007626 P:GO:0006397 P:GO:0006396 C:GO:0005634 F:GO:0003674 P:GO:0007276 F:GO:0003723 P:GO:0009792 P:GO:0002009 C:GO:0005575 P:GO:0001703 F:GO:0005515 P:GO:0006379 P:GO:0006378 P:GO:0040007	-
Contig408	G3P3_CAEBRGlyceraldehyde-3-phosphate dehydrogenase 3 (GAPDH-3)	1503	20	1e-160	15	P:GO:0008406 F:GO:0051287 C:GO:0005739 P:GO:0006915 C:GO:0005737 P:GO:0040018 P:GO:0009792 P:GO:0006096 F:GO:0016491 P:GO:0008340 P:GO:0006006 F:GO:0004365 P:GO:0040007 F:GO:0008943 C:GO:0005886	-
Contig410	Hypothetical protein CBG00547	853	20	1e-51	15	F:GO:0003735 P:GO:0007046 C:GO:0030529 P:GO:0006412 P:GO:0000003 F:GO:0003723 P:GO:0007276 C:GO:0005842 P:GO:0009792 C:GO:0005840 C:GO:0005622 P:GO:0040010 P:GO:0040007 C:GO:0015934 C:GO:0005830	-
Contig439	AF242767_1SF2	881	20	1e-40	15	P:GO:0006605 F:GO:0003729 P:GO:0006397 C:GO:0005634 P:GO:0008380 F:GO:0031202 F:GO:0003676 F:GO:0000166 F:GO:0003723 P:GO:0009792 P:GO:0000398 C:GO:0005681 F:GO:0005515 P:GO:0040007 P:GO:0006376	-
D.viviparus_8_G03	LIM domain family member (lim-7)	890	20	1e-52	15	P:GO:0048665 F:GO:0003702 F:GO:0043565 F:GO:0003700 F:GO:0003677 C:GO:0005634 F:GO:0008270 P:GO:0007275 P:GO:0007507 P:GO:0006829 P:GO:0006355 F:GO:0005515 P:GO:0006091 F:GO:0046872 P:GO:0045449	-
D.viviparus_15_G03.ab1	thymidylate synthetase	1013	20	1e-47	15	F:GO:0016740 P:GO:0040032 P:GO:0009165 F:GO:0008168 P:GO:0006231 P:GO:0006260 P:GO:0009157 F:GO:0000166 P:GO:0009792 F:GO:0004799 P:GO:0048015 P:GO:0006281 F:GO:0048037 P:GO:0006139 P:GO:0046078	-
D.viviparus_18_C09.ab1	Hypothetical protein CBG20492	1088	20	1e-83	15	F:GO:0005507 C:GO:0030141 C:GO:0016021 F:GO:0031418 C:GO:0016020 P:GO:0006518 F:GO:0004504 F:GO:0008270 P:GO:0006464 F:GO:0005515 F:GO:0046872 C:GO:0005887 C:GO:0005829 F:GO:0004497 C:GO:0005615	-
D.viviparus_29_F04.ab1	AF119388_1phenylalanine hydroxylase; phenylalanine-4-hydroxylase; phe-4-monooxygenase; PAH; PheH	981	20	1e-93	15	F:GO:0005506 F:GO:0004510 F:GO:0004505 P:GO:0009792 P:GO:0006726 F:GO:0016597 F:GO:0016491 P:GO:0007165 P:GO:0009072 F:GO:0046872 P:GO:0008152 P:GO:0008652 P:GO:0006559 F:GO:0004497 P:GO:0006558	-
D.viviparus_32_H06.ab1	ZK455.8b	898	20	1e-101	15	P:GO:0006820 F:GO:0008513 P:GO:0015879 C:GO:0016021 P:GO:0006814 P:GO:0006812 P:GO:0006811 F:GO:0015293 F:GO:0000166 F:GO:0005524 F:GO:0015075 P:GO:0006858 F:GO:0015226 F:GO:0031402 C:GO:0005886	-
D.viviparus_48_C09.ab1	Ribosomal Protein, Large subunit family member (rpl-11.2)	857	20	1e-89	15	F:GO:0003735 C:GO:0030529 F:GO:0019843 P:GO:0006412 P:GO:0000003 F:GO:0003723 P:GO:0007276 C:GO:0005842 P:GO:0009792 C:GO:0005840 C:GO:0005622 P:GO:0040010 P:GO:0040007 P:GO:0007582 P:GO:0040035	-
D.viviparus_50_C10.ab1	ZK455.8b	886	20	1e-100	15	P:GO:0006820 F:GO:0008513 P:GO:0015879 C:GO:0016021 P:GO:0006814 P:GO:0006812 P:GO:0006811 F:GO:0015293 F:GO:0000166 F:GO:0005524 F:GO:0015075 P:GO:0006858 F:GO:0015226 F:GO:0031402 C:GO:0005886	-
D.viviparus_50_H11.ab1	defective SPErmatogenesis family member (spe-8)	1010	20	1e-21	15	F:GO:0016740 P:GO:0007286 F:GO:0004674 F:GO:0004672 C:GO:0005634 F:GO:0000166 P:GO:0046777 P:GO:0006468 F:GO:0005524 P:GO:0009792 F:GO:0004713 P:GO:0006935 P:GO:0007242 F:GO:0005515 P:GO:0007155	-
D.viviparus_54_F11.ab1	MIF (macrophage migration inhibitory factor) related family member (mif-2)	622	20	1e-32	15	P:GO:0006954 P:GO:0043066 P:GO:0007569 P:GO:0043030 F:GO:0005125 F:GO:0050178 P:GO:0007166 C:GO:0005576 F:GO:0005515 P:GO:0001516 F:GO:0016853 P:GO:0030330 P:GO:0042127 P:GO:0008283 C:GO:0005615	-
Contig232	Hypothetical protein CBG09365	1014	20	1e-56	14	F:GO:0004175 F:GO:0005215 C:GO:0016020 C:GO:0005634 F:GO:0016787 P:GO:0006810 C:GO:0005844 F:GO:0003723 F:GO:0004298 C:GO:0005839 C:GO:0043234 P:GO:0006511 F:GO:0008233 C:GO:0005829	-
D.viviparus_2_B04	Hypothetical protein CBG01521	724	20	1e-80	14	F:GO:0003735 P:GO:0018987 C:GO:0030529 C:GO:0005739 F:GO:0003676 P:GO:0006412 P:GO:0009792 C:GO:0005763 C:GO:0005840 C:GO:0005622 P:GO:0040010 C:GO:0015935 P:GO:0040007 P:GO:0007582	-
D.viviparus_4_D05	Hypothetical protein CBG16622	774	20	1e-69	14	F:GO:0003735 P:GO:0007046 C:GO:0030529 F:GO:0003677 P:GO:0006412 P:GO:0000003 F:GO:0003723 C:GO:0005842 P:GO:0009792 C:GO:0005840 P:GO:0006355 C:GO:0005622 P:GO:0040007 C:GO:0005830	-
D.viviparus_13_G11.ab1	PREDICTED: similar to inhibitor of growth family, member 5a isoform 1	1042	20	1e-42	14	P:GO:0006473 F:GO:0003677 C:GO:0005634 P:GO:0006915 P:GO:0045786 P:GO:0045892 F:GO:0008270 P:GO:0006355 F:GO:0005515 F:GO:0046872 P:GO:0008285 P:GO:0045926 P:GO:0007049 P:GO:0007050	-
D.viviparus_17_H01.ab1	Hypothetical protein CBG00102	1066	20	1e-98	14	P:GO:0030717 P:GO:0007303 C:GO:0035183 P:GO:0007301 P:GO:0007300 P:GO:0006915 F:GO:0003779 C:GO:0045172 P:GO:0007297 F:GO:0005515 C:GO:0005938 P:GO:0009993 P:GO:0030036 P:GO:0030723	-
D.viviparus_25_B06.ab1	HIStone family member (his-35)	654	20	1e-46	14	C:GO:0000786 P:GO:0007626 P:GO:0018991 C:GO:0005694 F:GO:0003677 C:GO:0005634 P:GO:0006334 P:GO:0000003 P:GO:0009792 P:GO:0006997 P:GO:0007001 P:GO:0042742 P:GO:0040010 P:GO:0040007	-
D.viviparus_28_G05.ab1	AChain A, Crystal Structure Of The 9-10 Moad Insertion Mutant Of Ubiquitin	656	20	1e-30	14	F:GO:0003735 F:GO:0004252 F:GO:0004386 F:GO:0003676 P:GO:0006412 P:GO:0000003 F:GO:0005524 P:GO:0009792 P:GO:0006464 C:GO:0005840 P:GO:0006508 C:GO:0005622 P:GO:0040007 P:GO:0007582	-
D.viviparus_37_H08.ab1	Hypothetical protein CBG16816	417	20	1e-23	14	P:GO:0015031 P:GO:0006605 P:GO:0051291 C:GO:0016021 C:GO:0016020 F:GO:0015450 P:GO:0006810 F:GO:0003674 C:GO:0005793 C:GO:0005575 P:GO:0006886 C:GO:0005784 C:GO:0005783 P:GO:0008150	-
D.viviparus_34_A03.ab1	Hypothetical protein CBG06129	944	20	1e-114	14	F:GO:0004252 C:GO:0016021 F:GO:0001584 P:GO:0000003 F:GO:0008270 C:GO:0030127 P:GO:0005975 P:GO:0006888 P:GO:0006886 F:GO:0004553 F:GO:0005515 P:GO:0007186 P:GO:0040007 P:GO:0007582	-
D.viviparus_35_G01.ab1	C05C8.2	902	20	1e-64	14	P:GO:0018991 F:GO:0003729 C:GO:0005634 P:GO:0006364 F:GO:0003676 F:GO:0003723 P:GO:0040018 C:GO:0005732 C:GO:0005654 C:GO:0005730 F:GO:0005515 F:GO:0030515 P:GO:0040010 P:GO:0040007	-
D.viviparus_39_F02.ab1	Y57G11C.15	902	20	1e-111	14	P:GO:0015031 P:GO:0006605 P:GO:0008219 C:GO:0016021 C:GO:0016020 F:GO:0008565 F:GO:0015450 P:GO:0006810 P:GO:0000003 P:GO:0009306 P:GO:0006616 C:GO:0005784 C:GO:0005783 P:GO:0007582	-
D.viviparus_43_D07.ab1	Hypothetical protein CBG07059	963	20	1e-38	14	P:GO:0006954 F:GO:0016740 P:GO:0043066 C:GO:0016021 C:GO:0016020 P:GO:0006629 P:GO:0006686 C:GO:0000138 C:GO:0005795 F:GO:0016301 F:GO:0005515 C:GO:0030173 F:GO:0047493 P:GO:0006665	-
D.viviparus_50_E07.ab1	Hypothetical protein CBG18935	516	20	1e-48	14	C:GO:0016020 F:GO:0051287 F:GO:0050660 F:GO:0003674 P:GO:0009792 P:GO:0006118 F:GO:0016491 C:GO:0005575 F:GO:0004128 C:GO:0005783 P:GO:0040010 P:GO:0040007 P:GO:0006695 P:GO:0008150	-
D.viviparus_54_A11.ab1	DumPY : shorter than wild-type family member (dpy-17)	966	20	1e-15	14	P:GO:0006817 P:GO:0040002 P:GO:0001501 C:GO:0005584 C:GO:0005737 P:GO:0007169 C:GO:0005581 P:GO:0040018 F:GO:0005201 F:GO:0005515 P:GO:0007605 P:GO:0040035 F:GO:0008147 C:GO:0005615	-
D.viviparus_56_H10.ab1	Hypothetical protein CBG21026	986	20	1e-57	14	P:GO:0006366 F:GO:0003677 C:GO:0005634 F:GO:0030528 F:GO:0008270 P:GO:0009792 C:GO:0035097 P:GO:0006355 P:GO:0048096 F:GO:0005515 F:GO:0046872 P:GO:0030097 P:GO:0006350 P:GO:0007476	-
Contig87	PREDICTED: similar to H4 histone protein	315	20	1e-21	13	C:GO:0000786 P:GO:0007626 C:GO:0005694 C:GO:0005634 F:GO:0003677 P:GO:0006334 P:GO:0000003 P:GO:0009792 P:GO:0007001 P:GO:0040010 P:GO:0040007 P:GO:0040035 P:GO:0007582	-
Contig96	Eukaryotic Initiation Factor family member (eif-3.G)	1076	20	1e-93	13	P:GO:0040032 P:GO:0006446 F:GO:0003676 F:GO:0000166 P:GO:0006412 P:GO:0007276 F:GO:0003723 P:GO:0040018 P:GO:0009792 F:GO:0005515 F:GO:0003743 P:GO:0040010 P:GO:0040007	-
Contig184	glutathione peroxidase	1112	20	1e-115	13	P:GO:0006982 P:GO:0006979 P:GO:0051289 F:GO:0008430 F:GO:0008134 F:GO:0004984 F:GO:0016491 P:GO:0042744 P:GO:0007608 F:GO:0004602 F:GO:0005515 F:GO:0004601 C:GO:0005615	-
Contig241	Hypothetical protein CBG08976	1236	20	1e-127	13	P:GO:0009060 C:GO:0005746 F:GO:0004222 C:GO:0016020 C:GO:0005739 P:GO:0006810 P:GO:0006119 P:GO:0006118 F:GO:0016491 C:GO:0005575 P:GO:0006508 F:GO:0004289 F:GO:0008121	-
Contig249	Hypothetical protein CBG04219	1111	20	1e-74	13	P:GO:0006605 C:GO:0016021 C:GO:0016020 P:GO:0006412 F:GO:0005048 P:GO:0009792 F:GO:0004872 C:GO:0005785 P:GO:0006613 C:GO:0005783 P:GO:0016192 P:GO:0008284 F:GO:0005509	-
Contig265	Hypothetical protein CBG11518	920	20	1e-82	13	F:GO:0005506 F:GO:0008137 C:GO:0005739 P:GO:0009792 P:GO:0006120 F:GO:0016491 F:GO:0051537 F:GO:0051536 C:GO:0005624 F:GO:0003954 F:GO:0046872 P:GO:0007399 P:GO:0040007	-
Contig286	Hypothetical protein CBG22235	891	20	1e-98	13	F:GO:0003735 C:GO:0030529 P:GO:0006412 P:GO:0000003 P:GO:0007276 F:GO:0003723 C:GO:0005842 P:GO:0009792 F:GO:0016491 C:GO:0005840 F:GO:0005515 C:GO:0005622 P:GO:0008152	-
Contig292	Temporarily Assigned Gene name family member (tag-327)	764	20	1e-91	13	P:GO:0007016 C:GO:0005925 F:GO:0008270 P:GO:0009792 F:GO:0005200 F:GO:0005515 P:GO:0007160 F:GO:0046872 P:GO:0040010 P:GO:0040007 P:GO:0006928 P:GO:0007155 C:GO:0005856	-
Contig296	Hypothetical protein CBG10962	1108	20	1e-113	13	P:GO:0007626 F:GO:0009055 F:GO:0003756 P:GO:0006118 C:GO:0005793 P:GO:0006464 F:GO:0016853 P:GO:0006457 P:GO:0045454 C:GO:0005783 P:GO:0040007 F:GO:0015035 F:GO:0005509	-
D.viviparus_14_A01.ab1	PREDICTED: similar to H4 histone protein	544	20	1e-39	13	C:GO:0000786 P:GO:0007626 C:GO:0005694 C:GO:0005634 F:GO:0003677 P:GO:0006334 P:GO:0000003 P:GO:0009792 P:GO:0007001 P:GO:0040010 P:GO:0040007 P:GO:0040035 P:GO:0007582	-
D.viviparus_14_E02.ab1	Hypothetical protein CBG05099	1010	20	1e-28	13	P:GO:0007259 P:GO:0007286 P:GO:0006952 C:GO:0016020 P:GO:0008594 F:GO:0004672 C:GO:0005737 P:GO:0006468 F:GO:0004715 F:GO:0005524 F:GO:0004713 P:GO:0007242 C:GO:0005886	-
D.viviparus_16_G01.ab1	T29230hypothetical protein F55G1.11 - Caenorhabditis elegans	398	20	1e-41	13	C:GO:0000786 P:GO:0007626 C:GO:0005694 C:GO:0005634 F:GO:0003677 P:GO:0006334 P:GO:0000003 P:GO:0009792 P:GO:0007001 P:GO:0040010 P:GO:0040007 P:GO:0040035 P:GO:0007582	-
D.viviparus_19_H12.ab1	HIStone family member (his-35)	537	20	1e-36	13	C:GO:0000786 P:GO:0007626 P:GO:0018991 C:GO:0005694 F:GO:0003677 C:GO:0005634 P:GO:0006334 P:GO:0000003 P:GO:0009792 P:GO:0006997 P:GO:0007001 P:GO:0040010 P:GO:0040007	-
D.viviparus_23_F05.ab1	Hypothetical protein CBG11518	1059	20	1e-81	13	F:GO:0005506 F:GO:0008137 C:GO:0005739 P:GO:0009792 P:GO:0006120 F:GO:0016491 F:GO:0051537 F:GO:0051536 C:GO:0005624 F:GO:0003954 F:GO:0046872 P:GO:0007399 P:GO:0040007	-
D.viviparus_30_C03.ab1	Hypothetical protein CBG13299	1078	20	1e-37	13	P:GO:0007308 P:GO:0007626 P:GO:0006397 P:GO:0008380 F:GO:0042802 C:GO:0005634 F:GO:0003676 F:GO:0000166 F:GO:0003723 P:GO:0000398 P:GO:0040010 P:GO:0040007 P:GO:0008150	-
D.viviparus_41_G05.ab1	AcTiniN family member (atn-1)	971	20	1e-103	13	P:GO:0030035 P:GO:0007016 P:GO:0051017 C:GO:0005925 F:GO:0051015 F:GO:0003779 P:GO:0009792 F:GO:0005200 F:GO:0005515 C:GO:0030175 P:GO:0006928 P:GO:0007629 F:GO:0005509	-
D.viviparus_38b_A03.ab1	PREDICTED: similar to CG1433-PA	947	20	1e-24	13	P:GO:0040032 P:GO:0007626 C:GO:0005634 P:GO:0007276 F:GO:0003674 P:GO:0009792 C:GO:0005575 P:GO:0006355 F:GO:0005515 P:GO:0040010 P:GO:0040007 P:GO:0006350 P:GO:0008150	-
D.viviparus_50_F05.ab1	Hypothetical protein CBG23897	1057	20	1e-115	13	P:GO:0006399 C:GO:0005667 P:GO:0008033 P:GO:0045944 F:GO:0016439 C:GO:0005634 F:GO:0003677 F:GO:0030374 P:GO:0031119 C:GO:0005730 F:GO:0005515 F:GO:0016853 F:GO:0004730	-
D.viviparus_56_C08.ab1	Hypothetical protein CBG13299	812	20	1e-38	13	P:GO:0007308 P:GO:0007626 P:GO:0006397 P:GO:0008380 F:GO:0042802 C:GO:0005634 F:GO:0003676 F:GO:0000166 F:GO:0003723 P:GO:0000398 P:GO:0040010 P:GO:0040007 P:GO:0008150	-
D.viviparus_56_G10.ab1	DiSHevelled related family member (dsh-1)	1025	20	1e-71	13	F:GO:0042802 P:GO:0007222 C:GO:0005737 P:GO:0007507 P:GO:0001843 P:GO:0007275 P:GO:0007379 P:GO:0007242 C:GO:0005622 F:GO:0005515 F:GO:0004871 P:GO:0007447 P:GO:0016055	-
Contig15	Hypothetical protein CBG11702	508	20	1e-41	12	F:GO:0042623 P:GO:0006919 C:GO:0005739 F:GO:0005524 P:GO:0007565 P:GO:0009792 F:GO:0008083 C:GO:0005759 F:GO:0051087 P:GO:0006457 P:GO:0006986 F:GO:0051082	-
Contig186	Hypothetical protein CBG17709	893	20	1e-41	12	F:GO:0003735 C:GO:0030529 F:GO:0003676 P:GO:0006412 P:GO:0000003 C:GO:0005843 F:GO:0003723 P:GO:0009792 C:GO:0005840 C:GO:0005622 C:GO:0015935 P:GO:0040007	-
Contig194	H2B_PATGRHistone H2B, gonadal	664	20	1e-47	12	C:GO:0000786 P:GO:0007626 C:GO:0005694 C:GO:0005634 F:GO:0003677 P:GO:0006334 P:GO:0000003 P:GO:0009792 P:GO:0007001 P:GO:0040010 P:GO:0040007 P:GO:0040035	-
Contig378	Hypothetical protein CBG18174	1447	20	1e-170	12	P:GO:0007626 P:GO:0007015 C:GO:0015629 P:GO:0000902 F:GO:0003674 F:GO:0003779 P:GO:0009792 C:GO:0005575 P:GO:0040010 P:GO:0008150 P:GO:0007582 C:GO:0005885	-
Contig436	F55C5.2	1092	20	1e-59	12	F:GO:0008889 C:GO:0016021 C:GO:0016020 P:GO:0006629 F:GO:0016787 P:GO:0006071 C:GO:0005575 F:GO:0047395 F:GO:0005515 C:GO:0005887 P:GO:0007186 C:GO:0005615	-
D.viviparus_6_A10	Hypothetical protein CBG18374	1020	20	1e-94	12	P:GO:0015031 C:GO:0016020 P:GO:0006810 F:GO:0000166 F:GO:0005525 F:GO:0005524 F:GO:0008134 C:GO:0005794 C:GO:0005579 P:GO:0006355 C:GO:0005622 P:GO:0007264	-
D.viviparus_8_B04	K07A12.2	1023	20	1e-89	12	P:GO:0007626 C:GO:0016021 C:GO:0016020 P:GO:0040018 P:GO:0009792 F:GO:0005515 P:GO:0040011 P:GO:0040010 P:GO:0007399 P:GO:0000074 C:GO:0005615 P:GO:0008283	-
D.viviparus_8_E03	Hypothetical protein CBG20874	1027	20	1e-123	12	F:GO:0005506 F:GO:0004722 F:GO:0004721 F:GO:0016787 P:GO:0006470 P:GO:0000003 C:GO:0000164 F:GO:0000163 C:GO:0008287 F:GO:0046872 F:GO:0030145 C:GO:0009536	-
D.viviparus_19_G11.ab1	putative protein disulfide isomerase 1	999	20	1e-143	12	F:GO:0016740 F:GO:0047961 F:GO:0009055 F:GO:0003756 P:GO:0040018 P:GO:0006464 F:GO:0008415 F:GO:0016853 P:GO:0006457 C:GO:0005783 P:GO:0045454 F:GO:0015035	-
D.viviparus_20_A10.ab1	Hypothetical protein CBG21360	867	20	1e-101	12	F:GO:0005215 C:GO:0005794 P:GO:0040018 P:GO:0009792 P:GO:0006726 P:GO:0006886 P:GO:0051138 P:GO:0048007 P:GO:0016192 C:GO:0005802 P:GO:0040007 F:GO:0005488	-
D.viviparus_20_G01.ab1	PREDICTED: hypothetical protein	619	20	1e-45	12	C:GO:0000118 F:GO:0004407 C:GO:0005634 F:GO:0016787 P:GO:0016575 C:GO:0005737 F:GO:0008134 P:GO:0016568 P:GO:0006355 P:GO:0006350 C:GO:0005886 C:GO:0009536	-
D.viviparus_27_C11.ab1	F26B1.2c	1039	20	1e-68	12	P:GO:0006397 P:GO:0006396 C:GO:0030529 C:GO:0005634 F:GO:0003677 P:GO:0008380 F:GO:0003676 F:GO:0003723 P:GO:0009792 C:GO:0005654 C:GO:0005681 F:GO:0005515	-
D.viviparus_28_A08.ab1	Hypothetical protein CBG17709	793	20	1e-95	12	F:GO:0003735 C:GO:0030529 F:GO:0003676 P:GO:0006412 P:GO:0000003 F:GO:0003723 C:GO:0005843 P:GO:0009792 C:GO:0005840 C:GO:0005622 C:GO:0015935 P:GO:0040007	-
D.viviparus_37_E01.ab1	H2B_SIPNUHistone H2B	530	20	1e-51	12	C:GO:0000786 P:GO:0007626 C:GO:0005694 C:GO:0005634 F:GO:0003677 P:GO:0006334 P:GO:0000003 P:GO:0009792 P:GO:0007001 P:GO:0040010 P:GO:0040007 P:GO:0040035	-
D.viviparus-PLATE46_D04.ab1	Ribosomal Protein, Small subunit family member (rps-24)	517	20	1e-44	12	F:GO:0003735 P:GO:0007046 C:GO:0030529 F:GO:0000166 P:GO:0006412 P:GO:0000003 F:GO:0003723 C:GO:0005843 C:GO:0005840 C:GO:0005622 P:GO:0040007 P:GO:0007582	-
D.viviparus_48_D04.ab1	serine-threonine protein kinase	1065	20	1e-140	12	F:GO:0016740 F:GO:0004674 P:GO:0007254 F:GO:0004672 P:GO:0006468 F:GO:0000166 P:GO:0000165 F:GO:0005524 F:GO:0016301 F:GO:0004713 P:GO:0007165 F:GO:0005515	-
D.viviparus_49_F09.ab1	Hypothetical protein CBG08214	458	20	1e-21	12	P:GO:0045946 P:GO:0006413 P:GO:0006412 P:GO:0000003 F:GO:0008270 P:GO:0007276 P:GO:0040018 P:GO:0009792 F:GO:0003743 F:GO:0046872 P:GO:0040007 P:GO:0040035	-
Contig38	M03F4.7a	951	20	1e-82	11	P:GO:0007626 P:GO:0006816 P:GO:0018988 P:GO:0018987 F:GO:0005262 C:GO:0005575 C:GO:0005783 F:GO:0019855 P:GO:0040007 P:GO:0007582 F:GO:0005509	-
Contig60	Ribosomal Protein, Large subunit family member (rpl-1)	867	20	1e-82	11	F:GO:0003735 C:GO:0030529 F:GO:0003676 P:GO:0006412 P:GO:0000003 C:GO:0005842 P:GO:0009792 C:GO:0005840 C:GO:0005622 P:GO:0040010 P:GO:0040007	-
Contig72	G Protein, Beta subunit family member (gpb-1)	1498	20	1e-180	11	P:GO:0007626 P:GO:0035046 P:GO:0000003 P:GO:0009792 P:GO:0009790 P:GO:0007165 P:GO:0000132 P:GO:0040013 P:GO:0046662 C:GO:0005834 F:GO:0004871	-
Contig101	Hypothetical protein CBG20737	1134	20	1e-100	11	F:GO:0016874 P:GO:0001505 F:GO:0004356 C:GO:0005739 P:GO:0006807 P:GO:0009792 F:GO:0016301 P:GO:0006542 P:GO:0019676 P:GO:0042133 F:GO:0016772	-
Contig140	cytochrome c oxidase subunit I	1569	20	1e-172	11	F:GO:0005507 F:GO:0005506 C:GO:0005746 C:GO:0016021 C:GO:0016020 C:GO:0005739 P:GO:0006810 P:GO:0006118 F:GO:0016491 F:GO:0004129 F:GO:0046872	-
Contig154	Hypothetical protein CBG16945	2878	20	1e-170	11	P:GO:0006414 C:GO:0005737 F:GO:0000166 P:GO:0006412 P:GO:0000003 F:GO:0005525 P:GO:0009792 F:GO:0003746 C:GO:0005829 P:GO:0040007 P:GO:0040035	-
Contig224	Hypothetical protein CBG09060	1347	20	1e-160	11	F:GO:0004332 P:GO:0007626 P:GO:0018991 P:GO:0007276 P:GO:0009792 F:GO:0016829 P:GO:0006096 F:GO:0003824 P:GO:0040010 P:GO:0008152 P:GO:0007582	-
Contig225	cathepsin B-like cysteine protease 2	1446	20	1e-104	11	P:GO:0007626 F:GO:0004197 F:GO:0016787 F:GO:0004213 C:GO:0005764 P:GO:0009792 P:GO:0050790 F:GO:0008234 F:GO:0008233 P:GO:0006508 P:GO:0040007	-
Contig252	Hypothetical protein CBG03479	963	20	1e-93	11	F:GO:0020037 F:GO:0005506 P:GO:0007626 P:GO:0006633 C:GO:0016020 P:GO:0006629 P:GO:0040018 F:GO:0016491 F:GO:0016717 F:GO:0046872 P:GO:0040010	-
Contig281	AF443190_1X-box binding protein unprocessed isoform	1337	20	1e-22	11	F:GO:0043565 F:GO:0003700 F:GO:0042803 F:GO:0003677 C:GO:0005634 P:GO:0006355 P:GO:0030968 P:GO:0006350 P:GO:0006955 P:GO:0045449 C:GO:0005615	-
Contig325	Ribosomal Protein, Large subunit family member (rpl-19)	817	20	1e-76	11	F:GO:0003735 F:GO:0003676 P:GO:0006412 P:GO:0000003 C:GO:0005842 P:GO:0009792 C:GO:0005840 P:GO:0009790 C:GO:0005622 P:GO:0040007 P:GO:0007582	-
Contig337	ARp2/3 compleX component family member (arx-5)	1455	20	1e-68	11	P:GO:0018991 C:GO:0030027 C:GO:0015629 F:GO:0003674 P:GO:0009792 F:GO:0005200 P:GO:0040010 P:GO:0030833 P:GO:0006928 C:GO:0005856 C:GO:0005885	-
Contig385	Hypothetical protein CBG05354	1040	20	1e-43	11	P:GO:0006817 P:GO:0040032 P:GO:0007626 F:GO:0042302 C:GO:0005737 P:GO:0040018 P:GO:0009792 P:GO:0002009 P:GO:0040010 P:GO:0040007 P:GO:0007582	-
Contig429	W09C5.8	845	20	1e-50	11	C:GO:0005743 C:GO:0005739 P:GO:0006123 P:GO:0000003 P:GO:0009792 P:GO:0006118 F:GO:0004129 P:GO:0008340 P:GO:0040010 P:GO:0040007 C:GO:0005751	-
D.viviparus_5_A11	Hypothetical protein CBG20696	1016	20	1e-99	11	P:GO:0000070 C:GO:0005634 P:GO:0007067 C:GO:0005874 C:GO:0000776 P:GO:0007094 F:GO:0003674 P:GO:0007059 C:GO:0005575 F:GO:0005515 P:GO:0008283	-
D.viviparus_7_G06	PCCA_CAEBRPropionyl-CoA carboxylase alpha chain, mitochondrial precursor (PCCase subunit alpha) (Propanoyl-CoA:carbon dioxide ligase subunit alpha)	1049	20	1e-99	11	F:GO:0016874 P:GO:0006768 P:GO:0006631 F:GO:0009374 C:GO:0005739 F:GO:0000166 F:GO:0005524 F:GO:0003824 C:GO:0005575 F:GO:0004658 P:GO:0008152	-
D.viviparus_15_F08.ab1	Hypothetical protein CBG05354	1102	20	1e-45	11	P:GO:0006817 P:GO:0040032 P:GO:0007626 F:GO:0042302 C:GO:0005737 P:GO:0040018 P:GO:0009792 P:GO:0002009 P:GO:0040010 P:GO:0040007 P:GO:0007582	-
D.viviparus_25_B11.ab1	CCNB2_XENLAG2/mitotic-specific cyclin-B2	952	20	1e-08	11	P:GO:0000910 C:GO:0005634 P:GO:0007067 C:GO:0015630 P:GO:0006468 P:GO:0051301 F:GO:0016301 F:GO:0016538 F:GO:0005515 P:GO:0007049 P:GO:0000074	-
D.viviparus_28_A05.ab1	Hypothetical protein CBG20737	1060	20	1e-101	11	F:GO:0016874 P:GO:0001505 F:GO:0004356 C:GO:0005739 P:GO:0006807 P:GO:0009792 F:GO:0016301 P:GO:0006542 P:GO:0019676 P:GO:0042133 F:GO:0016772	-
D.viviparus_28_H07.ab1	SUMO (ubiquitin-related) homolog family member (smo-1)	702	20	1e-29	11	P:GO:0040004 P:GO:0040027 C:GO:0005634 P:GO:0007276 P:GO:0040018 P:GO:0009792 P:GO:0006464 P:GO:0006512 P:GO:0001703 P:GO:0040010 P:GO:0040035	-
D.viviparus_32_D10.ab1	PREDICTED: similar to slingshot-2L	1044	20	1e-29	11	F:GO:0004725 F:GO:0004721 F:GO:0008138 F:GO:0016787 C:GO:0005737 P:GO:0000902 P:GO:0006470 F:GO:0003779 C:GO:0005886 P:GO:0030036 C:GO:0005856	-
D.viviparus_32_H07.ab1	Hypothetical protein CBG15769	1023	20	1e-87	11	C:GO:0016023 C:GO:0016021 C:GO:0016020 F:GO:0008324 P:GO:0006812 F:GO:0008270 F:GO:0003674 P:GO:0006829 C:GO:0005575 F:GO:0005385 P:GO:0008150	-
D.viviparus_39_C09.ab1	C05D9.3	947	20	1e-44	11	P:GO:0006954 P:GO:0007229 C:GO:0016021 C:GO:0016020 P:GO:0007275 F:GO:0005178 F:GO:0004872 F:GO:0005515 P:GO:0007160 C:GO:0008305 P:GO:0007155	-
D.viviparus_43_F01.ab1	cathepsin B-like cysteine protease 1	581	20	1e-43	11	P:GO:0007626 F:GO:0004197 C:GO:0005634 F:GO:0016787 P:GO:0009792 P:GO:0009790 F:GO:0008234 P:GO:0008340 F:GO:0008233 P:GO:0006508 P:GO:0040007	-
D.viviparus_45_H03.ab1	Hypothetical protein CBG06035	857	20	1e-27	11	P:GO:0006817 P:GO:0040032 P:GO:0007626 F:GO:0042302 C:GO:0005737 P:GO:0040018 P:GO:0009792 P:GO:0002009 P:GO:0040010 P:GO:0040007 P:GO:0007582	-
D.viviparus_52_G05.ab1	Ribosomal Protein, Large subunit family member (rpl-19)	796	20	1e-76	11	F:GO:0003735 F:GO:0003676 P:GO:0006412 P:GO:0000003 C:GO:0005842 P:GO:0009792 C:GO:0005840 P:GO:0009790 C:GO:0005622 P:GO:0040007 P:GO:0007582	-
D.viviparus_56_G03.ab1	Hypothetical protein CBG15945	904	20	1e-107	11	P:GO:0006635 P:GO:0006629 P:GO:0006631 F:GO:0016627 F:GO:0050660 C:GO:0005739 F:GO:0003995 P:GO:0006118 F:GO:0016491 C:GO:0005759 P:GO:0008152	-
Contig22	T21G5.4	1814	12	1e-92	10	F:GO:0004252 F:GO:0016787 C:GO:0042597 P:GO:0000003 P:GO:0007276 F:GO:0008233 P:GO:0006508 F:GO:0005515 P:GO:0040007 P:GO:0040035	-
Contig123	Hypothetical protein CBG01675	916	20	1e-85	10	F:GO:0003735 P:GO:0042254 C:GO:0030529 P:GO:0006412 P:GO:0000003 P:GO:0009792 C:GO:0005840 C:GO:0005622 P:GO:0007582 P:GO:0040035	-
Contig166	HSP70_BRUMAHeat shock 70 kDa protein	1227	20	1e-70	10	P:GO:0007626 F:GO:0000166 P:GO:0000003 F:GO:0005524 P:GO:0009792 P:GO:0008340 P:GO:0009408 P:GO:0006457 P:GO:0040007 P:GO:0006986	-
Contig230	putative nucleosome binding protein	1146	20	1e-69	10	P:GO:0007626 C:GO:0005634 P:GO:0006334 F:GO:0003674 P:GO:0007276 P:GO:0009792 P:GO:0002009 P:GO:0040010 P:GO:0040007 P:GO:0040035	-
Contig245	RNP (RRM RNA binding domain) containing family member (rnp-5)	921	20	1e-22	10	P:GO:0006397 F:GO:0003677 C:GO:0005634 P:GO:0008380 F:GO:0003676 F:GO:0000166 F:GO:0003723 P:GO:0000398 P:GO:0000184 P:GO:0006350	-
Contig302	Hypothetical protein CBG04517	791	20	1e-42	10	F:GO:0042803 C:GO:0005737 P:GO:0046903 C:GO:0048471 P:GO:0030183 P:GO:0009653 F:GO:0046982 F:GO:0005515 C:GO:0005783 F:GO:0005509	-
Contig394	ATPase subunit 6	373	20	1e-18	10	C:GO:0045263 C:GO:0016021 C:GO:0016020 C:GO:0016469 P:GO:0006811 C:GO:0005739 F:GO:0015078 P:GO:0006810 P:GO:0015992 F:GO:0016820	-
Contig420	Hypothetical protein CBG11894	1306	20	1e-37	10	P:GO:0006397 C:GO:0005634 F:GO:0003677 P:GO:0008380 F:GO:0003676 F:GO:0003723 F:GO:0003697 P:GO:0006355 F:GO:0005515 P:GO:0006350	-
Contig421	histone H1	807	20	1e-15	10	C:GO:0000786 P:GO:0007626 P:GO:0018991 C:GO:0005694 C:GO:0005634 F:GO:0003677 P:GO:0006334 P:GO:0009792 P:GO:0006281 P:GO:0007001	-
Contig442	Hypothetical protein CBG04105	969	20	1e-134	10	P:GO:0040032 P:GO:0018988 F:GO:0004197 P:GO:0009792 C:GO:0005575 F:GO:0008234 F:GO:0008233 P:GO:0006508 P:GO:0040007 C:GO:0005615	-
D.viviparus_10_B10	major sperm protein	1046	20	1e-39	10	P:GO:0007626 F:GO:0004197 P:GO:0000003 P:GO:0009792 F:GO:0008234 P:GO:0006508 P:GO:0040007 P:GO:0007582 F:GO:0005198 C:GO:0005856	-
D.viviparus_10_H02	Hypothetical protein CBG01691	452	20	1e-43	10	C:GO:0000786 P:GO:0007626 C:GO:0005694 C:GO:0005634 F:GO:0003677 C:GO:0001740 P:GO:0006334 P:GO:0007275 P:GO:0007001 P:GO:0040010	-
D.viviparus_4_D09	Hypothetical protein CBG23930	660	20	1e-53	10	C:GO:0005747 F:GO:0008137 C:GO:0005739 F:GO:0016651 P:GO:0006118 P:GO:0006120 F:GO:0016491 C:GO:0005624 F:GO:0003954 C:GO:0045271	-
D.viviparus_6_B12	Y40H4A.2	1019	20	1e-81	10	F:GO:0005506 F:GO:0004722 F:GO:0004721 F:GO:0016787 P:GO:0006470 C:GO:0000164 F:GO:0000163 C:GO:0008287 F:GO:0046872 F:GO:0030145	-
D.viviparus_9_D06	Hypothetical protein CBG23403	683	20	1e-12	10	P:GO:0042464 F:GO:0042802 C:GO:0005634 F:GO:0003674 P:GO:0040018 P:GO:0009792 P:GO:0040017 P:GO:0040014 P:GO:0045138 P:GO:0040011	-
D.viviparus_14_C01.ab1	T05H10.6b	914	20	1e-111	10	P:GO:0007308 P:GO:0018987 C:GO:0005739 F:GO:0016624 P:GO:0009792 P:GO:0006096 F:GO:0004739 F:GO:0016491 P:GO:0008152 P:GO:0040010	-
D.viviparus_19_H11.ab1	Nuclear Pore complex Protein family member (npp-20)	1027	20	1e-84	10	P:GO:0007626 F:GO:0008565 P:GO:0007276 F:GO:0003674 P:GO:0040018 P:GO:0009792 P:GO:0006886 P:GO:0040010 P:GO:0040007 P:GO:0007582	-
D.viviparus_21_G01.ab1	W05G11.6a	903	20	1e-115	10	F:GO:0004613 C:GO:0005739 F:GO:0000166 F:GO:0004611 F:GO:0005525 F:GO:0016301 F:GO:0016829 F:GO:0016831 P:GO:0006094 F:GO:0030145	-
D.viviparus_25_B03.ab1	F55A11.1	959	14	1e-19	10	P:GO:0015031 P:GO:0006810 C:GO:0005795 F:GO:0003674 P:GO:0009792 P:GO:0006888 C:GO:0005576 P:GO:0019752 C:GO:0005783 F:GO:0005509	-
D.viviparus_26_D01.ab1	F59F4.2	733	20	1e-25	10	F:GO:0003735 P:GO:0006952 P:GO:0006950 F:GO:0003676 P:GO:0006464 C:GO:0005840 P:GO:0006508 P:GO:0019538 P:GO:0006457 C:GO:0005783	-
D.viviparus_26_F05.ab1	C30A5.3	875	20	1e-60	10	C:GO:0016020 P:GO:0006810 C:GO:0005795 F:GO:0008270 F:GO:0003674 C:GO:0005575 C:GO:0005624 F:GO:0005515 F:GO:0046872 P:GO:0008150	-
D.viviparus_29_A10.ab1	Hypothetical protein CBG11702	502	20	1e-33	10	F:GO:0042623 P:GO:0006919 C:GO:0005739 F:GO:0005524 P:GO:0009792 C:GO:0005759 F:GO:0051087 P:GO:0006457 P:GO:0006986 F:GO:0051082	-
D.viviparus_37_G10.ab1	T05H10.6b	860	20	1e-111	10	P:GO:0007308 P:GO:0018987 C:GO:0005739 F:GO:0016624 P:GO:0009792 P:GO:0006096 F:GO:0004739 F:GO:0016491 P:GO:0008152 P:GO:0040010	-
D.viviparus_35_A03.ab1	C27A12.6	890	20	1e-31	10	F:GO:0019899 C:GO:0005737 F:GO:0008270 F:GO:0019787 P:GO:0006512 P:GO:0006511 F:GO:0005515 F:GO:0004842 F:GO:0046872 C:GO:0000151	-
D.viviparus_45_C02.ab1	Hypothetical protein CBG18253	967	20	1e-79	10	C:GO:0005737 C:GO:0005575 F:GO:0016671 F:GO:0005515 P:GO:0006457 F:GO:0030544 F:GO:0019904 F:GO:0030674 F:GO:0005488 F:GO:0051082	-
D.viviparus_45_G07.ab1	Hypothetical protein CBG16503	938	20	1e-129	10	F:GO:0016874 P:GO:0007626 F:GO:0000166 F:GO:0005524 P:GO:0009792 P:GO:0006464 P:GO:0006512 F:GO:0003824 C:GO:0005575 F:GO:0004839	-
D.viviparus_54_B05.ab1	F13H8.7	949	20	1e-90	10	P:GO:0019483 P:GO:0006206 F:GO:0003837 F:GO:0016810 F:GO:0016787 P:GO:0006807 P:GO:0000003 F:GO:0008270 F:GO:0003824 F:GO:0046872	-
D.viviparus_55_B06.ab1	unnamed protein product	1032	12	1e-06	10	P:GO:0045736 F:GO:0004861 F:GO:0017069 C:GO:0005634 C:GO:0005737 P:GO:0007507 F:GO:0016566 F:GO:0016564 F:GO:0005515 P:GO:0000122	-
D.viviparus_55_D12.ab1	Hypothetical protein CBG07428	987	20	1e-112	10	F:GO:0004889 F:GO:0005216 F:GO:0030594 C:GO:0016021 C:GO:0016020 P:GO:0006811 P:GO:0006810 F:GO:0005230 F:GO:0004872 C:GO:0045211	-
Contig2	Ribosomal Protein, Large subunit family member (rpl-28)	761	20	1e-20	9	F:GO:0003735 C:GO:0030529 F:GO:0003676 P:GO:0006412 P:GO:0009792 C:GO:0005842 C:GO:0005840 C:GO:0005622 P:GO:0040007	-
Contig47	COLlagen family member (col-3)	998	20	1e-44	9	P:GO:0040032 P:GO:0007626 P:GO:0040002 P:GO:0040018 P:GO:0009792 P:GO:0002009 P:GO:0040010 P:GO:0040007 P:GO:0007582	-
Contig139	Hypothetical protein CBG16947	1028	20	1e-100	9	F:GO:0016740 P:GO:0009792 F:GO:0004743 F:GO:0016301 P:GO:0006096 C:GO:0005575 F:GO:0046872 F:GO:0016772 F:GO:0000287	-
Contig149	Hypothetical protein CBG10849	1315	20	1e-164	9	P:GO:0007626 F:GO:0004197 F:GO:0016787 P:GO:0050790 P:GO:0009792 F:GO:0008234 F:GO:0008233 P:GO:0006508 P:GO:0040007	-
Contig192	PREDICTED: similar to Serine/threonine-protein kinase 6 (Aurora-family kinase 1) (Aurora/IPL1-related kinase 1) (Ipl1- and aurora-related kinase 1) (Aurora-A) (Serine/threonine-protein kinase Ayk1)	1497	20	1e-92	9	F:GO:0016740 F:GO:0004674 F:GO:0004672 P:GO:0006468 F:GO:0000166 F:GO:0005524 F:GO:0016301 C:GO:0005575 P:GO:0007049	-
Contig211	AF496634_1putative serine/threonine phosphatase	1109	20	1e-172	9	F:GO:0005506 F:GO:0004722 F:GO:0004721 F:GO:0016787 P:GO:0006470 P:GO:0000003 C:GO:0008287 F:GO:0046872 F:GO:0030145	-
Contig239	cathepsin B-like cysteine protease 1	1064	20	1e-111	9	P:GO:0007626 F:GO:0004197 F:GO:0016787 P:GO:0050790 P:GO:0009792 F:GO:0008234 F:GO:0008233 P:GO:0006508 P:GO:0040007	-
Contig271	PREDICTED: similar to CG9836-PA	953	20	1e-43	9	F:GO:0005506 C:GO:0005634 P:GO:0009399 C:GO:0005739 P:GO:0016226 C:GO:0005737 P:GO:0009792 F:GO:0046872 P:GO:0040007	-
Contig304	Fxr1 protein	1081	20	1e-26	9	P:GO:0007519 P:GO:0007517 C:GO:0005634 F:GO:0003676 C:GO:0005737 F:GO:0003723 C:GO:0005842 P:GO:0007275 P:GO:0030154	-
Contig329	cathepsin B-like cysteine protease 1	1380	20	1e-127	9	P:GO:0007626 F:GO:0004197 F:GO:0016787 P:GO:0050790 P:GO:0009792 F:GO:0008234 F:GO:0008233 P:GO:0006508 P:GO:0040007	-
Contig344	Hypothetical protein CBG11380	1069	20	1e-47	9	P:GO:0040032 P:GO:0007626 P:GO:0040002 P:GO:0040018 P:GO:0009792 P:GO:0002009 P:GO:0040010 P:GO:0040007 P:GO:0007582	-
Contig371	predicted protein	2855	17	1e-20	9	F:GO:0003700 C:GO:0005634 C:GO:0005739 F:GO:0008134 F:GO:0003674 P:GO:0009303 P:GO:0008150 F:GO:0003690 P:GO:0008283	-
Contig396	beta tubulin isotype 1	1063	20	1e-60	9	P:GO:0007018 P:GO:0051258 C:GO:0005874 F:GO:0000166 C:GO:0005737 F:GO:0005525 C:GO:0043234 F:GO:0003924 F:GO:0005198	-
Contig416	T09B4.7	918	20	1e-47	9	P:GO:0007626 F:GO:0004674 F:GO:0004672 P:GO:0018105 P:GO:0006468 F:GO:0000166 F:GO:0005524 F:GO:0016301 P:GO:0040007	-
Contig430	elongation factor	633	20	1e-87	9	P:GO:0006414 F:GO:0000166 P:GO:0006412 P:GO:0000003 F:GO:0005525 P:GO:0009792 F:GO:0003746 P:GO:0040007 P:GO:0040035	-
Contig451	Hypothetical protein CBG16947	1771	20	1e-176	9	F:GO:0016740 P:GO:0009792 F:GO:0004743 F:GO:0016301 P:GO:0006096 C:GO:0005575 F:GO:0046872 F:GO:0016772 F:GO:0000287	-
D.viviparus_2_F03	PREDICTED: similar to CG18292-PA	858	20	1e-15	9	P:GO:0006261 F:GO:0003677 C:GO:0005634 P:GO:0045786 P:GO:0006468 C:GO:0005737 P:GO:0000084 F:GO:0004871 P:GO:0007049	-
D.viviparus_2_H01	Hypothetical protein Y43F4B.9	1075	20	1e-45	9	P:GO:0006261 F:GO:0003677 C:GO:0005634 P:GO:0045786 P:GO:0006468 C:GO:0005737 P:GO:0000084 F:GO:0004871 P:GO:0007049	-
D.viviparus_5_C04	peroxiredoxin	689	20	1e-74	9	P:GO:0006979 F:GO:0051920 F:GO:0008379 C:GO:0005737 P:GO:0040018 F:GO:0016491 F:GO:0004601 P:GO:0007582 F:GO:0016209	-
D.viviparus_7_H04	C23G10.2b	724	20	1e-51	9	P:GO:0006449 C:GO:0005634 F:GO:0016787 C:GO:0005737 F:GO:0003674 C:GO:0005575 F:GO:0004519 F:GO:0004518 P:GO:0008150	-
D.viviparus_14_F12.ab1	AF496634_1putative serine/threonine phosphatase	373	20	1e-25	9	F:GO:0005506 P:GO:0050875 F:GO:0004722 F:GO:0004721 F:GO:0016787 P:GO:0006470 P:GO:0000003 F:GO:0046872 F:GO:0030145	-
D.viviparus_18_C06.ab1	SyNapTotagmin family member (snt-5)	918	20	1e-85	9	F:GO:0005215 C:GO:0016021 C:GO:0016020 C:GO:0045202 P:GO:0006810 C:GO:0008021 F:GO:0005515 F:GO:0046872 F:GO:0005509	-
D.viviparus_21_B08.ab1	Hypothetical protein CBG02021	961	20	1e-33	9	C:GO:0005777 C:GO:0016021 C:GO:0016020 P:GO:0006629 P:GO:0008610 P:GO:0010025 F:GO:0016491 C:GO:0005783 F:GO:0050062	-
D.viviparus_21_D11.ab1	Hypothetical protein CBG16947	1025	20	1e-105	9	F:GO:0016740 P:GO:0009792 F:GO:0004743 F:GO:0016301 P:GO:0006096 C:GO:0005575 F:GO:0046872 F:GO:0016772 F:GO:0000287	-
D.viviparus_22_F11.ab1	AF242767_1SF2	745	20	1e-34	9	P:GO:0006397 C:GO:0005634 P:GO:0008380 F:GO:0003676 F:GO:0000166 F:GO:0003723 P:GO:0009792 P:GO:0040007 P:GO:0006376	-
D.viviparus_23_D02.ab1	Hypothetical protein CBG24927	968	20	1e-09	9	P:GO:0040032 P:GO:0007626 P:GO:0040002 P:GO:0040018 P:GO:0009792 P:GO:0002009 P:GO:0040010 P:GO:0040007 P:GO:0007582	-
D.viviparus_24_A02.ab1	Hypothetical protein CBG20998	948	20	1e-81	9	P:GO:0007626 P:GO:0006397 P:GO:0008380 P:GO:0000003 P:GO:0009792 C:GO:0005681 F:GO:0005515 P:GO:0040010 P:GO:0040035	-
D.viviparus_25_D08.ab1	cathepsin L 1	1079	20	1e-131	9	P:GO:0007626 F:GO:0004217 F:GO:0004197 F:GO:0016787 P:GO:0009792 F:GO:0008234 F:GO:0008233 P:GO:0006508 P:GO:0040010	-
D.viviparus_38b_A11.ab1	beta-tubulin isotype 2	886	20	1e-118	9	P:GO:0007018 P:GO:0051258 C:GO:0005874 C:GO:0005737 F:GO:0000166 F:GO:0005525 C:GO:0043234 F:GO:0003924 F:GO:0005198	-
D.viviparus_45_F07.ab1	Hypothetical protein CBG03134	808	20	1e-65	9	F:GO:0004491 C:GO:0005739 F:GO:0000062 F:GO:0018478 P:GO:0006573 F:GO:0016491 P:GO:0006220 P:GO:0019859 P:GO:0008152	-
D.viviparus_47_G08.ab1	AChain A, Structural Genomics Of Caenorhabditis Elegans: Triose Phosphate Isomerase	937	20	1e-90	9	P:GO:0006633 P:GO:0008610 P:GO:0006098 P:GO:0006096 F:GO:0003824 P:GO:0006094 F:GO:0016853 P:GO:0008152 F:GO:0004807	-
D.viviparus_49_C02.ab1	PREDICTED: similar to testis enhanced gene transcript	1022	20	1e-36	9	P:GO:0043066 C:GO:0016021 C:GO:0016020 P:GO:0007283 C:GO:0005634 P:GO:0006915 C:GO:0005626 C:GO:0005783 C:GO:0005887	-
Contig171	putative glycerol kinase	856	20	1e-63	8	F:GO:0016301 F:GO:0005524 F:GO:0004370 F:GO:0016740 F:GO:0000166 P:GO:0005975 P:GO:0006072 P:GO:0006071	-
Contig218	Y69E1A.2	1262	20	1e-146	8	F:GO:0046872 P:GO:0000003 F:GO:0004553 F:GO:0030246 P:GO:0005975 P:GO:0009792 P:GO:0030001 C:GO:0005576	-
Contig294	PREDICTED: similar to UBiQuitin family member (ubq-1) isoform 1	944	20	1e-137	8	P:GO:0000003 F:GO:0003674 P:GO:0008150 P:GO:0009792 P:GO:0040007 P:GO:0007582 C:GO:0005575 P:GO:0006464	-
Contig311	D87912protein B0205.3	1269	20	1e-89	8	C:GO:0043234 F:GO:0003674 P:GO:0042044 C:GO:0005737 C:GO:0000502 C:GO:0005829 P:GO:0008150 C:GO:0005575	-
Contig346	unnamed protein product	1351	17	1e-17	8	F:GO:0016491 F:GO:0050381 P:GO:0009303 P:GO:0008283 F:GO:0008134 C:GO:0005634 F:GO:0003700 F:GO:0003690	-
Contig376	cysteine proteinase 5	1197	20	1e-87	8	P:GO:0007626 P:GO:0006508 F:GO:0016787 F:GO:0008234 F:GO:0008233 P:GO:0009792 P:GO:0040007 F:GO:0004197	-
Contig400	Hypothetical protein C04G2.9	1542	20	1e-155	8	F:GO:0046872 P:GO:0000003 F:GO:0004553 F:GO:0030246 P:GO:0005975 P:GO:0009792 P:GO:0030001 C:GO:0005576	-
Contig446	Hypothetical protein CBG05353	1063	20	1e-24	8	P:GO:0007626 P:GO:0040010 P:GO:0009792 P:GO:0040007 P:GO:0007582 P:GO:0040032 P:GO:0002009 P:GO:0040018	-
D.viviparus_10_B11	Hypothetical protein CBG03821	751	20	1e-44	8	P:GO:0000003 P:GO:0006413 P:GO:0006412 F:GO:0003743 P:GO:0006445 C:GO:0005829 C:GO:0005852 F:GO:0043022	-
D.viviparus_12_H05.ab1	Hypothetical protein CBG15783	990	7	1e-06	8	P:GO:0007626 P:GO:0040010 P:GO:0009792 P:GO:0007582 P:GO:0040007 P:GO:0040032 P:GO:0002009 P:GO:0040018	-
D.viviparus_14_E04.ab1	unnamed protein product	1026	20	1e-17	8	P:GO:0006355 F:GO:0003674 P:GO:0007242 C:GO:0005737 P:GO:0008150 P:GO:0007584 C:GO:0005575 F:GO:0003700	-
D.viviparus_14_H03.ab1	R11A5.4b	1050	20	1e-157	8	F:GO:0016301 F:GO:0005525 F:GO:0004611 F:GO:0000166 F:GO:0016831 F:GO:0016829 F:GO:0004613 P:GO:0006094	-
D.viviparus_16_C07.ab1	calreticulin	862	20	1e-47	8	P:GO:0007626 F:GO:0046872 F:GO:0051082 F:GO:0005509 P:GO:0006457 C:GO:0005783 F:GO:0005529 F:GO:0008270	-
D.viviparus_17_A08.ab1	Hypothetical protein CBG06117	1079	20	1e-74	8	F:GO:0005525 F:GO:0003924 C:GO:0005737 F:GO:0000166 P:GO:0008150 P:GO:0009792 F:GO:0005515 C:GO:0005634	-
D.viviparus_17_C04.ab1	Hypothetical protein CBG24264	1109	20	1e-97	8	P:GO:0000003 C:GO:0043234 F:GO:0005488 P:GO:0000074 C:GO:0005829 P:GO:0009792 C:GO:0005838 P:GO:0007582	-
D.viviparus_17_D12.ab1	rRNA promoter binding protein	1061	11	1e-12	8	F:GO:0016491 F:GO:0050381 P:GO:0009303 P:GO:0008283 F:GO:0008134 C:GO:0005634 F:GO:0003700 F:GO:0003690	-
D.viviparus_18_E10.ab1	C47B2.6b	831	20	1e-77	8	P:GO:0005975 F:GO:0016857 F:GO:0003824 P:GO:0044237 P:GO:0006012 F:GO:0003978 F:GO:0050662 F:GO:0016853	-
D.viviparus_20_E10.ab1	Receptor Mediated Endocytosis family member (rme-2)	734	20	1e-69	8	F:GO:0005509 F:GO:0004872 C:GO:0005615 C:GO:0016021 C:GO:0016020 P:GO:0008150 P:GO:0006897 C:GO:0005575	-
D.viviparus_21_H09.ab1	ubiquitin conjugating enzyme E2	949	20	1e-68	8	F:GO:0004840 F:GO:0016874 P:GO:0019538 F:GO:0004842 P:GO:0006512 C:GO:0005575 P:GO:0006511 P:GO:0006464	-
D.viviparus_23_E11.ab1	rRNA promoter binding protein	944	8	1e-09	8	F:GO:0016491 F:GO:0050381 P:GO:0009303 P:GO:0008283 F:GO:0008134 C:GO:0005634 F:GO:0003700 F:GO:0003690	-
D.viviparus_24_H11.ab1	MeDiaTor family member (mdt-21)	531	20	1e-27	8	C:GO:0005740 C:GO:0005739 P:GO:0006508 P:GO:0006627 F:GO:0008236 F:GO:0016787 C:GO:0016020 F:GO:0008233	-
D.viviparus-PLATE46_G05.ab1	Hypothetical protein CBG12308	887	20	1e-42	8	P:GO:0000003 P:GO:0007276 C:GO:0016021 F:GO:0005375 P:GO:0006825 P:GO:0040010 C:GO:0005886 P:GO:0040018	-
D.viviparus_53_E12.ab1	F45E12.1	820	20	1e-90	8	P:GO:0007399 P:GO:0007398 F:GO:0003674 F:GO:0016791 P:GO:0007275 C:GO:0005615 P:GO:0008150 C:GO:0005575	-
D.viviparus_56_E08.ab1	Hypothetical protein CBG10813	721	20	1e-22	8	C:GO:0043234 F:GO:0004298 F:GO:0016787 C:GO:0005829 F:GO:0008233 F:GO:0004175 C:GO:0005839 P:GO:0006511	-
Contig11	related to yeast Vacuolar Protein Sorting factor family member (vps-54)	1075	20	1e-81	7	F:GO:0003676 F:GO:0008270 P:GO:0042147 F:GO:0005515 C:GO:0005622 P:GO:0006810 P:GO:0015031	-
Contig27	Hypothetical protein CBG17716	652	20	1e-44	7	F:GO:0046872 P:GO:0006829 C:GO:0005737 P:GO:0008283 F:GO:0008270 C:GO:0005575 P:GO:0019735	-
Contig34	NADH dehydrogenase subunit 1	693	20	1e-23	7	C:GO:0005739 F:GO:0016491 C:GO:0016021 C:GO:0016020 F:GO:0008137 P:GO:0006118 P:GO:0006810	-
Contig39	Hypothetical protein CBG12656	995	20	1e-74	7	F:GO:0008320 C:GO:0016021 C:GO:0005783 C:GO:0016020 P:GO:0006886 P:GO:0015031 P:GO:0006810	-
Contig270	hexokinase	1718	20	1e-163	7	F:GO:0016301 F:GO:0005524 F:GO:0004396 F:GO:0016740 F:GO:0000166 P:GO:0006096 C:GO:0005575	-
Contig342	Hypothetical protein CBG09278	1113	20	1e-70	7	F:GO:0004719 F:GO:0008168 F:GO:0016740 C:GO:0005783 P:GO:0006479 P:GO:0009792 P:GO:0006464	-
Contig354	HIStone family member (his-24)	898	20	1e-20	7	C:GO:0005694 P:GO:0007001 C:GO:0000786 P:GO:0009792 P:GO:0006334 F:GO:0003677 C:GO:0005634	-
Contig425	Hypothetical protein CBG03254	647	20	1e-47	7	F:GO:0003735 P:GO:0000003 P:GO:0006412 C:GO:0030529 C:GO:0005840 P:GO:0040007 C:GO:0005622	-
D.viviparus_22_C06.ab1	Hypothetical protein CBG00466	684	20	1e-88	7	F:GO:0005525 F:GO:0004611 F:GO:0000166 F:GO:0016831 F:GO:0016829 F:GO:0004613 P:GO:0006094	-
D.viviparus_22_G07.ab1	COL1_CAEELCuticle collagen 1 precursor (Protein squat-3) (Protein dumpy-15)	598	6	1e-08	7	P:GO:0007626 P:GO:0040002 P:GO:0009792 P:GO:0040007 P:GO:0040032 P:GO:0007582 P:GO:0040018	-
D.viviparus_24_F02.ab1	AF522285_1aldehyde dehydrogenase	788	20	1e-41	7	P:GO:0006081 C:GO:0005739 F:GO:0016491 P:GO:0008152 P:GO:0007605 F:GO:0004029 C:GO:0005575	-
D.viviparus_28_B12.ab1	PREDICTED: similar to Glyoxylase 1	926	20	1e-60	7	P:GO:0006916 F:GO:0046872 C:GO:0005737 P:GO:0005975 F:GO:0008270 F:GO:0004462 F:GO:0016829	-
D.viviparus_28_D10.ab1	Hypothetical protein CBG03821	822	20	1e-41	7	P:GO:0000003 P:GO:0006413 P:GO:0006412 P:GO:0006446 F:GO:0003743 C:GO:0005852 F:GO:0043022	-
D.viviparus_40_G09.ab1	Hypothetical protein CBG03136	949	20	1e-107	7	F:GO:0004457 C:GO:0005737 P:GO:0006100 F:GO:0016491 P:GO:0006096 P:GO:0019642 F:GO:0004459	-
D.viviparus_41_C12.ab1	UBiquitin Conjugating enzyme family member (ubc-3)	830	20	1e-80	7	F:GO:0004840 F:GO:0016874 P:GO:0019538 P:GO:0051301 P:GO:0006512 F:GO:0004842 P:GO:0006464	-
D.viviparus_34_A09.ab1	Y105E8B.2a	971	17	1e-90	7	F:GO:0035091 C:GO:0000145 P:GO:0006887 F:GO:0017160 F:GO:0005515 P:GO:0006810 P:GO:0015031	-
D.viviparus_36_D12.ab1	PPCK_HAECOPhosphoenolpyruvate carboxykinase	847	20	1e-122	7	F:GO:0005525 F:GO:0004611 F:GO:0000166 F:GO:0016831 F:GO:0016829 F:GO:0004613 P:GO:0006094	-
D.viviparus_39_E11.ab1	HIStone family member (his-24)	783	20	1e-20	7	C:GO:0005694 P:GO:0007001 C:GO:0000786 P:GO:0009792 P:GO:0006334 F:GO:0003677 C:GO:0005634	-
D.viviparus-PLATE46_H08.ab1	hypothetical protein 3	822	20	1e-10	7	P:GO:0040017 P:GO:0007276 C:GO:0005856 F:GO:0005198 P:GO:0040010 P:GO:0007582 P:GO:0040018	-
D.viviparus_54_E02.ab1	F54H12.6	847	20	1e-50	7	P:GO:0006414 F:GO:0003746 P:GO:0006412 C:GO:0005853 P:GO:0040010 P:GO:0009792 P:GO:0040007	-
Contig29	p47 protein	1064	20	1e-44	6	F:GO:0008289 P:GO:0008150 P:GO:0006944 F:GO:0005515 C:GO:0005634 P:GO:0007030	-
Contig36	Hypothetical protein CBG13605	349	3	1e-10	6	F:GO:0003735 P:GO:0000003 P:GO:0006412 C:GO:0005840 P:GO:0007582 C:GO:0005622	-
Contig191	NADH dehydrogenase subunit 5	939	20	1e-44	6	C:GO:0005739 F:GO:0016491 P:GO:0042773 C:GO:0016021 C:GO:0016020 F:GO:0008137	-
Contig327	NADH dehydrogenase subunit 5	1465	20	1e-57	6	C:GO:0005739 F:GO:0016491 P:GO:0042773 C:GO:0016021 C:GO:0016020 F:GO:0008137	-
Contig338	rRNA promoter binding protein	473	7	1e-10	6	P:GO:0009303 P:GO:0008283 F:GO:0008134 C:GO:0005634 F:GO:0003700 F:GO:0003690	-
Contig349	COLlagen family member (col-166)	1142	20	1e-39	6	P:GO:0007626 C:GO:0005737 P:GO:0006817 F:GO:0042302 P:GO:0040010 P:GO:0040032	-
Contig370	NADH dehydrogenase subunit 1	236	20	1e-16	6	C:GO:0005739 F:GO:0016491 C:GO:0016021 C:GO:0016020 F:GO:0008137 P:GO:0006118	-
Contig380	VITellogenin structural genes (yolk protein genes) family member (vit-5)	939	20	1e-42	6	P:GO:0006869 F:GO:0005319 F:GO:0045735 P:GO:0040010 P:GO:0009792 P:GO:0008340	-
Contig447	VIT6_OSCBRVitellogenin-6 precursor	1908	20	1e-87	6	P:GO:0006869 F:GO:0005319 P:GO:0040010 F:GO:0045735 P:GO:0008340 P:GO:0009792	-
D.viviparus_3_C10	C34C12.4	753	20	1e-12	6	F:GO:0003674 C:GO:0016021 C:GO:0016020 P:GO:0008150 F:GO:0005515 C:GO:0005575	-
D.viviparus_3_F02	Y95B8A.12a	1034	20	1e-152	6	P:GO:0007242 P:GO:0007249 F:GO:0005089 P:GO:0035023 F:GO:0005085 C:GO:0005622	-
D.viviparus_4_E03	C34D10.1	975	20	1e-21	6	C:GO:0016021 F:GO:0005198 C:GO:0016020 P:GO:0008150 F:GO:0005515 P:GO:0007507	-
D.viviparus_6_G05	NADH dehydrogenase subunit 1	840	20	1e-32	6	C:GO:0005739 F:GO:0016491 C:GO:0016021 C:GO:0016020 F:GO:0008137 P:GO:0006118	-
D.viviparus_7_C02	Y105E8A.1	590	20	1e-29	6	F:GO:0046872 F:GO:0005070 P:GO:0006461 P:GO:0006801 F:GO:0004785 C:GO:0005575	-
D.viviparus_7_H02	HMG family member (hmg-5)	992	9	1e-12	6	P:GO:0006355 C:GO:0005694 P:GO:0007276 C:GO:0000785 F:GO:0003677 C:GO:0005634	-
D.viviparus_22_H09.ab1	hexokinase	510	20	1e-20	6	F:GO:0016301 F:GO:0005524 F:GO:0004396 F:GO:0016740 F:GO:0000166 P:GO:0006096	-
D.viviparus_25_B09.ab1	NADH dehydrogenase subunit 5	938	20	1e-49	6	C:GO:0005739 F:GO:0016491 P:GO:0042773 C:GO:0016021 C:GO:0016020 F:GO:0008137	-
D.viviparus_30_A12.ab1	Native 66kDa protein	935	20	1e-128	6	F:GO:0005096 F:GO:0005200 F:GO:0008083 F:GO:0017137 P:GO:0007010 F:GO:0008270	-
D.viviparus_32_A01.ab1	Hypothetical protein CBG18577	433	20	1e-39	6	F:GO:0003755 P:GO:0006457 C:GO:0005829 P:GO:0007165 P:GO:0009792 F:GO:0016853	-
D.viviparus_39_C06.ab1	arginine kinase	283	20	1e-19	6	F:GO:0016301 P:GO:0016310 F:GO:0016740 P:GO:0009792 F:GO:0004054 F:GO:0016772	-
D.viviparus_48_A11.ab1	Hypothetical protein CBG04280	939	20	1e-88	6	C:GO:0005764 P:GO:0006508 F:GO:0003824 F:GO:0008233 F:GO:0004186 F:GO:0004185	-
D.viviparus_52_G08.ab1	ENSANGP00000021884	479	11	1e-05	6	F:GO:0046872 F:GO:0003674 P:GO:0008150 F:GO:0008270 F:GO:0005515 C:GO:0005575	-
Contig7	Hypothetical protein CBG19014	1424	20	1e-170	5	P:GO:0031032 P:GO:0007626 F:GO:0003779 P:GO:0040011 P:GO:0040010	-
Contig19	Hypothetical protein CBG19226	873	20	1e-82	5	F:GO:0004194 P:GO:0006508 F:GO:0004190 F:GO:0008233 P:GO:0008219	-
Contig52	Hypothetical protein CBG20623	458	20	1e-24	5	C:GO:0005856 P:GO:0007276 F:GO:0005198 P:GO:0007582 P:GO:0040018	-
Contig79	Hypothetical protein CBG15316	1035	20	1e-100	5	P:GO:0008152 F:GO:0004332 F:GO:0003824 P:GO:0006096 F:GO:0016829	-
Contig135	major sperm protein	692	20	1e-45	5	P:GO:0000003 C:GO:0005856 F:GO:0005198 P:GO:0009792 P:GO:0007582	-
Contig153	Hypothetical protein CBG24046	963	20	1e-73	5	P:GO:0007626 F:GO:0005509 F:GO:0003774 C:GO:0016459 P:GO:0018991	-
Contig163	major sperm protein	892	20	1e-36	5	P:GO:0000003 C:GO:0005856 F:GO:0005198 P:GO:0009792 P:GO:0007582	-
Contig175	Hypothetical protein CBG20623	601	20	1e-26	5	C:GO:0005856 P:GO:0007276 F:GO:0005198 P:GO:0007582 P:GO:0040018	-
Contig178	unnamed protein product	1091	4	1e-09	5	P:GO:0051092 C:GO:0005737 P:GO:0007249 P:GO:0042110 F:GO:0005515	-
Contig234	K11H12.8a	1186	20	1e-122	5	C:GO:0005739 F:GO:0003674 C:GO:0016021 C:GO:0016020 P:GO:0008150	-
Contig237	Hypothetical protein CBG09037	959	20	1e-129	5	P:GO:0000003 P:GO:0009792 P:GO:0040007 P:GO:0007582 P:GO:0006464	-
Contig250	Sperm-Specific family, class P family member (ssp-9)	1259	20	1e-25	5	C:GO:0005856 P:GO:0007276 F:GO:0005198 P:GO:0007582 P:GO:0040018	-
Contig331	Hypothetical protein CBG20480	1415	20	1e-46	5	F:GO:0003674 P:GO:0008150 F:GO:0008270 C:GO:0005575 F:GO:0003677	-
Contig353	actin A3	1547	20	1e-180	5	F:GO:0005524 C:GO:0005856 F:GO:0000166 F:GO:0005198 F:GO:0005515	-
Contig357	Sperm-Specific family, class P family member (ssp-9)	979	20	1e-27	5	C:GO:0005856 P:GO:0007276 F:GO:0005198 P:GO:0007582 P:GO:0040018	-
Contig366	major sperm protein	587	20	1e-71	5	P:GO:0000003 C:GO:0005856 F:GO:0005198 P:GO:0009792 P:GO:0007582	-
Contig412	major sperm protein	1250	20	1e-71	5	P:GO:0000003 C:GO:0005856 F:GO:0005198 P:GO:0009792 P:GO:0007582	-
Contig438	major sperm protein	968	20	1e-71	5	P:GO:0000003 C:GO:0005856 F:GO:0005198 P:GO:0009792 P:GO:0007582	-
Contig440	K07A1.5	1120	20	1e-23	5	P:GO:0000003 P:GO:0007276 P:GO:0040010 P:GO:0007582 P:GO:0040007	-
D.viviparus_10_B02	major sperm protein	1000	20	1e-71	5	P:GO:0000003 C:GO:0005856 F:GO:0005198 P:GO:0009792 P:GO:0007582	-
D.viviparus_10_E12	major sperm protein	883	20	1e-71	5	P:GO:0000003 C:GO:0005856 F:GO:0005198 P:GO:0009792 P:GO:0007582	-
D.viviparus_10_H05	UBiquitin Conjugating enzyme family member (ubc-7)	703	20	1e-29	5	F:GO:0016874 P:GO:0019538 F:GO:0004842 P:GO:0006512 P:GO:0006464	-
D.viviparus_11_E09	Ribosomal Protein, Small subunit family member (rps-8)	661	20	1e-72	5	P:GO:0000003 C:GO:0030529 P:GO:0007582 P:GO:0040007 C:GO:0005622	-
D.viviparus_2_A07	major sperm protein	1031	20	1e-70	5	P:GO:0000003 C:GO:0005856 F:GO:0005198 P:GO:0009792 P:GO:0007582	-
D.viviparus_2_A12	major sperm protein	931	20	1e-70	5	P:GO:0000003 C:GO:0005856 F:GO:0005198 P:GO:0009792 P:GO:0007582	-
D.viviparus_2_C12	major sperm protein	922	20	1e-71	5	P:GO:0000003 C:GO:0005856 F:GO:0005198 P:GO:0009792 P:GO:0007582	-
D.viviparus_2_D09	major sperm protein	1012	20	1e-71	5	P:GO:0000003 C:GO:0005856 F:GO:0005198 P:GO:0009792 P:GO:0007582	-
D.viviparus_2_F05	major sperm protein	1027	20	1e-71	5	P:GO:0000003 C:GO:0005856 F:GO:0005198 P:GO:0009792 P:GO:0007582	-
D.viviparus_3_F03	major sperm protein	970	20	1e-71	5	P:GO:0000003 C:GO:0005856 F:GO:0005198 P:GO:0009792 P:GO:0007582	-
D.viviparus_4_C03	Sperm-Specific family, class P family member (ssp-9)	930	20	1e-25	5	C:GO:0005856 P:GO:0007276 F:GO:0005198 P:GO:0007582 P:GO:0040018	-
D.viviparus_5_B09	major sperm protein	961	20	1e-71	5	P:GO:0000003 C:GO:0005856 F:GO:0005198 P:GO:0009792 P:GO:0007582	-
D.viviparus_5_F05	major sperm protein	975	20	1e-71	5	P:GO:0000003 C:GO:0005856 F:GO:0005198 P:GO:0009792 P:GO:0007582	-
D.viviparus_6_A03	major sperm protein	932	20	1e-71	5	P:GO:0000003 C:GO:0005856 F:GO:0005198 P:GO:0009792 P:GO:0007582	-
D.viviparus_6_A08	major sperm protein	881	20	1e-71	5	P:GO:0000003 C:GO:0005856 F:GO:0005198 P:GO:0009792 P:GO:0007582	-
D.viviparus_6_A09	major sperm protein	729	20	1e-49	5	P:GO:0000003 C:GO:0005856 F:GO:0005198 P:GO:0009792 P:GO:0007582	-
D.viviparus_6_C08	major sperm protein	949	20	1e-69	5	P:GO:0000003 C:GO:0005856 F:GO:0005198 P:GO:0009792 P:GO:0007582	-
D.viviparus_6_C10	major sperm protein	963	20	1e-71	5	P:GO:0000003 C:GO:0005856 F:GO:0005198 P:GO:0009792 P:GO:0007582	-
D.viviparus_6_H04	major sperm protein	912	20	1e-69	5	P:GO:0000003 C:GO:0005856 F:GO:0005198 P:GO:0009792 P:GO:0007582	-
D.viviparus_7_E01	Sperm-Specific family, class P family member (ssp-9)	920	20	1e-26	5	C:GO:0005856 P:GO:0007276 F:GO:0005198 P:GO:0007582 P:GO:0040018	-
D.viviparus_7_F08	major sperm protein	587	20	1e-18	5	P:GO:0000003 C:GO:0005856 F:GO:0005198 P:GO:0009792 P:GO:0007582	-
D.viviparus_8_D11	C47E12.10	998	20	1e-19	5	P:GO:0000003 P:GO:0007276 P:GO:0040010 P:GO:0007582 P:GO:0040007	-
D.viviparus_12_A06.ab1	major sperm protein	992	20	1e-70	5	P:GO:0000003 C:GO:0005856 F:GO:0005198 P:GO:0009792 P:GO:0007582	-
D.viviparus_12_D01.ab1	major sperm protein	991	20	1e-70	5	P:GO:0000003 C:GO:0005856 F:GO:0005198 P:GO:0009792 P:GO:0007582	-
D.viviparus_13_C05.ab1	R06C1.4	455	20	1e-26	5	F:GO:0003723 F:GO:0003676 P:GO:0006378 F:GO:0000166 F:GO:0005515	-
D.viviparus_13_G07.ab1	major sperm protein	904	20	1e-71	5	P:GO:0000003 C:GO:0005856 F:GO:0005198 P:GO:0009792 P:GO:0007582	-
D.viviparus_13_H07.ab1	major sperm protein	936	20	1e-71	5	P:GO:0000003 C:GO:0005856 F:GO:0005198 P:GO:0009792 P:GO:0007582	-
D.viviparus_14_B10.ab1	major sperm protein	521	20	1e-29	5	P:GO:0000003 C:GO:0005856 F:GO:0005198 P:GO:0009792 P:GO:0007582	-
D.viviparus_15_E08.ab1	major sperm protein	1064	20	1e-71	5	P:GO:0000003 C:GO:0005856 F:GO:0005198 P:GO:0009792 P:GO:0007582	-
D.viviparus_16_B09.ab1	major sperm protein	962	20	1e-70	5	P:GO:0000003 C:GO:0005856 F:GO:0005198 P:GO:0009792 P:GO:0007582	-
D.viviparus_18_E11.ab1	major sperm protein	795	20	1e-34	5	P:GO:0000003 C:GO:0005856 F:GO:0005198 P:GO:0009792 P:GO:0007582	-
D.viviparus_19_E12.ab1	major sperm protein	933	20	1e-71	5	P:GO:0000003 C:GO:0005856 F:GO:0005198 P:GO:0009792 P:GO:0007582	-
D.viviparus_19_G01.ab1	Sperm-Specific family, class P family member (ssp-9)	977	20	1e-27	5	C:GO:0005856 P:GO:0007276 F:GO:0005198 P:GO:0007582 P:GO:0040018	-
D.viviparus_25_C04.ab1	Hypothetical protein CBG15316	853	20	1e-95	5	P:GO:0008152 F:GO:0004332 F:GO:0003824 P:GO:0006096 F:GO:0016829	-
D.viviparus_25_E11.ab1	unnamed protein product	956	6	1e-09	5	P:GO:0051092 C:GO:0005737 P:GO:0007249 P:GO:0042110 F:GO:0005515	-
D.viviparus_25_F04.ab1	Hypothetical protein CBG13600	617	20	1e-21	5	C:GO:0005737 P:GO:0006457 C:GO:0016272 F:GO:0005515 C:GO:0005634	-
D.viviparus_26_B06.ab1	major sperm protein	995	20	1e-46	5	P:GO:0000003 C:GO:0005856 F:GO:0005198 P:GO:0009792 P:GO:0007582	-
D.viviparus_26_E01.ab1	Hypothetical protein CBG16598	703	15	1e-09	5	P:GO:0007276 F:GO:0005198 P:GO:0007582 F:GO:0003964 P:GO:0040018	-
D.viviparus_28_F12.ab1	major sperm protein	718	20	1e-40	5	P:GO:0000003 C:GO:0005856 F:GO:0005198 P:GO:0009792 P:GO:0007582	-
D.viviparus_29_E10.ab1	major sperm protein	1012	20	1e-71	5	P:GO:0000003 C:GO:0005856 F:GO:0005198 P:GO:0009792 P:GO:0007582	-
D.viviparus_37_F07.ab1	mFLJ00348 protein	709	1	0.0001	5	P:GO:0051092 C:GO:0005737 P:GO:0007249 P:GO:0042110 F:GO:0005515	-
D.viviparus_37_G04.ab1	major sperm protein	805	20	1e-51	5	P:GO:0000003 C:GO:0005856 F:GO:0005198 P:GO:0009792 P:GO:0007582	-
D.viviparus_41_A06.ab1	major sperm protein	949	20	1e-17	5	P:GO:0000003 C:GO:0005856 F:GO:0005198 P:GO:0009792 P:GO:0007582	-
D.viviparus_33_C01.ab1	Hypothetical protein CBG07987	632	5	1e-13	5	P:GO:0040017 P:GO:0000910 P:GO:0007276 P:GO:0009792 P:GO:0008219	-
D.viviparus_35_F08.ab1	Hypothetical protein CBG23417	447	20	1e-21	5	P:GO:0000003 C:GO:0005856 F:GO:0005198 P:GO:0009792 P:GO:0007582	-
D.viviparus_39_G11.ab1	Hypothetical protein CBG00405	919	20	1e-64	5	C:GO:0005739 F:GO:0008415 P:GO:0008152 F:GO:0031405 F:GO:0005515	-
D.viviparus_50_D05.ab1	Sperm-Specific family, class P family member (ssp-9)	1015	20	1e-27	5	C:GO:0005856 P:GO:0007276 F:GO:0005198 P:GO:0007582 P:GO:0040018	-
D.viviparus_51_H12.ab1	major sperm protein	888	20	1e-52	5	P:GO:0000003 C:GO:0005856 F:GO:0005198 P:GO:0009792 P:GO:0007582	-
D.viviparus_52_D10.ab1	Sperm-Specific family, class P family member (ssp-9)	950	20	1e-27	5	C:GO:0005856 P:GO:0007276 F:GO:0005198 P:GO:0007582 P:GO:0040018	-
D.viviparus_52_F12.ab1	major sperm protein	980	20	1e-69	5	P:GO:0000003 C:GO:0005856 F:GO:0005198 P:GO:0009792 P:GO:0007582	-
D.viviparus_55_B11.ab1	Hypothetical protein C04G2.9	601	16	1e-44	5	F:GO:0004553 F:GO:0030246 P:GO:0005975 P:GO:0009792 C:GO:0005576	-
D.viviparus_55_H05.ab1	MATH (meprin-associated Traf homology) domain containing family member (math-46)	763	20	1e-24	5	P:GO:0000003 P:GO:0007276 P:GO:0040010 P:GO:0007582 P:GO:0040007	-
Contig58	SR Protein (splicing factor) family member (rsp-1)	1138	20	1e-59	4	F:GO:0003723 F:GO:0003676 P:GO:0007626 F:GO:0000166	-
Contig105	Temporarily Assigned Gene name family member (tag-353)	1533	20	1e-29	4	F:GO:0003674 C:GO:0016021 C:GO:0005575 P:GO:0006464	-
Contig132	F59A3.4	1799	20	1e-108	4	F:GO:0005057 C:GO:0016020 P:GO:0030001 F:GO:0046873	-
Contig199	NADH Ubiquinone Oxidoreductase family member (nuo-3)	979	20	1e-49	4	P:GO:0040010 P:GO:0009792 F:GO:0005515 P:GO:0040007	-
Contig222	Hypothetical protein CBG02512	948	20	1e-35	4	P:GO:0040002 P:GO:0040035 P:GO:0009792 P:GO:0040018	-
Contig288	Hypothetical protein CBG23425	470	20	1e-38	4	P:GO:0040017 C:GO:0005856 F:GO:0005198 P:GO:0040010	-
Contig368	NADH dehydrogenase subunit 4	955	20	1e-44	4	C:GO:0005739 F:GO:0016491 P:GO:0042773 F:GO:0008137	-
D.viviparus_12_G01.ab1	Hypothetical protein CBG23425	741	20	1e-37	4	P:GO:0040017 C:GO:0005856 F:GO:0005198 P:GO:0040010	-
D.viviparus_13_F04.ab1	F09A5.4b	824	20	1e-43	4	F:GO:0003674 P:GO:0007611 P:GO:0008355 C:GO:0005575	-
D.viviparus_41_F03.ab1	PREDICTED: similar to WD repeat domain 20	973	20	1e-52	4	F:GO:0003674 P:GO:0008150 C:GO:0005575 C:GO:0005874	-
D.viviparus_55_B08.ab1	T19B10.2	1032	2	1e-125	4	P:GO:0007626 P:GO:0040011 P:GO:0040010 P:GO:0002009	-
Contig3	heat shock protein 20	462	20	1e-51	3	P:GO:0006986 P:GO:0006457 P:GO:0008340	-
Contig84	R166.3	933	20	1e-65	3	F:GO:0003674 P:GO:0008150 C:GO:0005575	-
Contig152	C33A12.3	919	20	1e-81	3	F:GO:0003674 P:GO:0008150 C:GO:0005575	-
Contig221	Temporarily Assigned Gene name family member (tag-76)	900	20	1e-94	3	P:GO:0006412 F:GO:0003743 F:GO:0005515	-
Contig301	heat shock protein 16-1	782	20	1e-28	3	P:GO:0006986 P:GO:0006457 P:GO:0008340	-
Contig363	C27H6.4a	1002	20	1e-44	3	F:GO:0005488 C:GO:0016020 P:GO:0009792	-
Contig388	putative galectin protein 10	737	20	1e-77	3	F:GO:0005529 P:GO:0009792 F:GO:0016936	-
D.viviparus_6_B09	major sperm protein	433	20	1e-14	3	C:GO:0005856 F:GO:0005198 P:GO:0009792	-
D.viviparus_6_E08	Hypothetical protein CBG15687	1049	3	1e-17	3	F:GO:0003676 F:GO:0008270 P:GO:0002009	-
D.viviparus_8_E01	Y73B6BL.1	1015	20	1e-132	3	F:GO:0004503 F:GO:0016491 P:GO:0008152	-
D.viviparus_8_F03	C33A12.3	900	20	1e-89	3	F:GO:0003674 P:GO:0008150 C:GO:0005575	-
D.viviparus_15_C04.ab1	AF496634_1putative serine/threonine phosphatase	407	20	1e-37	3	P:GO:0000003 F:GO:0016787 F:GO:0005506	-
D.viviparus_15_C08.ab1	major sperm protein	887	20	1e-11	3	C:GO:0005856 F:GO:0005198 P:GO:0009792	-
D.viviparus_16_E10.ab1	C44B12.5	1096	2	1e-28	3	P:GO:0000003 P:GO:0007276 P:GO:0009792	-
D.viviparus_20_D10.ab1	R166.3	954	20	1e-66	3	F:GO:0003674 P:GO:0008150 C:GO:0005575	-
D.viviparus_21_D02.ab1	T27F7.2b	1053	20	1e-59	3	F:GO:0003674 P:GO:0007242 C:GO:0005575	-
D.viviparus_22_A10.ab1	AChain A, Major Sperm Protein, Alpha Isoform (Recombinant), Ph 4.6	652	20	1e-26	3	C:GO:0005856 F:GO:0005198 P:GO:0009792	-
D.viviparus_22_B10.ab1	T07A9.12a	573	20	1e-22	3	F:GO:0003674 P:GO:0008150 C:GO:0005575	-
D.viviparus_22_C07.ab1	Temporarily Assigned Gene name family member (tag-163)	1044	20	1e-71	3	P:GO:0007242 P:GO:0006470 F:GO:0004721	-
D.viviparus_27_F09.ab1	Hypothetical protein CBG05939	715	3	1e-21	3	P:GO:0007218 P:GO:0040013 P:GO:0019932	-
D.viviparus_28_G04.ab1	FMRFamide-like prepropeptide	759	20	1e-60	3	F:GO:0005179 P:GO:0007218 C:GO:0005576	-
D.viviparus_28_G10.ab1	heat shock protein 20	627	20	1e-34	3	P:GO:0006986 P:GO:0006457 P:GO:0008340	-
D.viviparus_30_D09.ab1	DumPY : shorter than wild-type family member (dpy-13)	895	1	1e-06	3	P:GO:0007626 P:GO:0040032 P:GO:0040018	-
D.viviparus-PLATE46_B05.ab1	heat shock protein 20	775	20	1e-41	3	P:GO:0006986 P:GO:0006457 P:GO:0008340	-
D.viviparus_45_G11.ab1	Hypothetical protein CBG03461	938	20	1e-78	3	F:GO:0005096 P:GO:0008150 C:GO:0005575	-
D.viviparus_49_A05.ab1	Hypothetical protein CBG01972	1020	20	1e-52	3	C:GO:0005737 P:GO:0006817 F:GO:0042302	-
D.viviparus_52_H06.ab1	PAR2.1	662	20	1e-27	3	P:GO:0006260 F:GO:0003676 F:GO:0003697	-
Contig130	F53B6.4	973	20	1e-21	2	C:GO:0005856 F:GO:0005198	-
Contig318	hypothetical protein TTHERM_02141640	2565	20	1e-57	2	F:GO:0016491 F:GO:0050381	-
Contig362	F53B6.4	854	20	1e-21	2	C:GO:0005856 F:GO:0005198	-
D.viviparus_3_A06	C07H6.2	980	4	1e-07	2	P:GO:0040010 P:GO:0009792	-
D.viviparus_3_B08	MSP2_ASCSUMajor sperm protein isoform beta (Beta-MSP)	1020	20	1e-39	2	C:GO:0005856 F:GO:0005198	-
D.viviparus_3_F06	Hypothetical protein CBG02098	821	20	1e-40	2	C:GO:0016021 C:GO:0016020	-
D.viviparus_8_A08	Hypothetical protein CBG14981	995	3	1e-68	2	P:GO:0040011 P:GO:0018991	-
D.viviparus_18_G01.ab1	Hypothetical protein CBG17947	891	3	1e-08	2	P:GO:0040010 P:GO:0009792	-
D.viviparus_24_B10.ab1	Hypothetical protein CBG09375	1067	2	1e-29	2	P:GO:0018987 P:GO:0040010	-
D.viviparus_40_D09.ab1	DNaJ domain (prokaryotic heat shock protein) family member (dnj-8)	927	4	1e-17	2	P:GO:0007626 P:GO:0018991	-
D.viviparus_42_B07.ab1	gaLECtin family member (lec-4)	960	20	1e-94	2	F:GO:0005529 F:GO:0016936	-
D.viviparus_42_H01.ab1	Hypothetical protein CBG09375	915	2	1e-30	2	P:GO:0018987 P:GO:0040010	-
D.viviparus_38b_G02.ab1	Hypothetical protein CBG16927	876	7	1e-88	2	P:GO:0007626 P:GO:0040018	-
D.viviparus_49_G01.ab1	putative adenylate cyclase	988	20	1e-17	2	P:GO:0006171 F:GO:0004016	-
D.viviparus_52_H12.ab1	CG10979-PA	959	3	1e-05	2	F:GO:0003676 F:GO:0008270	-
Contig24	VIG (Drosophila Vasa Intronic Gene) ortholog family member (vig-1)	799	3	1e-15	1	P:GO:0009792	-
Contig81	secreted protein 5 precursor	853	20	1e-17	1	C:GO:0005576	-
Contig121	MGC84282 protein	1068	20	1e-59	1	C:GO:0016020	-
Contig267	Hypothetical protein CBG22935	1393	20	1e-55	1	F:GO:0008168	-
Contig268	F32A7.5b	1056	6	1e-15	1	P:GO:0009792	-
Contig279	F15D3.6	763	20	1e-53	1	P:GO:0040010	-
Contig347	secreted protein 5 precursor	1160	20	1e-14	1	C:GO:0005576	-
Contig434	secreted protein 5 precursor	932	20	1e-14	1	C:GO:0005576	-
Contig455	C16C10.11	659	20	1e-29	1	C:GO:0005739	-
Contig457	AF105969_1galectin	1180	20	1e-155	1	F:GO:0005529	-
D.viviparus_15_A07.ab1	F11G11.10	561	6	1e-15	1	P:GO:0040010	-
D.viviparus_19_C02.ab1	Hypothetical protein CBG05583	1128	2	1e-39	1	F:GO:0003676	-
D.viviparus_24_F12.ab1	F44A2.5b	932	10	1e-35	1	F:GO:0003723	-
D.viviparus_25_G11.ab1	putative galectin protein 140	1019	20	1e-70	1	P:GO:0040018	-
D.viviparus_39_D12.ab1	human DAZ (Deleted in Azoospermia) homolog family member (daz-1)	923	3	1e-06	1	P:GO:0007276	-
D.viviparus_47_B09.ab1	putative galectin protein 140	1027	20	1e-82	1	P:GO:0040018	-

## Sheet: KEGG Pathways
Number	KEGG Pathway	Sequence Count	Sequence IDs
1	Inositol metabolism	2	D.viviparus_47_G08.ab1;,D.viviparus_45_F07.ab1
2	Glycolysis / Gluconeogenesis	18	D.viviparus_25_C04.ab1,Contig79;,D.viviparus_40_G09.ab1,D.viviparus_21_D11.ab1,Contig408,Contig451,Contig270;,Contig289,D.viviparus_10_B04,D.viviparus_47_G08.ab1;,D.viviparus_24_F02.ab1,D.viviparus_14_C01.ab1,D.viviparus_16_D01.ab1,D.viviparus_39_G11.ab1,Contig139,D.viviparus_22_H09.ab1,Contig224,D.viviparus_37_G10.ab1
3	Antigen processing and presentation	9	D.viviparus_19_G11.ab1,D.viviparus_19_D05.ab1,Contig300;,D.viviparus_25_D08.ab1,D.viviparus_32_D05.ab1,Contig166,Contig198,Contig124;,D.viviparus_16_C07.ab1
4	Pyruvate metabolism	12	D.viviparus_22_C06.ab1,D.viviparus_36_D12.ab1;,D.viviparus_21_D11.ab1,D.viviparus_14_H03.ab1,Contig451,D.viviparus_21_G01.ab1,D.viviparus_24_F02.ab1,D.viviparus_14_C01.ab1,D.viviparus_40_G09.ab1,D.viviparus_39_G11.ab1,Contig139,D.viviparus_37_G10.ab1
5	Regulation of actin cytoskeleton	15	D.viviparus_55_A11.ab1,Contig193;,D.viviparus_13_H12.ab1,D.viviparus_32_D10.ab1,Contig153;,D.viviparus_39_C09.ab1,D.viviparus_41_G05.ab1,Contig244,Contig378,D.viviparus_20_F12.ab1,Contig353,D.viviparus_26_C09.ab1;,Contig292,Contig337;,D.viviparus_14_A08.ab1;
6	Protein folding and associated processing	14	D.viviparus_32_A01.ab1,D.viviparus_6_G04,D.viviparus_5_C04,D.viviparus_19_D05.ab1,Contig300;,D.viviparus_19_G11.ab1,Contig342,Contig22;,D.viviparus_32_D05.ab1,Contig166,Contig69,Contig124;,Contig198,Contig296
7	ECM-receptor interaction	4	Contig127;,Contig222,D.viviparus_54_A11.ab1,D.viviparus_39_C09.ab1
8	Pores ion channels	4	D.viviparus_19_D05.ab1,D.viviparus_32_D05.ab1,Contig166,Contig198
9	Ribosome	19	Contig286,D.viviparus_12_C12.ab1,D.viviparus_11_E09,Contig2,D.viviparus-PLATE46_D04.ab1,Contig325,D.viviparus_52_G05.ab1,D.viviparus_48_C09.ab1,D.viviparus_32_E05.ab1,D.viviparus_28_A08.ab1,Contig123,D.viviparus_38b_B03.ab1,D.viviparus_4_D05,D.viviparus_28_G05.ab1,Contig186,Contig169,Contig425,Contig60,Contig235
10	Focal adhesion	12	D.viviparus_55_A11.ab1,Contig193;,D.viviparus_20_F12.ab1,D.viviparus_39_C09.ab1,D.viviparus_54_A11.ab1,D.viviparus_41_G05.ab1,Contig244,Contig127;,Contig353,Contig222,Contig292,D.viviparus_14_A08.ab1;
11	Carbon fixation	7	D.viviparus_25_C04.ab1,Contig79;,D.viviparus_21_D11.ab1,Contig451,D.viviparus_47_G08.ab1;,Contig139,Contig224
12	Fructose and mannose metabolism	8	D.viviparus_25_C04.ab1,Contig79;,D.viviparus_22_H09.ab1,Contig270;,Contig147,D.viviparus_10_B04,D.viviparus_47_G08.ab1;,Contig224
13	Parkinson's disease	3	D.viviparus_45_G07.ab1,D.viviparus_24_H06.ab1,Contig294
14	Adherens junction	8	D.viviparus_55_A11.ab1,D.viviparus_20_F12.ab1,D.viviparus_44_H03.ab1;,D.viviparus_41_G05.ab1,Contig244,Contig353,Contig90,D.viviparus_14_A08.ab1;
15	Other ion-coupled transporters	4	D.viviparus_52_E06.ab1,Contig319,Contig251,Contig132
16	CAM ligands	3	Contig127;,Contig222,D.viviparus_54_A11.ab1
17	Propanoate metabolism	7	D.viviparus_7_G06,D.viviparus_45_F07.ab1,D.viviparus_40_G09.ab1,D.viviparus_14_H02.ab1,D.viviparus_35_C09.ab1,D.viviparus_24_F02.ab1,D.viviparus_56_G03.ab1;
18	Type II diabetes mellitus	3	Contig139,D.viviparus_21_D11.ab1,Contig451
19	Leukocyte transendothelial migration	6	D.viviparus_55_A11.ab1,D.viviparus_20_F12.ab1,Contig244,Contig353,Contig292,D.viviparus_14_A08.ab1;
20	Adipocytokine signaling pathway	5	D.viviparus_12_B06.ab1,D.viviparus_22_C06.ab1,D.viviparus_36_D12.ab1;,D.viviparus_21_G01.ab1,D.viviparus_14_H03.ab1
21	beta-Alanine metabolism	5	D.viviparus_35_C09.ab1,D.viviparus_24_F02.ab1,D.viviparus_14_H02.ab1,D.viviparus_54_B05.ab1;,D.viviparus_56_G03.ab1;
22	Tight junction	8	D.viviparus_55_A11.ab1,D.viviparus_20_F12.ab1,D.viviparus_44_H03.ab1;,D.viviparus_41_G05.ab1,Contig244,Contig353,D.viviparus_13_E12.ab1,Contig90
23	Valine, leucine and isoleucine biosynthesis	3	D.viviparus_18_D06.ab1,D.viviparus_14_C01.ab1,D.viviparus_37_G10.ab1
24	Butanoate metabolism	7	D.viviparus_25_H06.ab1,D.viviparus_14_H02.ab1,D.viviparus_35_C09.ab1,D.viviparus_24_F02.ab1,D.viviparus_14_C01.ab1,D.viviparus_35_F04.ab1,D.viviparus_37_G10.ab1
25	Translation factors	9	Contig430,Contig96;,D.viviparus_28_D10.ab1,Contig56;,D.viviparus_10_B11,Contig154,D.viviparus_49_F09.ab1;,Contig223,D.viviparus_54_E02.ab1;
26	Insulin signaling pathway	9	D.viviparus_22_C06.ab1,Contig193;,D.viviparus_36_D12.ab1;,D.viviparus_21_D11.ab1,D.viviparus_14_H03.ab1,Contig451,D.viviparus_21_G01.ab1,D.viviparus_10_B04,Contig139
27	Peptidoglycan biosynthesis	2	Contig101,D.viviparus_28_A05.ab1
28	Aminosugars metabolism	3	D.viviparus_22_H09.ab1,D.viviparus_50_E07.ab1,Contig270;
29	Lysine biosynthesis	1	D.viviparus_47_D10.ab1
30	Phenylalanine metabolism	3	D.viviparus_54_F11.ab1;,D.viviparus_49_B10.ab1,D.viviparus_23_H09.ab1
31	Galactose metabolism	4	D.viviparus_10_B04,D.viviparus_22_H09.ab1,D.viviparus_18_E10.ab1,Contig270;
32	Pentose phosphate pathway	4	D.viviparus_10_B04,D.viviparus_25_C04.ab1,Contig79;,Contig224
33	Streptomycin biosynthesis	2	D.viviparus_22_H09.ab1,Contig270;
34	Major facilitator superfamily (MFS)	2	D.viviparus_32_H06.ab1,D.viviparus_50_C10.ab1
35	Toll-like receptor signaling pathway	2	D.viviparus_12_B06.ab1,Contig39;
36	Pantothenate and CoA biosynthesis	2	D.viviparus_18_D06.ab1,D.viviparus_54_B05.ab1;
37	Ubiquitin mediated proteolysis	3	D.viviparus_45_G07.ab1,D.viviparus_41_C12.ab1,Contig174;
38	Valine, leucine and isoleucine degradation	6	D.viviparus_25_H06.ab1,D.viviparus_45_F07.ab1,D.viviparus_18_D06.ab1,D.viviparus_24_F02.ab1,D.viviparus_7_G06,D.viviparus_56_G03.ab1;
39	Cell adhesion molecules (CAMs)	1	D.viviparus_39_C09.ab1
40	T cell receptor signaling pathway	3	D.viviparus_12_B06.ab1,D.viviparus_55_A11.ab1,D.viviparus_20_F12.ab1
41	Tyrosine metabolism	4	D.viviparus_54_F11.ab1;,D.viviparus_49_B10.ab1,D.viviparus_8_E01,D.viviparus_23_H09.ab1
42	Proteasome	5	Contig232,D.viviparus_56_E08.ab1;,D.viviparus_29_H08.ab1,Contig311;,D.viviparus_17_C04.ab1
43	Type I diabetes mellitus	1	D.viviparus_56_A10.ab1
44	Nitrogen metabolism	3	Contig271;,Contig101,D.viviparus_28_A05.ab1
45	Phenylalanine, tyrosine and tryptophan biosynthesis	2	D.viviparus_16_D01.ab1,D.viviparus_29_F04.ab1;
46	Citrate cycle (TCA cycle)	4	D.viviparus_22_C06.ab1,D.viviparus_36_D12.ab1;,D.viviparus_21_G01.ab1,D.viviparus_14_H03.ab1
47	Glutamate metabolism	4	D.viviparus_35_C09.ab1,D.viviparus_14_H02.ab1,Contig101,D.viviparus_28_A05.ab1
48	Other lipid metabolism	1	Contig252
49	1,2-Dichloroethane degradation	1	D.viviparus_24_F02.ab1
50	GTP-binding proteins	10	D.viviparus_55_A11.ab1,Contig377;,D.viviparus_20_F12.ab1,D.viviparus_18_F01.ab1,Contig129,D.viviparus_18_C02.ab1,Contig335,D.viviparus_6_A10,Contig72,Contig44
51	Sulfur metabolism	1	D.viviparus_28_H05.ab1
52	Other enzymes	19	D.viviparus_10_H05,Contig329,D.viviparus_14_F12.ab1,D.viviparus_17_E03.ab1,D.viviparus_18_C09.ab1,Contig149;,D.viviparus_10_D08,D.viviparus_6_B12,D.viviparus_15_C04.ab1,Contig211,D.viviparus_8_E03,D.viviparus_45_B04.ab1,Contig239,Contig76,Contig376,Contig442;,Contig225,Contig182,D.viviparus_43_F01.ab1;
53	Riboflavin metabolism	1	D.viviparus_8_E01
54	Axon guidance	2	D.viviparus_55_A11.ab1,D.viviparus_20_F12.ab1
55	TGF-beta signaling pathway	2	D.viviparus_20_F12.ab1,D.viviparus_13_E12.ab1
56	Notch signaling pathway	2	Contig392;,D.viviparus_56_G10.ab1
57	Oxidative phosphorylation	8	Contig91;,Contig429,Contig140,D.viviparus_23_F05.ab1,Contig265,Contig199,Contig241;,D.viviparus_4_D09
58	B cell receptor signaling pathway	1	D.viviparus_12_B06.ab1
59	Calcium signaling pathway	4	Contig319,D.viviparus_52_E06.ab1,Contig44,Contig251
60	MAPK signaling pathway	6	D.viviparus_55_A11.ab1,D.viviparus_19_D05.ab1,D.viviparus_12_B06.ab1,D.viviparus_32_D05.ab1,Contig166,Contig198
61	Alkaloid biosynthesis I	1	D.viviparus_8_E01
62	Alanine and aspartate metabolism	2	D.viviparus_35_C09.ab1,D.viviparus_14_H02.ab1
63	Wnt signaling pathway	5	D.viviparus_44_H03.ab1;,D.viviparus_20_F12.ab1,D.viviparus_56_G10.ab1,D.viviparus_13_E12.ab1,Contig90
64	Gap junction	5	D.viviparus_52_F07.ab1,Contig396,Contig44,D.viviparus_8_A05,D.viviparus_38b_A11.ab1
65	Fatty acid elongation in mitochondria	1	D.viviparus_25_H06.ab1
66	Glycerolipid metabolism	2	Contig171;,D.viviparus_24_F02.ab1
67	Selenoamino acid metabolism	2	D.viviparus_28_H05.ab1,Contig77
68	Glycerophospholipid metabolism	3	D.viviparus_45_G04.ab1;,D.viviparus_29_B05.ab1;,Contig436
69	Huntington's disease	1	D.viviparus_21_H09.ab1;
70	Caprolactam degradation	1	D.viviparus_25_H06.ab1
71	Histidine metabolism	1	D.viviparus_24_F02.ab1
72	Signal transduction mechanisms	6	D.viviparus_31_B01.ab1;,D.viviparus_49_F07.ab1,D.viviparus_14_E02.ab1,Contig192,D.viviparus_50_H11.ab1,D.viviparus_48_D04.ab1
73	Arginine and proline metabolism	2	D.viviparus_24_F02.ab1,D.viviparus_39_C06.ab1;
74	Protein export	1	D.viviparus_39_F02.ab1;
75	Arachidonic acid metabolism	1	Contig184
76	Other amino acid metabolism	2	D.viviparus_48_A11.ab1;,D.viviparus_56_A10.ab1
77	Cysteine metabolism	1	D.viviparus_40_G09.ab1
78	Methionine metabolism	1	Contig77
79	Pyrimidine metabolism	2	D.viviparus_50_F05.ab1,D.viviparus_54_B05.ab1;
80	Nucleotide sugars metabolism	1	D.viviparus_18_E10.ab1
81	Purine metabolism	5	Contig139,D.viviparus_21_D11.ab1,D.viviparus_28_H05.ab1,D.viviparus_44_B03.ab1;,Contig451
82	Hedgehog signaling pathway	1	D.viviparus_20_E10.ab1
83	Apoptosis	1	D.viviparus_12_B06.ab1
84	Cell cycle	3	Contig387,Contig392;,D.viviparus_5_A11
85	Phosphatidylinositol signaling system	2	D.viviparus_45_G04.ab1;,D.viviparus_29_B05.ab1;
86	ABC transporters	1	Contig131;
87	Long-term potentiation	2	Contig193;,Contig44
88	Starch and sucrose metabolism	2	D.viviparus_22_H09.ab1,Contig270;
89	Stilbene, coumarine and lignin biosynthesis	1	D.viviparus_8_E01
90	RNA polymerase	1	D.viviparus_18_E04.ab1
91	Ascorbate and aldarate metabolism	1	D.viviparus_24_F02.ab1
92	Bile acid biosynthesis	1	D.viviparus_24_F02.ab1
93	Glycosphingolipid metabolism	1	D.viviparus_43_D07.ab1;
94	Tryptophan metabolism	2	D.viviparus_25_H06.ab1,D.viviparus_24_F02.ab1
95	Fatty acid metabolism	3	D.viviparus_25_H06.ab1,D.viviparus_24_F02.ab1,D.viviparus_56_G03.ab1;
96	Lysine degradation	2	D.viviparus_25_H06.ab1,D.viviparus_24_F02.ab1
97	Aminoacyl-tRNA biosynthesis	1	D.viviparus_47_D10.ab1
98	ATP synthesis	2	Contig94;,D.viviparus_42_B06.ab1;
99	Limonene and pinene degradation	1	D.viviparus_24_F02.ab1
100	Long-term depression	2	Contig44,D.viviparus_13_E12.ab1
101	Glutathione metabolism	1	Contig184
102	Other translation proteins	1	Contig97
103	General function prediction only	1	D.viviparus_35_G01.ab1
104	G-protein coupled receptors	1	Contig44
105	Ion channels	1	D.viviparus_55_D12.ab1
	Total Number of sequences mapped	404
