# Supplementary material for: A transcriptomic analysis of the adult stage of the bovine lungworm, Dictyocaulus viviparus
Source: BMC Genomics. 2007 Sep 5;8:311. doi: 10.1186/1471-2164-8-311 (PMC2131760; doi:10.1186/1471-2164-8-311)
Supplement: Additional file 4 — Mapped metabolic pathways in adult Dictyocaulus viviparus based on Kyoto Encyclopedia of Genes and Genomes (KEGG). The pathway mapping was carried out using the program KOBAS. [file 1471-2164-8-311-S4.xls]

## Sheet: BiolProcess
Supplementary Table 3 for "A transcriptomic analysis of the adult stage of the bovine lungworm, Dictyocaulus viviparus"
Shoba Ranganathan, Shivashankar H. Nagaraj, Min Hu, Christina Strube, Thomas Schneider and Robin B. Gasser.
Gene Ontology mappings (using GO slim terms) for Dictyocaulus viviparus clusters. Note that individual GO categories can have multiple mappings.
GO terms for Bilogical Process
Graph Level	GO Term	#Seq
1	Biological_process	540
2	physiological process	424
2	development	284
2	reproduction	180
2	growth	180
2	cellular process	277
2	response to stimulus	146
2	regulation of biological process	2
2	viral life cycle	1
3	embryonic development	228
3	cellular physiological process	265
3	metabolism	256
3	behavior	114
3	anatomical structure development	103
3	cell communication	56
3	response to stress	35
3	cell differentiation	33
3	response to abiotic stimulus	30
3	death	35
3	localization	54
3	response to external stimulus	16
3	response to biotic stimulus	11
3	response to endogenous stimulus	10
3	homeostasis	5
3	regulation of gene expression, epigenetic	2
3	cell recognition	1
4	primary metabolism	218
4	morphogenesis	103
4	cellular metabolism	178
4	macromolecule metabolism	152
4	cell organization and biogenesis	83
4	transport	54
4	signal transduction	46
4	biosynthesis	69
4	establishment of localization	54
4	cell cycle	28
4	catabolism	28
4	cell death	25
4	cell proliferation	12
4	cell-cell signaling	10
4	protein localization	16
4	cell homeostasis	5
4	cell growth	5
4	secondary metabolism	3
5	protein metabolism	112
5	nucleobase, nucleoside, nucleotide and nucleic acid metabolism	91
5	organelle organization and biogenesis	55
5	generation of precursor metabolites and energy	37
5	biopolymer metabolism	66
5	carbohydrate metabolism	28
5	cellular macromolecule metabolism	67
5	ion transport	16
5	lipid metabolism	16
5	amino acid and derivative metabolism	14
5	cellular biosynthesis	35
5	establishment of protein localization	16
5	cytoplasm organization and biogenesis	8
5	cell morphogenesis	5
6	cellular protein metabolism	67
6	transcription	42
6	DNA metabolism	30
6	biopolymer modification	42
6	cytoskeleton organization and biogenesis	24
6	macromolecule biosynthesis	35
6	protein transport	16
6	electron transport	14
6	regulation of cell size	5
6	mitochondrion organization and biogenesis	1
7	protein modification	42
7	protein biosynthesis	35

## Sheet: MolFunction
Supplementary Table 3 for "A transcriptomic analysis of the adult stage of the bovine lungworm, Dictyocaulus viviparus"
Shoba Ranganathan, Shivashankar H. Nagaraj, Min Hu, Christina Strube, Thomas Schneider and Robin B. Gasser.
Gene Ontology mappings (using GO slim terms) for Dictyocaulus viviparus clusters. Note that individual GO categories can have multiple mappings.
GO terms for Molecular Function
Graph Level		#Seq
1	molecular_function	457
2	binding	253
2	catalytic activity	214
2	structural molecule activity	68
2	transcription regulator activity	31
2	transporter activity	28
2	enzyme regulator activity	11
2	signal transducer activity	12
2	electron transporter activity	10
2	translation regulator activity	8
2	antioxidant activity	2
2	motor activity	1
3	protein binding	107
3	hydrolase activity	90
3	nucleotide binding	65
3	nucleic acid binding	80
3	transferase activity	51
3	ion binding	13
3	receptor activity	4
3	carbohydrate binding	4
3	lipid binding	3
3	chromatin binding	2
3	ion transporter activity	1
3	channel or pore class transporter activity	1
4	DNA binding	47
4	peptidase activity	23
4	RNA binding	23
4	transferase activity, transferring phosphorus-containing groups	29
4	metal ion binding	13
4	cation binding	13
4	translation factor activity, nucleic acid binding	7
4	cytoskeletal protein binding	7
4	hydrolase activity, acting on ester bonds	17
4	receptor binding	4
4	alpha-type channel activity	1
5	kinase activity	29
5	transcription factor activity	21
5	calcium ion binding	13
5	phosphotransferase activity, alcohol group as acceptor	14
5	actin binding	6
5	phosphoric ester hydrolase activity	14
5	nuclease activity	3
5	ion channel activity	1
6	protein kinase activity	14
6	phosphoric monoester hydrolase activity	14
7	phosphoprotein phosphatase activity	14

## Sheet: CelComponent
Supplementary Table 4 for "A transcriptomic analysis of the adult stage of the bovine lungworm, Dictyocaulus viviparus"
Shoba Ranganathan, Shivashankar H. Nagaraj, Min Hu, Christina Strube, Thomas Schneider and Robin B. Gasser.
Gene Ontology mappings (using GO slim terms) for Dictyocaulus viviparus clusters. Note that individual GO categories can have multiple mappings.
GO terms for Cellular Component
Graph Level	GO Term	#Seq
1	cellular_component	328
2	cell	311
2	organelle	215
2	protein complex	22
2	extracellular region part	15
2	extracellular region	17
2	extracellular matrix	10
2	organelle part	21
2	membrane-enclosed lumen	18
2	envelope	1
3	cell part	280
3	membrane-bound organelle	152
3	non-membrane-bound organelle	86
3	extracellular matrix (sensu Metazoa)	10
3	organelle lumen	18
3	extracellular space	5
3	unlocalized protein complex	5
3	vesicle	9
3	organelle envelope	1
4	intracellular part	251
4	intracellular	264
4	membrane	31
4	membrane-bound vesicle	9
4	cell projection	1
5	cytoplasm	153
5	intracellular organelle	215
5	plasma membrane	30
5	ribonucleoprotein complex	17
5	cilium	1
5	endomembrane system	1
6	intracellular membrane-bound organelle	152
6	cytoplasmic part	100
6	intracellular non-membrane-bound organelle	86
6	intracellular organelle part	21
6	nuclear envelope	1
7	nucleus	87
7	cytoskeleton	49
7	mitochondrion	38
7	cytosol	26
7	endoplasmic reticulum	22
7	chromosome	18
7	ribosome	17
7	nuclear part	21
7	Golgi apparatus	11
7	cytoplasmic vesicle	9
7	nucleolus	3
7	microtubule organizing center	3
7	microbody	4
7	endosome	1
7	vacuole	2
8	nuclear lumen	18
8	cytoplasmic membrane-bound vesicle	9
8	peroxisome	4
8	nuclear chromosome	2
8	lytic vacuole	2
9	nucleoplasm	15
9	lysosome	2
