# Supplementary material for: A transcriptomic analysis of the adult stage of the bovine lungworm, Dictyocaulus viviparus
Source: BMC Genomics. 2007 Sep 5;8:311. doi: 10.1186/1471-2164-8-311 (PMC2131760; doi:10.1186/1471-2164-8-311)
Supplement: Additional file 5 — Gene Ontology mappings (using GO slim terms) for Dictyocaulus viviparus clusters generated using BLAST2GO program. Note that individual GO categories can have multiple mappings. [file 1471-2164-8-311-S5.xls]

## Sheet: KEGG
Supplementary Table 5 for "A transcriptomic analysis of the adult stage of the bovine lungworm, Dictyocaulus viviparus"
Shoba Ranganathan, Shivashankar H. Nagaraj, Min Hu, Christina Strube, Thomas Schneider and Robin B. Gasser.
Selected metabolic pathways in adult Dictyocaulus viviparus mapped by Kyoto Encyclopedia of Genes and Genomes (KEGG)
Number	KEGG Pathway	Sequence Count	Enzymes	Sequence IDs
1	Other enzymes	37	37	D.viviparus_21_G08.ab1,Contig280,D.viviparus_15_C04.ab1,D.viviparus_44_E01.ab1,Contig225,D.viviparus_49_A02.ab1,D.viviparus_2_H04,D.viviparus_10_H05,Contig16,D.viviparus_25_D01.ab1,Contig76,D.viviparus_16_A08.ab1,D.viviparus_8_E03,D.viviparus_11_C12,D.viv
2	Signal transduction mechanisms	26	26	D.viviparus_24_F05.ab1,D.viviparus_39_B04.ab1,D.viviparus_5_A10,Contig170,D.viviparus_5_C08,D.viviparus_4_C05,Contig192,D.viviparus_49_F07.ab1,Contig308,Contig75,D.viviparus_17_H06.ab1,D.viviparus_50_H11.ab1,D.viviparus-PLATE46_A01.ab1,D.viviparus_5_A08,D
3	Glycolysis / Gluconeogenesis	24	24	D.viviparus_25_C04.ab1,D.viviparus_39_A07.ab1,Contig139,D.viviparus_4_H10,Contig289,D.viviparus_10_B04,D.viviparus_24_F02.ab1,D.viviparus_9_G02,Contig224,Contig79;,D.viviparus_40_G09.ab1,Contig451,Contig414,D.viviparus-PLATE46_C02.ab1,D.viviparus_29_C01.a
4	Pyruvate metabolism	19	19	D.viviparus_22_C06.ab1,D.viviparus_40_G09.ab1,Contig139,D.viviparus_14_H03.ab1,Contig451,Contig324,D.viviparus-PLATE46_C02.ab1,D.viviparus_47_F02.ab1,D.viviparus_21_G01.ab1,D.viviparus_4_H10,D.viviparus_39_G11.ab1,D.viviparus_24_F02.ab1,D.viviparus_14_C01
5	Regulation of actin cytoskeleton	19	1	D.viviparus_55_A11.ab1,Contig193;,D.viviparus_26_C09.ab1,D.viviparus_13_H12.ab1,D.viviparus_32_D10.ab1,Contig153;,Contig190;,D.viviparus_10_A10,D.viviparus_14_A08.ab1,D.viviparus_39_C09.ab1,D.viviparus_41_G05.ab1,Contig244,D.viviparus_41_C07.ab1,Contig305
6	Ribosome	19	0	Contig2,D.viviparus_28_A08.ab1,D.viviparus_11_E09,Contig286,D.viviparus-PLATE46_D04.ab1,Contig325,Contig425,D.viviparus_4_D05,D.viviparus_12_C12.ab1,D.viviparus_32_E05.ab1,Contig123,D.viviparus_38b_B03.ab1,D.viviparus_48_C09.ab1,D.viviparus_28_G05.ab1,Con
7	Protein folding and associated processing	18	14	D.viviparus_33_H02.ab1,D.viviparus_32_A01.ab1,D.viviparus_6_G04,D.viviparus_19_D05.ab1,Contig342,Contig300;,D.viviparus_19_G11.ab1,D.viviparus_16_B02.ab1,Contig22;,D.viviparus_32_D05.ab1,Contig166,Contig69,D.viviparus_5_C04,D.viviparus_36_G08.ab1,Contig12
8	Focal adhesion	17	1	D.viviparus_3_G11,D.viviparus_55_A11.ab1,Contig193;,D.viviparus_20_F12.ab1,Contig190;,D.viviparus_39_C09.ab1,D.viviparus_54_A11.ab1,D.viviparus_41_G05.ab1,Contig244,D.viviparus_14_A08.ab1,Contig127;,Contig305,D.viviparus_14_E03.ab1,Contig353,Contig222,Con
9	GTP-binding proteins	15	0	D.viviparus_55_A11.ab1,D.viviparus_37_E11.ab1,Contig377;,D.viviparus_20_F12.ab1,D.viviparus_18_F01.ab1,Contig129,D.viviparus_18_C02.ab1,Contig423,Contig335,D.viviparus_10_H01,Contig17,D.viviparus_6_A10,Contig72,D.viviparus_56_C10.ab1,Contig44
10	Insulin signaling pathway	14	11	D.viviparus_22_C06.ab1,Contig193;,D.viviparus_22_A07.ab1,Contig139,D.viviparus_14_H03.ab1,Contig190;,Contig451,D.viviparus_21_G01.ab1,D.viviparus_4_H10,D.viviparus_10_B04,D.viviparus_36_D12.ab1,D.viviparus_14_E03.ab1,D.viviparus_21_D11.ab1,D.viviparus_9_D
11	Carbon fixation	12	12	D.viviparus_25_C04.ab1,Contig79;,Contig139,Contig451,Contig324,D.viviparus_47_G08.ab1,D.viviparus_47_F02.ab1,D.viviparus_4_H10,Contig414,D.viviparus_21_D11.ab1,D.viviparus_4_C04,Contig224
12	Purine metabolism	12	12	D.viviparus_26_H09.ab1,D.viviparus_44_B03.ab1,Contig139,Contig453,D.viviparus_28_H05.ab1,Contig451,Contig80,D.viviparus-PLATE46_A08.ab1,D.viviparus_4_H10,Contig360,D.viviparus_21_D11.ab1,Contig57
13	Antigen processing and presentation	11	6	D.viviparus_19_G11.ab1,Contig73;,D.viviparus_19_D05.ab1,Contig21,Contig300;,D.viviparus_25_D08.ab1,D.viviparus_32_D05.ab1,Contig166,Contig198,Contig124;,D.viviparus_16_C07.ab1
14	Glycerophospholipid metabolism	11	11	D.viviparus_26_F06.ab1,Contig436,D.viviparus_45_G04.ab1,D.viviparus_29_B05.ab1,D.viviparus_45_H07.ab1,D.viviparus_33_G11.ab1,Contig14,D.viviparus_49_E12.ab1,D.viviparus_8_A01,Contig50,D.viviparus_20_D05.ab1
15	MAPK signaling pathway	11	3	D.viviparus_55_A11.ab1,D.viviparus_26_F06.ab1,D.viviparus_56_B09.ab1,D.viviparus_19_D05.ab1,D.viviparus_17_D09.ab1,D.viviparus_12_B06.ab1,D.viviparus_32_D05.ab1,Contig166,D.viviparus_20_D05.ab1,Contig198,D.viviparus_47_E09.ab1
16	Translation factors	10	4	Contig430,Contig96;,D.viviparus_51_B08.ab1,D.viviparus_49_F09.ab1,D.viviparus_28_D10.ab1,Contig56;,D.viviparus_54_E02.ab1,Contig154,Contig223,D.viviparus_10_B11
17	Propanoate metabolism	9	9	D.viviparus_7_G06,D.viviparus_45_F07.ab1,D.viviparus_40_G09.ab1,D.viviparus_14_H02.ab1,D.viviparus_35_C09.ab1,D.viviparus_56_G03.ab1,D.viviparus-PLATE46_C02.ab1,D.viviparus_24_F02.ab1,D.viviparus_53_B09.ab1
18	Fructose and mannose metabolism	9	9	D.viviparus_25_C04.ab1,Contig79;,D.viviparus_47_G08.ab1,Contig270;,Contig414,Contig147,D.viviparus_10_B04,D.viviparus_43_D03.ab1,Contig224
19	Citrate cycle (TCA cycle)	9	9	D.viviparus_22_C06.ab1,D.viviparus_14_H03.ab1,Contig324,D.viviparus_47_F02.ab1,D.viviparus_21_G01.ab1,D.viviparus_47_C05.ab1,D.viviparus_36_D12.ab1,D.viviparus_53_B09.ab1,D.viviparus_9_D08
20	Butanoate metabolism	9	9	D.viviparus_25_H06.ab1,D.viviparus_14_H02.ab1,Contig14,D.viviparus_35_C09.ab1,D.viviparus_24_F02.ab1,D.viviparus_14_C01.ab1,D.viviparus_29_C01.ab1,D.viviparus_35_F04.ab1,D.viviparus_37_G10.ab1
21	Tight junction	9	3	D.viviparus_55_A11.ab1,D.viviparus_20_F12.ab1,D.viviparus_48_E05.ab1,Contig353,D.viviparus_41_G05.ab1,Contig244,D.viviparus_44_H03.ab1,D.viviparus_13_E12.ab1,Contig90
22	Wnt signaling pathway	9	3	D.viviparus_18_E06.ab1,D.viviparus_20_F12.ab1,D.viviparus_47_E09.ab1,D.viviparus_17_D09.ab1,D.viviparus_54_H11.ab1,D.viviparus_44_H03.ab1,D.viviparus_56_G10.ab1,D.viviparus_13_E12.ab1,Contig90
23	Oxidative phosphorylation	9	9	Contig91;,Contig429,Contig140,Contig199,D.viviparus_23_F05.ab1,D.viviparus_47_C05.ab1,Contig265,Contig241;,D.viviparus_4_D09
24	Leukocyte transendothelial migration	8	0	D.viviparus_55_A11.ab1,D.viviparus_20_F12.ab1,D.viviparus_14_A08.ab1,Contig190;,Contig244,Contig305,Contig353,Contig292
25	Adherens junction	8	2	D.viviparus_55_A11.ab1,D.viviparus_20_F12.ab1,D.viviparus_14_A08.ab1,D.viviparus_41_G05.ab1,Contig244,D.viviparus_44_H03.ab1,Contig353,Contig90
26	Ion channels	8	0	Contig287,D.viviparus_47_E03.ab1,D.viviparus_16_D10.ab1,D.viviparus_16_E11.ab1,D.viviparus_54_D07.ab1,D.viviparus_24_G04.ab1,D.viviparus_55_D12.ab1,D.viviparus_38b_C04.ab1
27	CD molecules	7	5	Contig453,D.viviparus_20_G03.ab1,Contig80,Contig215,D.viviparus_24_B03.ab1,Contig57,D.viviparus_22_F06.ab1
28	Adipocytokine signaling pathway	7	5	D.viviparus_22_C06.ab1,D.viviparus_14_H03.ab1,D.viviparus_22_A07.ab1,D.viviparus_21_G01.ab1,D.viviparus_12_B06.ab1,D.viviparus_36_D12.ab1,D.viviparus_9_D08
29	Proteasome	7	2	D.viviparus_29_H08.ab1,Contig311;,D.viviparus_17_C04.ab1,Contig46;,D.viviparus_29_E08.ab1,Contig232,D.viviparus_56_E08.ab1
30	Valine, leucine and isoleucine degradation	7	7	D.viviparus_25_H06.ab1,D.viviparus_45_F07.ab1,Contig14,D.viviparus_18_D06.ab1,D.viviparus_56_G03.ab1,D.viviparus_24_F02.ab1,D.viviparus_7_G06
31	Calcium signaling pathway	7	0	D.viviparus_52_E06.ab1,Contig44,D.viviparus_47_E09.ab1,D.viviparus_17_D09.ab1,Contig251,Contig17,Contig319
32	Cell cycle	7	0	D.viviparus_18_E06.ab1,D.viviparus_49_A06.ab1,D.viviparus_19_F04.ab1,D.viviparus_31_A10.ab1,D.viviparus_5_A11,Contig392;,Contig387
33	Gap junction	7	1	D.viviparus_52_F07.ab1,D.viviparus_38b_A11.ab1,Contig17,D.viviparus_30_D06.ab1,Contig396,Contig44,D.viviparus_8_A05
34	ECM-receptor interaction	6	0	D.viviparus_3_G11,D.viviparus_39_C09.ab1,D.viviparus_54_A11.ab1,Contig127;,Contig375,Contig222
35	Type II diabetes mellitus	6	4	D.viviparus_21_D11.ab1,Contig451,D.viviparus_22_A07.ab1,D.viviparus_4_H10,Contig190;,Contig139
36	Other ion-coupled transporters	6	2	D.viviparus_52_E06.ab1,D.viviparus_2_B05,D.viviparus_50_C06.ab1,Contig251,Contig132,Contig319
37	T cell receptor signaling pathway	6	0	D.viviparus_55_A11.ab1,D.viviparus_20_F12.ab1,Contig190;,D.viviparus_47_E09.ab1,D.viviparus_17_D09.ab1,D.viviparus_12_B06.ab1
38	Pentose phosphate pathway	6	6	D.viviparus_25_C04.ab1,Contig79;,Contig367;,Contig414,D.viviparus_10_B04,Contig224
39	Tyrosine metabolism	6	6	D.viviparus_23_H09.ab1,D.viviparus_54_F11.ab1,Contig14,D.viviparus_25_A11.ab1,D.viviparus_49_B10.ab1,D.viviparus_8_E01
40	CAM ligands	5	0	D.viviparus_3_G11,Contig127;,Contig375,Contig222,D.viviparus_54_A11.ab1
41	Axon guidance	5	0	D.viviparus_55_A11.ab1,D.viviparus_20_F12.ab1,D.viviparus_47_E09.ab1,D.viviparus_17_D09.ab1,D.viviparus_8_B10
42	beta-Alanine metabolism	5	5	D.viviparus_56_G03.ab1,D.viviparus_35_C09.ab1,D.viviparus_24_F02.ab1,D.viviparus_14_H02.ab1,D.viviparus_54_B05.ab1
43	Other amino acid metabolism	5	5	D.viviparus_48_A11.ab1,D.viviparus_55_C03.ab1,D.viviparus_56_A10.ab1,D.viviparus_15_E04.ab1,D.viviparus_4_F06
44	Pyrimidine metabolism	5	5	Contig80,Contig57,D.viviparus_50_F05.ab1,D.viviparus_54_B05.ab1,Contig453
45	Glutamate metabolism	5	5	Contig41,D.viviparus_35_C09.ab1,D.viviparus_14_H02.ab1,Contig101,D.viviparus_28_A05.ab1
46	General function prediction only	5	2	D.viviparus_14_C04.ab1,D.viviparus_55_H09.ab1,D.viviparus_10_D01,D.viviparus_24_A08.ab1,D.viviparus_35_G01.ab1
47	Starch and sucrose metabolism	5	5	D.viviparus_7_C03,D.viviparus_16_H02.ab1,Contig367;,Contig270;,D.viviparus_2_E04
48	Lysine degradation	5	5	Contig339;,D.viviparus_25_H06.ab1,Contig395;,D.viviparus_24_F02.ab1,Contig14
49	Long-term depression	5	3	Contig17,D.viviparus_26_F06.ab1,D.viviparus_20_D05.ab1,Contig44,D.viviparus_13_E12.ab1
50	Pores ion channels	4	0	D.viviparus_19_D05.ab1,D.viviparus_32_D05.ab1,Contig166,Contig198
51	Parkinson's disease	4	1	D.viviparus_45_G07.ab1,D.viviparus_24_H06.ab1,Contig294,D.viviparus_38b_D10.ab1
52	B cell receptor signaling pathway	4	0	D.viviparus_12_B06.ab1,D.viviparus_47_E09.ab1,D.viviparus_17_D09.ab1,Contig190;
53	Valine, leucine and isoleucine biosynthesis	4	4	D.viviparus_29_C01.ab1,D.viviparus_18_D06.ab1,D.viviparus_14_C01.ab1,D.viviparus_37_G10.ab1
54	Natural killer cell mediated cytotoxicity	4	0	D.viviparus_14_E03.ab1,D.viviparus_47_E09.ab1,D.viviparus_17_D09.ab1,Contig190;
55	Huntington's disease	4	1	D.viviparus_12_E01.ab1,D.viviparus_21_H09.ab1,D.viviparus_53_B12.ab1,D.viviparus_34_H06.ab1
56	Phenylalanine metabolism	4	4	D.viviparus_54_F11.ab1,Contig14,D.viviparus_23_H09.ab1,D.viviparus_49_B10.ab1
57	Ubiquitin mediated proteolysis	4	3	D.viviparus_45_G07.ab1,D.viviparus_18_E06.ab1,D.viviparus_41_C12.ab1,Contig174;
58	Apoptosis	4	0	D.viviparus_12_B06.ab1,D.viviparus_47_E09.ab1,D.viviparus_17_D09.ab1,Contig190;
59	Notch signaling pathway	4	0	D.viviparus_54_H11.ab1,Contig392;,D.viviparus_56_G10.ab1,Contig372
60	Galactose metabolism	4	4	D.viviparus_10_B04,D.viviparus_18_E10.ab1,Contig367;,Contig270;
61	Nitrogen metabolism	4	4	Contig41,Contig271;,Contig101,D.viviparus_28_A05.ab1
62	Arginine and proline metabolism	4	4	D.viviparus_39_C06.ab1,Contig291,D.viviparus_24_F02.ab1,D.viviparus_52_H10.ab1
63	Aminoacyl-tRNA biosynthesis	4	4	D.viviparus_10_E07,D.viviparus_47_D10.ab1,D.viviparus_33_H08.ab1,D.viviparus_3_D05
64	Glycine, serine and threonine metabolism	4	4	D.viviparus_33_H08.ab1,Contig50,D.viviparus_10_E07,D.viviparus_10_H09
65	Phosphatidylinositol signaling system	4	3	D.viviparus_45_B11.ab1,D.viviparus_45_G04.ab1,D.viviparus_29_B05.ab1,Contig190;
66	Long-term potentiation	4	1	D.viviparus_17_D09.ab1,Contig193;,Contig44,D.viviparus_47_E09.ab1
67	Tryptophan metabolism	4	4	D.viviparus_25_H06.ab1,D.viviparus_25_A11.ab1,D.viviparus_24_F02.ab1,D.viviparus_54_D05.ab1
68	Aminophosphonate metabolism	3	3	D.viviparus_25_A11.ab1,D.viviparus_33_G11.ab1,D.viviparus_45_H07.ab1
69	Major facilitator superfamily (MFS)	3	0	Contig299,D.viviparus_32_H06.ab1,D.viviparus_50_C10.ab1
70	Toll-like receptor signaling pathway	3	0	D.viviparus_12_B06.ab1,Contig39;,Contig190;
71	Aminosugars metabolism	3	3	D.viviparus_50_E07.ab1,D.viviparus_5_C07,Contig270;
72	Phenylalanine, tyrosine and tryptophan biosynthesis	3	3	D.viviparus_29_F04.ab1,D.viviparus_3_D05,D.viviparus_16_D01.ab1
73	Histidine metabolism	3	3	D.viviparus_25_A11.ab1,D.viviparus_24_F02.ab1,Contig14
74	Arachidonic acid metabolism	3	3	Contig184,D.viviparus_26_F06.ab1,D.viviparus_20_D05.ab1
75	Fc epsilon RI signaling pathway	3	2	D.viviparus_26_F06.ab1,D.viviparus_20_D05.ab1,Contig190;
76	Hedgehog signaling pathway	3	1	D.viviparus_18_E06.ab1,D.viviparus_20_E10.ab1,D.viviparus_30_D06.ab1
77	ABC transporters	3	0	Contig131;,D.viviparus_24_B03.ab1,D.viviparus_34_E03.ab1
78	Glycerolipid metabolism	3	3	D.viviparus_39_A07.ab1,Contig171;,D.viviparus_24_F02.ab1
79	Selenoamino acid metabolism	3	3	D.viviparus_25_A11.ab1,Contig77,D.viviparus_28_H05.ab1
80	Limonene and pinene degradation	3	3	D.viviparus_24_F02.ab1,Contig14,Contig5
81	Nicotinate and nicotinamide metabolism	3	3	D.viviparus_54_A02.ab1,Contig80,Contig453
82	Benzoate degradation via CoA ligation	3	3	D.viviparus_54_A02.ab1,Contig14,Contig5
83	Fatty acid metabolism	3	3	D.viviparus_56_G03.ab1,D.viviparus_25_H06.ab1,D.viviparus_24_F02.ab1
84	Circadian rhythm	2	1	D.viviparus_25_E10.ab1,D.viviparus_30_D06.ab1
85	Inositol metabolism	2	2	D.viviparus_45_F07.ab1,D.viviparus_47_G08.ab1
86	Peptidoglycan biosynthesis	2	2	Contig101,D.viviparus_28_A05.ab1
87	Streptomycin biosynthesis	2	2	Contig367;,Contig270;
88	Riboflavin metabolism	2	2	D.viviparus_13_D03.ab1,D.viviparus_8_E01
89	Linoleic acid metabolism	2	2	D.viviparus_26_F06.ab1,D.viviparus_20_D05.ab1
90	Glyoxylate and dicarboxylate metabolism	2	2	Contig324,D.viviparus_47_F02.ab1
91	Pantothenate and CoA biosynthesis	2	2	D.viviparus_18_D06.ab1,D.viviparus_54_B05.ab1
92	ATPases	2	2	Contig215,D.viviparus_20_G03.ab1
93	Other replication, recombination and repair proteins	2	2	D.viviparus_44_H10.ab1,D.viviparus_5_B01
94	Reductive carboxylate cycle (CO2 fixation)	2	2	Contig324,D.viviparus_47_F02.ab1
95	Caprolactam degradation	2	2	D.viviparus_25_H06.ab1,D.viviparus_39_A07.ab1
96	Androgen and estrogen metabolism	2	2	Contig384;,D.viviparus_25_A11.ab1
97	Cysteine metabolism	2	2	D.viviparus-PLATE46_C02.ab1,D.viviparus_40_G09.ab1
98	Nucleotide sugars metabolism	2	2	D.viviparus_18_E10.ab1,D.viviparus_5_C07
99	TGF-beta signaling pathway	2	1	D.viviparus_20_F12.ab1,D.viviparus_13_E12.ab1
100	Alanine and aspartate metabolism	2	2	D.viviparus_35_C09.ab1,D.viviparus_14_H02.ab1
101	Bile acid biosynthesis	2	2	Contig384;,D.viviparus_24_F02.ab1
102	gamma-Hexachlorocyclohexane degradation	2	2	D.viviparus_13_D03.ab1,D.viviparus_54_E08.ab1
103	Other translation proteins	2	2	Contig97,D.viviparus_50_B06.ab1
104	G-protein coupled receptors	2	0	Contig17,Contig44
105	Inositol phosphate metabolism	2	2	D.viviparus_45_B11.ab1,D.viviparus_54_A02.ab1
106	ATP synthesis	2	2	Contig94;,D.viviparus_42_B06.ab1
107	Complement and coagulation cascades	1	1	D.viviparus_26_C02.ab1
108	Blood group glycolipid biosynthesis - lactoseries	1	1	D.viviparus_44_F01.ab1
109	Ethylbenzene degradation	1	1	Contig14
110	Lysine biosynthesis	1	1	D.viviparus_47_D10.ab1
111	Non-enzyme	1	0	D.viviparus_42_H09.ab1
112	Cell adhesion molecules (CAMs)	1	0	D.viviparus_39_C09.ab1
113	Nitrobenzene degradation	1	1	D.viviparus_25_A11.ab1
114	Prion disease	1	0	D.viviparus_3_G11
115	Type I diabetes mellitus	1	1	D.viviparus_56_A10.ab1
116	Alzheimer's disease	1	0	D.viviparus_16_D08.ab1
117	Fatty acid biosynthesis	1	1	D.viviparus_26_F04.ab1
118	Other energy metabolism	1	1	D.viviparus_21_G09.ab1
119	Other lipid metabolism	1	1	Contig252
120	1,2-Dichloroethane degradation	1	1	D.viviparus_24_F02.ab1
121	Sulfur metabolism	1	1	D.viviparus_28_H05.ab1
122	Ubiquinone biosynthesis	1	1	D.viviparus_40_B09.ab1
123	Alkaloid biosynthesis I	1	1	D.viviparus_8_E01
124	Dorso-ventral axis formation	1	0	D.viviparus_49_F03.ab1
125	Tetrachloroethene degradation	1	1	D.viviparus_15_G07.ab1
126	Biotin metabolism	1	1	Contig339;
127	Alkaloid biosynthesis II	1	1	Contig14
128	Fatty acid elongation in mitochondria	1	1	D.viviparus_25_H06.ab1
129	1- and 2-Methylnaphthalene degradation	1	1	Contig14
130	Protein export	1	1	D.viviparus_39_F02.ab1
131	Jak-STAT signaling pathway	1	0	Contig190;
132	Methionine metabolism	1	1	Contig77
133	Folate biosynthesis	1	1	D.viviparus_29_C03.ab1
134	RNA polymerase	1	1	D.viviparus_18_E04.ab1
135	Stilbene, coumarine and lignin biosynthesis	1	1	D.viviparus_8_E01
136	Ascorbate and aldarate metabolism	1	1	D.viviparus_24_F02.ab1
137	Glycosphingolipid metabolism	1	1	D.viviparus_43_D07.ab1
138	Glutathione metabolism	1	1	Contig184
139	Metabolism of xenobiotics by cytochrome P450	1	1	D.viviparus_15_G07.ab1
		696	453
